# Supplementary material for: Single-cell and spatially resolved interactomics of tooth-associated keratinocytes in periodontitis
Source: Nat Commun. 2024 Jun 14;15:5016. doi: 10.1038/s41467-024-49037-y (PMC11178863; doi:10.1038/s41467-024-49037-y)
Supplement: Supplementary file 4 — Supplementary Data 1 [file 41467_2024_49037_MOESM4_ESM.xlsx]

## Sheet: Clinical_metadata_single_cell
Study	GSE	GSM	Sample ID	Institute	Age	Sex	Race	Status	Tooth Type	Anterior versus Posterior	Tooth #/Region	Sublocation	URL
Caetano	152042	4600896	33	Guy's Hospital, KCL	41-65	M	X	Health	Molar	Posterior	Buccal gingival margin UR6	Buccal	https://www.ncbi.nlm.nih.gov/geo/query/acc.cgi?acc=GSE152042
Caetano	152042	4600897	35	Guy's Hospital, KCL	41-65	F	X	Health	Canine	Anterior	Bucal gingival margin UR3/UL3	Buccal	https://www.ncbi.nlm.nih.gov/geo/query/acc.cgi?acc=GSE152042
Caetano	152042	4600898	37	Guy's Hospital, KCL	41-65	M	X	Periodontitis	N/A	N/A	N/A	N/A	https://www.ncbi.nlm.nih.gov/geo/query/acc.cgi?acc=GSE152042
Caetano	152042	4600899	38	Guy's Hospital, KCL	41-65	M	X	Periodontitis	N/A	N/A	N/A	N/A	https://www.ncbi.nlm.nih.gov/geo/query/acc.cgi?acc=GSE152042
Huang	N/A	N/A	ATL01	UNC Adams SOD	26	F	Caucasian	Gingivitis	Molars	Posterior	14-15	Lingual	https://www.covid19cellatlas.org/
Huang	N/A	N/A	ATL02	UNC Adams SOD	22	M	African-American	Gingivitis	Molars	Posterior	14-15	Lingual	https://www.covid19cellatlas.org/
Huang	N/A	N/A	ATL03	UNC Adams SOD	30	M	Caucasian	Gingivitis	Molars	Posterior	14-15	Lingual	https://www.covid19cellatlas.org/
Huang	N/A	N/A	ATL05	UNC Adams SOD	29	F	Caucasian	Gingivitis	Molars	Posterior	14-15	Lingual	https://www.covid19cellatlas.org/
Pagella	161267	4904134	X	Center of Dental Medicine, Zurich	18-35	X	X	Health	Molars	Posterior	Upper 3rd molar	N/A	https://www.ncbi.nlm.nih.gov/geo/query/acc.cgi?acc=GSE161267
Pagella	161267	4904135	X	Center of Dental Medicine, Zurich	18-35	X	X	Health	Molars	Posterior	Upper 3rd molar	N/A	https://www.ncbi.nlm.nih.gov/geo/query/acc.cgi?acc=GSE161267
Pagella	161267	4904136	X	Center of Dental Medicine, Zurich	18-35	X	X	Health	Molars	Posterior	Upper 3rd molar	N/A	https://www.ncbi.nlm.nih.gov/geo/query/acc.cgi?acc=GSE161267
Pagella	161267	4904137	X	Center of Dental Medicine, Zurich	18-35	X	X	Health	Molars	Posterior	Upper 3rd molar	N/A	https://www.ncbi.nlm.nih.gov/geo/query/acc.cgi?acc=GSE161267
Pagella	161267	4904138	X	Center of Dental Medicine, Zurich	18-35	X	X	Health	Molars	Posterior	Lower 3rd molar	N/A	https://www.ncbi.nlm.nih.gov/geo/query/acc.cgi?acc=GSE161267
Williams	164241	5005048	GM136	NIH Clinical Center	31	F	Latinx	Health	Molars	Posterior	14-16	N/A	https://www.ncbi.nlm.nih.gov/geo/query/acc.cgi?acc=GSE164241
Williams	164241	5005049	GM143	NIH Clinical Center	51	F	African-American	Health	N/A	N/A	N/A	N/A	https://www.ncbi.nlm.nih.gov/geo/query/acc.cgi?acc=GSE164241
Williams	164241	5005050	GM144	NIH Clinical Center	61	F	Asian	Health	Molars	Posterior	16-17	N/A	https://www.ncbi.nlm.nih.gov/geo/query/acc.cgi?acc=GSE164241
Williams	164241	5005051	GM147	NIH Clinical Center	37	F	Caucasian	Health	Molars	Posterior	15-16	N/A	https://www.ncbi.nlm.nih.gov/geo/query/acc.cgi?acc=GSE164241
Williams	164241	5005052	GM148	NIH Clinical Center	57	F	Caucasian	Health	Molars	Posterior	13-14	N/A	https://www.ncbi.nlm.nih.gov/geo/query/acc.cgi?acc=GSE164241
Williams	164241	5177038	GM169	NIH Clinical Center	28	M	Caucasian	Health	Incisors	Anterior	26-27	N/A	https://www.ncbi.nlm.nih.gov/geo/query/acc.cgi?acc=GSE164241
Williams	164241	5005053	GM183	NIH Clinical Center	35	F	Asian	Health	N/A	N/A	N/A	N/A	https://www.ncbi.nlm.nih.gov/geo/query/acc.cgi?acc=GSE164241
Williams	164241	5005054	GM184	NIH Clinical Center	22	F	American Indian	Health	N/A	N/A	N/A	N/A	https://www.ncbi.nlm.nih.gov/geo/query/acc.cgi?acc=GSE164241
Williams	164241	5005055	GM238	NIH Clinical Center	24	F	Caucasian	Health	N/A	N/A	N/A	N/A	https://www.ncbi.nlm.nih.gov/geo/query/acc.cgi?acc=GSE164241
Williams	164241	5005056	GM241	NIH Clinical Center	39	F	Caucasian	Health	N/A	N/A	N/A	N/A	https://www.ncbi.nlm.nih.gov/geo/query/acc.cgi?acc=GSE164241
Williams	164241	5005057	GM242	NIH Clinical Center	21	F	Asian	Health	N/A	N/A	N/A	N/A	https://www.ncbi.nlm.nih.gov/geo/query/acc.cgi?acc=GSE164241
Williams	164241	5177040	GM283	NIH Clinical Center	21	M	Asian	Health	N/A	N/A	N/A	N/A	https://www.ncbi.nlm.nih.gov/geo/query/acc.cgi?acc=GSE164241
Williams	164241	5177041	GM289	NIH Clinical Center	32	M	Asian	Health	N/A	N/A	N/A	N/A	https://www.ncbi.nlm.nih.gov/geo/query/acc.cgi?acc=GSE164241
Williams	164241	5005058	PD134	NIH Clinical Center	44	M	Caucasian	Periodontitis	Premolars	Posterior	12,13	N/A	https://www.ncbi.nlm.nih.gov/geo/query/acc.cgi?acc=GSE164241
Williams	164241	5005059	PD153	NIH Clinical Center	42	F	Latinx	Periodontitis	Canine	Anterior/Posterior	27,28	N/A	https://www.ncbi.nlm.nih.gov/geo/query/acc.cgi?acc=GSE164241
Williams	164241	5005060	PD161	NIH Clinical Center	34	F	Latinx	Periodontitis	Canine	Anterior	22-23	N/A	https://www.ncbi.nlm.nih.gov/geo/query/acc.cgi?acc=GSE164241
Williams	164241	5005061	PD161b	NIH Clinical Center	34	F	Latinx	Periodontitis	N/A	Anterior	Anterior Mandible	N/A	https://www.ncbi.nlm.nih.gov/geo/query/acc.cgi?acc=GSE164241
Williams	164241	5005062	PD164	NIH Clinical Center	45	M	Caucasian	Periodontitis	Canine	Anterior/Posterior	27-28	N/A	https://www.ncbi.nlm.nih.gov/geo/query/acc.cgi?acc=GSE164241
Williams	164241	5177042	PD164b	NIH Clinical Center	45	M	Caucasian	Periodontitis	N/A	Posterior	Lower Right	N/A	https://www.ncbi.nlm.nih.gov/geo/query/acc.cgi?acc=GSE164241
Williams	164241	5177043	PD164c	NIH Clinical Center	45	M	Caucasian	Periodontitis	Molar	Posterior	16-17	N/A	https://www.ncbi.nlm.nih.gov/geo/query/acc.cgi?acc=GSE164241
Williams	164241	5177044	PD170	NIH Clinical Center	38	F	Caucasian, Latinx	Periodontitis	Molar	Posterior	15-16	N/A	https://www.ncbi.nlm.nih.gov/geo/query/acc.cgi?acc=GSE164241
								G4
								H20
								P10

## Sheet: Clinical_metadata_UPenn
Sample ID	Institute	Age	Sex	Race	Status	Tooth #/Region
CST282NL	UPenn	66	M	NA	Health	#17 palatal marginal gingiva
RCP223EL-P	UPenn	35	M	NA	Health	#3 palatal marginal gingiva
CD373C70-B	UPenn	27	M	NA	Health	#18 buccal marginal gingiva
4CDC4975	UPenn	51	F	NA	PD stage II/III	Marginal gingiva
UPGS9982-B	UPenn	61	M	NA	PD stage II/III	#2/3 buccal marginal gingiva
4D37YUL2-P	UPenn	71	M	NA	PD stage II/III	Palatal marginal gingiva

## Sheet: Tier_3_Marker_Genes
Gene	Cluster	Average expression	Fraction of cells expressing gene
A2M	Tier 3 MM KCs	-0.4336	1.852
A2M	Tier 3 LM KCs	-0.3707	4.063
A2M	Tier 3 SB KCs	-0.366	3.109
A2M	Tier 3 Sulcus/JE KCs	-0.2098	7.436
A2M	Tier 3 - Merkel Cells	-0.4585	0
A2M	Tier 3 Melanocytes	-0.4015	6.299
A2M	Tier 3 Langerhans Cells	-0.4094	8.054
A2M	Tier 3 Fibroblast 1	-0.3672	7.423
A2M	Tier 3 Fibroblast 2	-0.3532	11.05
A2M	Tier 3 Arterial VECs	2.5	91.31
A2M	Tier 3 Capillary VECs	2.5	86.54
A2M	Tier 3 PC-venule VECs	1.376	77.06
A2M	Tier 3 VSM	0.4845	53.68
A2M	Tier 3 Pericytes	0.6425	60.51
A2M	Tier 3 - LEC 1	0.1103	47.14
A2M	Tier 3 - LEC 2	0.07674	20
A2M	Tier 3 Schwann Cells	-0.3318	10.2
A2M	Tier 3 Neutrophils	-0.4112	2.832
A2M	Tier 3 Mac-Mono	-0.02747	29.4
A2M	Tier 3 cDCs	-0.396	9.826
A2M	Tier 3 pDCs	-0.4434	2.479
A2M	Tier 3 NKT Cells	-0.4257	2.013
A2M	Tier 3 Tc Cells	-0.4174	2.225
A2M	Tier 3 NK Cells	-0.4237	2.348
A2M	Tier 3 gdT cells	-0.4391	1.441
A2M	Tier 3 Treg Cells	-0.4453	1.866
A2M	Tier 3 MAIT Cells	-0.4255	2.35
A2M	Tier 3 Th17 Cells	-0.4334	2.72
A2M	Tier 3 Th Cells	-0.4294	1.963
A2M	Tier 3 B Cells	-0.4299	2.309
A2M	Tier 3 Plasma Cells	-0.3714	2.862
A2M	Tier 3 - KRT19-High	-0.4149	4.399
A2M	Tier 3 - Mast Cells	-0.4224	1.987
A2M	Tier 3 Cycling	0.1583	24.28
ACKR1	Tier 3 MM KCs	-0.2275	1.807
ACKR1	Tier 3 LM KCs	-0.1377	4.613
ACKR1	Tier 3 SB KCs	-0.1174	4.87
ACKR1	Tier 3 Sulcus/JE KCs	0.2052	10.77
ACKR1	Tier 3 - Merkel Cells	-0.2518	0
ACKR1	Tier 3 Melanocytes	-0.1937	7.874
ACKR1	Tier 3 Langerhans Cells	-0.2502	0.6711
ACKR1	Tier 3 Fibroblast 1	-0.1945	4.343
ACKR1	Tier 3 Fibroblast 2	-0.1472	6.033
ACKR1	Tier 3 Arterial VECs	-0.1914	5.037
ACKR1	Tier 3 Capillary VECs	0.01273	16.43
ACKR1	Tier 3 PC-venule VECs	2.5	88.76
ACKR1	Tier 3 VSM	-0.1918	3.032
ACKR1	Tier 3 Pericytes	-0.2135	3.01
ACKR1	Tier 3 - LEC 1	-0.1884	3.913
ACKR1	Tier 3 - LEC 2	-0.07485	1.765
ACKR1	Tier 3 Schwann Cells	-0.1526	4.082
ACKR1	Tier 3 Neutrophils	-0.2209	1.852
ACKR1	Tier 3 Mac-Mono	-0.2027	2.959
ACKR1	Tier 3 cDCs	-0.221	2.651
ACKR1	Tier 3 pDCs	-0.2391	1.653
ACKR1	Tier 3 NKT Cells	-0.2257	1.918
ACKR1	Tier 3 Tc Cells	-0.2031	2.575
ACKR1	Tier 3 NK Cells	-0.2118	2.024
ACKR1	Tier 3 gdT cells	-0.2033	2.802
ACKR1	Tier 3 Treg Cells	-0.2389	1.375
ACKR1	Tier 3 MAIT Cells	-0.2017	3.092
ACKR1	Tier 3 Th17 Cells	-0.2281	1.44
ACKR1	Tier 3 Th Cells	-0.2203	2.113
ACKR1	Tier 3 B Cells	-0.2105	3.325
ACKR1	Tier 3 Plasma Cells	-0.1537	2.675
ACKR1	Tier 3 - KRT19-High	-0.1937	4.255
ACKR1	Tier 3 - Mast Cells	-0.2003	1.961
ACKR1	Tier 3 Cycling	0.05515	16.93
ACTA2	Tier 3 MM KCs	-0.2147	4.833
ACTA2	Tier 3 LM KCs	-0.2006	5.84
ACTA2	Tier 3 SB KCs	-0.1978	3.316
ACTA2	Tier 3 Sulcus/JE KCs	-0.1624	5.385
ACTA2	Tier 3 - Merkel Cells	-0.2272	0
ACTA2	Tier 3 Melanocytes	-0.215	7.087
ACTA2	Tier 3 Langerhans Cells	-0.222	1.342
ACTA2	Tier 3 Fibroblast 1	-0.174	12.62
ACTA2	Tier 3 Fibroblast 2	-0.1773	14.92
ACTA2	Tier 3 Arterial VECs	-0.2044	4.331
ACTA2	Tier 3 Capillary VECs	-0.214	2.942
ACTA2	Tier 3 PC-venule VECs	-0.2149	2.649
ACTA2	Tier 3 VSM	1.285	58.48
ACTA2	Tier 3 Pericytes	2.5	91.15
ACTA2	Tier 3 - LEC 1	-0.2204	1.686
ACTA2	Tier 3 - LEC 2	-0.2142	1.176
ACTA2	Tier 3 Schwann Cells	-0.2272	0
ACTA2	Tier 3 Neutrophils	-0.221	1.035
ACTA2	Tier 3 Mac-Mono	-0.2186	1.879
ACTA2	Tier 3 cDCs	-0.2225	1.6
ACTA2	Tier 3 pDCs	-0.2198	1.322
ACTA2	Tier 3 NKT Cells	-0.215	2.205
ACTA2	Tier 3 Tc Cells	-0.2096	2.464
ACTA2	Tier 3 NK Cells	-0.2167	1.862
ACTA2	Tier 3 gdT cells	-0.2192	1.361
ACTA2	Tier 3 Treg Cells	-0.2038	5.403
ACTA2	Tier 3 MAIT Cells	-0.2108	2.659
ACTA2	Tier 3 Th17 Cells	-0.2142	2.88
ACTA2	Tier 3 Th Cells	-0.2125	2.163
ACTA2	Tier 3 B Cells	-0.217	2.463
ACTA2	Tier 3 Plasma Cells	-0.2178	1.111
ACTA2	Tier 3 - KRT19-High	-0.2101	5.297
ACTA2	Tier 3 - Mast Cells	-0.2194	0.8627
ACTA2	Tier 3 Cycling	-0.2206	4.473
ADIRF	Tier 3 MM KCs	-0.4884	39.75
ADIRF	Tier 3 LM KCs	-0.3584	40.25
ADIRF	Tier 3 SB KCs	-0.1647	32.75
ADIRF	Tier 3 Sulcus/JE KCs	-0.07318	37.95
ADIRF	Tier 3 - Merkel Cells	-0.2305	75
ADIRF	Tier 3 Melanocytes	-0.487	29.92
ADIRF	Tier 3 Langerhans Cells	-0.6001	10.07
ADIRF	Tier 3 Fibroblast 1	0.7342	85.6
ADIRF	Tier 3 Fibroblast 2	0.4986	84.46
ADIRF	Tier 3 Arterial VECs	0.08838	61.31
ADIRF	Tier 3 Capillary VECs	0.07152	57.04
ADIRF	Tier 3 PC-venule VECs	1.415	90.35
ADIRF	Tier 3 VSM	1.999	93.17
ADIRF	Tier 3 Pericytes	2.5	98.28
ADIRF	Tier 3 - LEC 1	1.388	88.5
ADIRF	Tier 3 - LEC 2	0.9759	64.12
ADIRF	Tier 3 Schwann Cells	0.3819	48.98
ADIRF	Tier 3 Neutrophils	-0.5872	4.847
ADIRF	Tier 3 Mac-Mono	-0.5642	9.206
ADIRF	Tier 3 cDCs	-0.6025	7.038
ADIRF	Tier 3 pDCs	-0.6099	4.628
ADIRF	Tier 3 NKT Cells	-0.5909	5.561
ADIRF	Tier 3 Tc Cells	-0.5866	5.182
ADIRF	Tier 3 NK Cells	-0.5889	4.696
ADIRF	Tier 3 gdT cells	-0.5936	4.564
ADIRF	Tier 3 Treg Cells	-0.6096	4.617
ADIRF	Tier 3 MAIT Cells	-0.5937	5.937
ADIRF	Tier 3 Th17 Cells	-0.6051	3.68
ADIRF	Tier 3 Th Cells	-0.5952	5.34
ADIRF	Tier 3 B Cells	-0.5967	5.296
ADIRF	Tier 3 Plasma Cells	-0.5214	5.74
ADIRF	Tier 3 - KRT19-High	-0.1343	66.66
ADIRF	Tier 3 - Mast Cells	-0.5393	11.42
ADIRF	Tier 3 Cycling	-0.3346	37.38
ADM	Tier 3 MM KCs	-0.2292	8.356
ADM	Tier 3 LM KCs	-0.2574	5.84
ADM	Tier 3 SB KCs	-0.11	4.87
ADM	Tier 3 Sulcus/JE KCs	0.1162	4.872
ADM	Tier 3 - Merkel Cells	-0.3634	25
ADM	Tier 3 Melanocytes	-0.3395	5.512
ADM	Tier 3 Langerhans Cells	-0.5093	1.342
ADM	Tier 3 Fibroblast 1	0.8982	15.38
ADM	Tier 3 Fibroblast 2	2.5	29.37
ADM	Tier 3 Arterial VECs	-0.4077	3.433
ADM	Tier 3 Capillary VECs	-0.07067	6.382
ADM	Tier 3 PC-venule VECs	-0.2583	5.563
ADM	Tier 3 VSM	-0.334	2.666
ADM	Tier 3 Pericytes	-0.4122	1.836
ADM	Tier 3 - LEC 1	2.361	25.77
ADM	Tier 3 - LEC 2	1.986	9.412
ADM	Tier 3 Schwann Cells	-0.582	0
ADM	Tier 3 Neutrophils	2.418	15.74
ADM	Tier 3 Mac-Mono	-0.186	7.046
ADM	Tier 3 cDCs	-0.4587	2.422
ADM	Tier 3 pDCs	-0.5601	0.6612
ADM	Tier 3 NKT Cells	-0.5298	0.3835
ADM	Tier 3 Tc Cells	-0.5218	0.4133
ADM	Tier 3 NK Cells	-0.5193	0.4858
ADM	Tier 3 gdT cells	-0.5644	0.1601
ADM	Tier 3 Treg Cells	-0.5419	0.4912
ADM	Tier 3 MAIT Cells	-0.5494	0.2474
ADM	Tier 3 Th17 Cells	-0.4963	0.96
ADM	Tier 3 Th Cells	-0.5083	0.4502
ADM	Tier 3 B Cells	-0.5339	0.5234
ADM	Tier 3 Plasma Cells	-0.4506	2.951
ADM	Tier 3 - KRT19-High	0.1267	16.76
ADM	Tier 3 - Mast Cells	-0.5162	0.4967
ADM	Tier 3 Cycling	-0.4884	4.473
AEBP1	Tier 3 MM KCs	-0.4138	2.665
AEBP1	Tier 3 LM KCs	-0.3178	3.386
AEBP1	Tier 3 SB KCs	-0.2608	3.316
AEBP1	Tier 3 Sulcus/JE KCs	0.0155	6.923
AEBP1	Tier 3 - Merkel Cells	-0.448	0
AEBP1	Tier 3 Melanocytes	0.43	48.03
AEBP1	Tier 3 Langerhans Cells	-0.4183	1.342
AEBP1	Tier 3 Fibroblast 1	2.5	81.4
AEBP1	Tier 3 Fibroblast 2	2.5	82.62
AEBP1	Tier 3 Arterial VECs	-0.3409	8.919
AEBP1	Tier 3 Capillary VECs	-0.3278	8.502
AEBP1	Tier 3 PC-venule VECs	-0.3602	7.63
AEBP1	Tier 3 VSM	0.8846	46.35
AEBP1	Tier 3 Pericytes	0.6895	44.4
AEBP1	Tier 3 - LEC 1	-0.2202	16.44
AEBP1	Tier 3 - LEC 2	-0.2586	3.529
AEBP1	Tier 3 Schwann Cells	0.7183	24.49
AEBP1	Tier 3 Neutrophils	-0.4109	1.362
AEBP1	Tier 3 Mac-Mono	-0.3859	2.349
AEBP1	Tier 3 cDCs	-0.4234	1.554
AEBP1	Tier 3 pDCs	-0.2813	18.18
AEBP1	Tier 3 NKT Cells	-0.4088	1.151
AEBP1	Tier 3 Tc Cells	-0.4029	1.288
AEBP1	Tier 3 NK Cells	-0.4055	1.134
AEBP1	Tier 3 gdT cells	-0.3903	1.601
AEBP1	Tier 3 Treg Cells	-0.4259	0.9823
AEBP1	Tier 3 MAIT Cells	-0.4201	1.175
AEBP1	Tier 3 Th17 Cells	-0.429	0.8
AEBP1	Tier 3 Th Cells	-0.4126	1.188
AEBP1	Tier 3 B Cells	-0.4143	1.447
AEBP1	Tier 3 Plasma Cells	-0.4006	1.459
AEBP1	Tier 3 - KRT19-High	-0.355	6.831
AEBP1	Tier 3 - Mast Cells	-0.3717	3.529
AEBP1	Tier 3 Cycling	-0.3773	9.904
AHR	Tier 3 MM KCs	-0.811	22.18
AHR	Tier 3 LM KCs	-0.9145	13.42
AHR	Tier 3 SB KCs	-0.9103	8.394
AHR	Tier 3 Sulcus/JE KCs	-0.3904	12.56
AHR	Tier 3 - Merkel Cells	-1.277	0
AHR	Tier 3 Melanocytes	-0.1107	29.13
AHR	Tier 3 Langerhans Cells	0.618	46.98
AHR	Tier 3 Fibroblast 1	1.091	40.24
AHR	Tier 3 Fibroblast 2	2.148	54.72
AHR	Tier 3 Arterial VECs	0.6539	37.47
AHR	Tier 3 Capillary VECs	0.1865	27.82
AHR	Tier 3 PC-venule VECs	0.2592	33.92
AHR	Tier 3 VSM	2.007	41.72
AHR	Tier 3 Pericytes	0.01503	21.64
AHR	Tier 3 - LEC 1	-0.7324	15.41
AHR	Tier 3 - LEC 2	-0.3722	5.882
AHR	Tier 3 Schwann Cells	1.89	28.57
AHR	Tier 3 Neutrophils	0.6936	30.23
AHR	Tier 3 Mac-Mono	1.709	42.93
AHR	Tier 3 cDCs	0.3009	39.17
AHR	Tier 3 pDCs	-0.9554	9.587
AHR	Tier 3 NKT Cells	-0.8278	6.52
AHR	Tier 3 Tc Cells	-0.8495	5.516
AHR	Tier 3 NK Cells	-0.9278	4.777
AHR	Tier 3 gdT cells	-0.3299	15.93
AHR	Tier 3 Treg Cells	0.3951	27.21
AHR	Tier 3 MAIT Cells	-0.7351	8.658
AHR	Tier 3 Th17 Cells	0.1308	21.44
AHR	Tier 3 Th Cells	-0.6433	8.853
AHR	Tier 3 B Cells	-1.02	5.049
AHR	Tier 3 Plasma Cells	-1.051	2.213
AHR	Tier 3 - KRT19-High	-0.6864	29.58
AHR	Tier 3 - Mast Cells	1.8	34.12
AHR	Tier 3 Cycling	-0.3533	33.23
AIF1	Tier 3 MM KCs	-0.3684	0.9937
AIF1	Tier 3 LM KCs	-0.3539	1.65
AIF1	Tier 3 SB KCs	-0.3521	2.176
AIF1	Tier 3 Sulcus/JE KCs	-0.3577	1.282
AIF1	Tier 3 - Merkel Cells	-0.3836	0
AIF1	Tier 3 Melanocytes	-0.3836	0
AIF1	Tier 3 Langerhans Cells	2.5	93.96
AIF1	Tier 3 Fibroblast 1	-0.3631	1.85
AIF1	Tier 3 Fibroblast 2	-0.3655	1.961
AIF1	Tier 3 Arterial VECs	-0.3716	1.283
AIF1	Tier 3 Capillary VECs	-0.3691	1.471
AIF1	Tier 3 PC-venule VECs	-0.3693	1.473
AIF1	Tier 3 VSM	-0.3663	1.066
AIF1	Tier 3 Pericytes	-0.3739	1.114
AIF1	Tier 3 - LEC 1	-0.3649	2.167
AIF1	Tier 3 - LEC 2	-0.3671	0.5882
AIF1	Tier 3 Schwann Cells	-0.3836	0
AIF1	Tier 3 Neutrophils	2.5	83.01
AIF1	Tier 3 Mac-Mono	2.5	89.43
AIF1	Tier 3 cDCs	1.839	84.14
AIF1	Tier 3 pDCs	-0.07918	35.04
AIF1	Tier 3 NKT Cells	-0.3521	2.013
AIF1	Tier 3 Tc Cells	-0.348	2.512
AIF1	Tier 3 NK Cells	-0.367	1.538
AIF1	Tier 3 gdT cells	-0.3583	2.562
AIF1	Tier 3 Treg Cells	-0.3758	0.8841
AIF1	Tier 3 MAIT Cells	-0.3574	2.041
AIF1	Tier 3 Th17 Cells	-0.356	2.4
AIF1	Tier 3 Th Cells	-0.3484	2.451
AIF1	Tier 3 B Cells	-0.347	2.894
AIF1	Tier 3 Plasma Cells	-0.3583	1.224
AIF1	Tier 3 - KRT19-High	-0.3586	2.779
AIF1	Tier 3 - Mast Cells	-0.3242	5.621
AIF1	Tier 3 Cycling	-0.3316	6.39
ALOX5AP	Tier 3 MM KCs	-0.6385	0.1807
ALOX5AP	Tier 3 LM KCs	-0.6216	1.185
ALOX5AP	Tier 3 SB KCs	-0.5902	1.658
ALOX5AP	Tier 3 Sulcus/JE KCs	-0.5781	1.538
ALOX5AP	Tier 3 - Merkel Cells	-0.6427	0
ALOX5AP	Tier 3 Melanocytes	-0.6227	1.575
ALOX5AP	Tier 3 Langerhans Cells	1.608	78.52
ALOX5AP	Tier 3 Fibroblast 1	-0.6214	1.264
ALOX5AP	Tier 3 Fibroblast 2	-0.6251	0.9228
ALOX5AP	Tier 3 Arterial VECs	-0.6314	0.6737
ALOX5AP	Tier 3 Capillary VECs	-0.6347	0.5984
ALOX5AP	Tier 3 PC-venule VECs	-0.634	0.6511
ALOX5AP	Tier 3 VSM	-0.6298	0.6331
ALOX5AP	Tier 3 Pericytes	-0.635	0.4515
ALOX5AP	Tier 3 - LEC 1	-0.6235	0.9633
ALOX5AP	Tier 3 - LEC 2	-0.6302	0.5882
ALOX5AP	Tier 3 Schwann Cells	-0.6427	0
ALOX5AP	Tier 3 Neutrophils	0.04902	24.4
ALOX5AP	Tier 3 Mac-Mono	0.1987	29.73
ALOX5AP	Tier 3 cDCs	0.1274	35.24
ALOX5AP	Tier 3 pDCs	2.5	89.09
ALOX5AP	Tier 3 NKT Cells	0.6261	36.24
ALOX5AP	Tier 3 Tc Cells	0.4798	31.92
ALOX5AP	Tier 3 NK Cells	0.5876	39.27
ALOX5AP	Tier 3 gdT cells	0.06854	30.02
ALOX5AP	Tier 3 Treg Cells	0.3077	38.61
ALOX5AP	Tier 3 MAIT Cells	0.4504	38.96
ALOX5AP	Tier 3 Th17 Cells	0.7332	51.2
ALOX5AP	Tier 3 Th Cells	0.2651	30.77
ALOX5AP	Tier 3 B Cells	-0.3348	17.83
ALOX5AP	Tier 3 Plasma Cells	-0.5883	3.948
ALOX5AP	Tier 3 - KRT19-High	-0.6212	1.302
ALOX5AP	Tier 3 - Mast Cells	2.23	71.29
ALOX5AP	Tier 3 Cycling	-0.2294	24.28
ANKRD12	Tier 3 MM KCs	0.2102	65.63
ANKRD12	Tier 3 LM KCs	-0.9262	37.92
ANKRD12	Tier 3 SB KCs	-1.053	25.18
ANKRD12	Tier 3 Sulcus/JE KCs	1.104	32.56
ANKRD12	Tier 3 - Merkel Cells	-0.7901	50
ANKRD12	Tier 3 Melanocytes	-0.9881	36.22
ANKRD12	Tier 3 Langerhans Cells	-0.2151	59.73
ANKRD12	Tier 3 Fibroblast 1	-0.7603	38.35
ANKRD12	Tier 3 Fibroblast 2	-0.9555	38.86
ANKRD12	Tier 3 Arterial VECs	-0.4678	44.31
ANKRD12	Tier 3 Capillary VECs	-0.5691	37.12
ANKRD12	Tier 3 PC-venule VECs	-0.6042	42.13
ANKRD12	Tier 3 VSM	-0.6055	32.96
ANKRD12	Tier 3 Pericytes	-0.4658	39.4
ANKRD12	Tier 3 - LEC 1	-0.6319	39.98
ANKRD12	Tier 3 - LEC 2	-0.3086	16.47
ANKRD12	Tier 3 Schwann Cells	0.8412	36.73
ANKRD12	Tier 3 Neutrophils	-0.5033	34.69
ANKRD12	Tier 3 Mac-Mono	-0.737	36.31
ANKRD12	Tier 3 cDCs	-0.6818	47.81
ANKRD12	Tier 3 pDCs	0.2373	52.56
ANKRD12	Tier 3 NKT Cells	0.6689	40.94
ANKRD12	Tier 3 Tc Cells	1.137	42.3
ANKRD12	Tier 3 NK Cells	0.424	38.3
ANKRD12	Tier 3 gdT cells	0.243	42.43
ANKRD12	Tier 3 Treg Cells	2.5	67.49
ANKRD12	Tier 3 MAIT Cells	1.268	49.91
ANKRD12	Tier 3 Th17 Cells	2.5	62.56
ANKRD12	Tier 3 Th Cells	1.963	51.78
ANKRD12	Tier 3 B Cells	0.5304	46.8
ANKRD12	Tier 3 Plasma Cells	-0.621	38.16
ANKRD12	Tier 3 - KRT19-High	-0.8989	46.71
ANKRD12	Tier 3 - Mast Cells	-0.7256	27.79
ANKRD12	Tier 3 Cycling	-0.2404	59.42
ANXA1	Tier 3 MM KCs	-0.4479	77.37
ANXA1	Tier 3 LM KCs	0.08874	69.78
ANXA1	Tier 3 SB KCs	2.299	77.1
ANXA1	Tier 3 Sulcus/JE KCs	0.7605	59.74
ANXA1	Tier 3 - Merkel Cells	-0.8575	75
ANXA1	Tier 3 Melanocytes	0.456	74.8
ANXA1	Tier 3 Langerhans Cells	0.04158	89.26
ANXA1	Tier 3 Fibroblast 1	-0.02911	79.28
ANXA1	Tier 3 Fibroblast 2	-0.3136	74.86
ANXA1	Tier 3 Arterial VECs	-0.1806	74.46
ANXA1	Tier 3 Capillary VECs	-0.2954	68.14
ANXA1	Tier 3 PC-venule VECs	-0.4327	71.53
ANXA1	Tier 3 VSM	-0.7702	46.72
ANXA1	Tier 3 Pericytes	-0.8838	43.95
ANXA1	Tier 3 - LEC 1	-0.4359	68.33
ANXA1	Tier 3 - LEC 2	-0.5944	27.65
ANXA1	Tier 3 Schwann Cells	-0.4167	34.69
ANXA1	Tier 3 Neutrophils	-0.1792	63.89
ANXA1	Tier 3 Mac-Mono	-0.3478	63.93
ANXA1	Tier 3 cDCs	-0.2247	72.39
ANXA1	Tier 3 pDCs	-1.037	20.33
ANXA1	Tier 3 NKT Cells	0.1865	62.51
ANXA1	Tier 3 Tc Cells	0.1595	58.04
ANXA1	Tier 3 NK Cells	-0.1831	56.76
ANXA1	Tier 3 gdT cells	0.04185	58.13
ANXA1	Tier 3 Treg Cells	-0.8467	22.4
ANXA1	Tier 3 MAIT Cells	0.5364	68.71
ANXA1	Tier 3 Th17 Cells	0.5294	60.32
ANXA1	Tier 3 Th Cells	0.398	57.1
ANXA1	Tier 3 B Cells	-1.136	11.48
ANXA1	Tier 3 Plasma Cells	-1.037	9.972
ANXA1	Tier 3 - KRT19-High	1.686	85.73
ANXA1	Tier 3 - Mast Cells	2.5	90.51
ANXA1	Tier 3 Cycling	-0.4414	67.41
APOBEC3G	Tier 3 MM KCs	-0.5426	5.014
APOBEC3G	Tier 3 LM KCs	-0.5191	3.428
APOBEC3G	Tier 3 SB KCs	-0.5749	2.176
APOBEC3G	Tier 3 Sulcus/JE KCs	-0.5407	1.795
APOBEC3G	Tier 3 - Merkel Cells	-0.5661	25
APOBEC3G	Tier 3 Melanocytes	-0.4962	6.299
APOBEC3G	Tier 3 Langerhans Cells	-0.4686	12.08
APOBEC3G	Tier 3 Fibroblast 1	-0.5129	4.614
APOBEC3G	Tier 3 Fibroblast 2	-0.5152	6.321
APOBEC3G	Tier 3 Arterial VECs	-0.5418	3.593
APOBEC3G	Tier 3 Capillary VECs	-0.5201	3.166
APOBEC3G	Tier 3 PC-venule VECs	-0.5469	3.445
APOBEC3G	Tier 3 VSM	-0.4621	5.165
APOBEC3G	Tier 3 Pericytes	-0.5208	3.462
APOBEC3G	Tier 3 - LEC 1	-0.5517	3.01
APOBEC3G	Tier 3 - LEC 2	-0.5757	0.5882
APOBEC3G	Tier 3 Schwann Cells	-0.2932	6.122
APOBEC3G	Tier 3 Neutrophils	-0.5017	6.155
APOBEC3G	Tier 3 Mac-Mono	-0.5071	6.341
APOBEC3G	Tier 3 cDCs	-0.3739	16.59
APOBEC3G	Tier 3 pDCs	-0.3973	11.4
APOBEC3G	Tier 3 NKT Cells	2.5	41.51
APOBEC3G	Tier 3 Tc Cells	2.5	38.28
APOBEC3G	Tier 3 NK Cells	2.42	40
APOBEC3G	Tier 3 gdT cells	1.722	36.91
APOBEC3G	Tier 3 Treg Cells	0.2093	21.02
APOBEC3G	Tier 3 MAIT Cells	1.045	28.45
APOBEC3G	Tier 3 Th17 Cells	0.2781	18.88
APOBEC3G	Tier 3 Th Cells	0.09805	11.48
APOBEC3G	Tier 3 B Cells	-0.1876	11.45
APOBEC3G	Tier 3 Plasma Cells	-0.4107	10.26
APOBEC3G	Tier 3 - KRT19-High	-0.5358	8.249
APOBEC3G	Tier 3 - Mast Cells	-0.4571	4.471
APOBEC3G	Tier 3 Cycling	0.6001	33.23
APOD	Tier 3 MM KCs	-0.4035	1.084
APOD	Tier 3 LM KCs	-0.3801	2.328
APOD	Tier 3 SB KCs	-0.3718	1.451
APOD	Tier 3 Sulcus/JE KCs	-0.3641	2.308
APOD	Tier 3 - Merkel Cells	-0.4307	0
APOD	Tier 3 Melanocytes	2.028	81.89
APOD	Tier 3 Langerhans Cells	-0.424	0.6711
APOD	Tier 3 Fibroblast 1	2.5	58.89
APOD	Tier 3 Fibroblast 2	1.173	58.36
APOD	Tier 3 Arterial VECs	-0.4072	2.053
APOD	Tier 3 Capillary VECs	-0.3241	5.036
APOD	Tier 3 PC-venule VECs	-0.3234	6.018
APOD	Tier 3 VSM	0.1383	3.699
APOD	Tier 3 Pericytes	-0.3664	1.234
APOD	Tier 3 - LEC 1	1.868	59.36
APOD	Tier 3 - LEC 2	1.484	32.94
APOD	Tier 3 Schwann Cells	-0.05531	14.29
APOD	Tier 3 Neutrophils	-0.4104	0.6536
APOD	Tier 3 Mac-Mono	-0.4094	1.174
APOD	Tier 3 cDCs	-0.4251	0.777
APOD	Tier 3 pDCs	-0.4189	1.157
APOD	Tier 3 NKT Cells	-0.4105	0.9588
APOD	Tier 3 Tc Cells	-0.4085	0.8425
APOD	Tier 3 NK Cells	-0.4225	0.4858
APOD	Tier 3 gdT cells	-0.4164	0.8006
APOD	Tier 3 Treg Cells	-0.4163	1.179
APOD	Tier 3 MAIT Cells	-0.415	0.8658
APOD	Tier 3 Th17 Cells	-0.4215	0.64
APOD	Tier 3 Th Cells	-0.4134	0.7128
APOD	Tier 3 B Cells	-0.4145	0.6773
APOD	Tier 3 Plasma Cells	-0.4094	0.6405
APOD	Tier 3 - KRT19-High	-0.3946	1.563
APOD	Tier 3 - Mast Cells	-0.4128	0.7059
APOD	Tier 3 Cycling	-0.398	2.556
ARHGAP9	Tier 3 MM KCs	-0.765	0.2258
ARHGAP9	Tier 3 LM KCs	-0.7532	0.5501
ARHGAP9	Tier 3 SB KCs	-0.7457	0.6218
ARHGAP9	Tier 3 Sulcus/JE KCs	-0.7058	0.5128
ARHGAP9	Tier 3 - Merkel Cells	-0.7851	0
ARHGAP9	Tier 3 Melanocytes	-0.7378	1.575
ARHGAP9	Tier 3 Langerhans Cells	0.8654	31.54
ARHGAP9	Tier 3 Fibroblast 1	-0.7683	0.2256
ARHGAP9	Tier 3 Fibroblast 2	-0.7742	0.2538
ARHGAP9	Tier 3 Arterial VECs	-0.7629	0.4812
ARHGAP9	Tier 3 Capillary VECs	-0.7668	0.1995
ARHGAP9	Tier 3 PC-venule VECs	-0.7671	0.2592
ARHGAP9	Tier 3 VSM	-0.7773	0.06664
ARHGAP9	Tier 3 Pericytes	-0.777	0.1505
ARHGAP9	Tier 3 - LEC 1	-0.7836	0.1204
ARHGAP9	Tier 3 - LEC 2	-0.7851	0
ARHGAP9	Tier 3 Schwann Cells	-0.7851	0
ARHGAP9	Tier 3 Neutrophils	0.2211	10.19
ARHGAP9	Tier 3 Mac-Mono	-0.1753	9.112
ARHGAP9	Tier 3 cDCs	-0.197	12.29
ARHGAP9	Tier 3 pDCs	0.9321	28.1
ARHGAP9	Tier 3 NKT Cells	2.045	18.02
ARHGAP9	Tier 3 Tc Cells	1.878	15.93
ARHGAP9	Tier 3 NK Cells	2.052	19.19
ARHGAP9	Tier 3 gdT cells	2.228	24.26
ARHGAP9	Tier 3 Treg Cells	1.088	17.68
ARHGAP9	Tier 3 MAIT Cells	1.25	16.57
ARHGAP9	Tier 3 Th17 Cells	0.5625	14.88
ARHGAP9	Tier 3 Th Cells	0.8058	10.48
ARHGAP9	Tier 3 B Cells	0.4095	12.13
ARHGAP9	Tier 3 Plasma Cells	-0.4776	6.121
ARHGAP9	Tier 3 - KRT19-High	-0.7637	0.3763
ARHGAP9	Tier 3 - Mast Cells	-0.5587	2.693
ARHGAP9	Tier 3 Cycling	0.07441	16.93
ARHGDIB	Tier 3 MM KCs	-0.9672	27.15
ARHGDIB	Tier 3 LM KCs	-0.9011	16.59
ARHGDIB	Tier 3 SB KCs	-0.9464	12.02
ARHGDIB	Tier 3 Sulcus/JE KCs	-0.9083	9.744
ARHGDIB	Tier 3 - Merkel Cells	-1.058	25
ARHGDIB	Tier 3 Melanocytes	-1.089	3.15
ARHGDIB	Tier 3 Langerhans Cells	1.125	88.59
ARHGDIB	Tier 3 Fibroblast 1	-1.075	3.317
ARHGDIB	Tier 3 Fibroblast 2	-1.059	3.38
ARHGDIB	Tier 3 Arterial VECs	-0.7063	33.08
ARHGDIB	Tier 3 Capillary VECs	-0.4176	41.71
ARHGDIB	Tier 3 PC-venule VECs	-0.5381	42.8
ARHGDIB	Tier 3 VSM	-0.1715	40.75
ARHGDIB	Tier 3 Pericytes	-0.6867	23.3
ARHGDIB	Tier 3 - LEC 1	-1.048	5.659
ARHGDIB	Tier 3 - LEC 2	-1.045	1.765
ARHGDIB	Tier 3 Schwann Cells	-1.115	2.041
ARHGDIB	Tier 3 Neutrophils	0.427	61.11
ARHGDIB	Tier 3 Mac-Mono	0.4903	64.07
ARHGDIB	Tier 3 cDCs	0.6657	76.92
ARHGDIB	Tier 3 pDCs	-0.162	60.83
ARHGDIB	Tier 3 NKT Cells	1.191	60.79
ARHGDIB	Tier 3 Tc Cells	1.206	57.97
ARHGDIB	Tier 3 NK Cells	1.108	62.27
ARHGDIB	Tier 3 gdT cells	0.9176	65.73
ARHGDIB	Tier 3 Treg Cells	1.498	74.95
ARHGDIB	Tier 3 MAIT Cells	1.157	65.99
ARHGDIB	Tier 3 Th17 Cells	1.648	76.32
ARHGDIB	Tier 3 Th Cells	1.282	63.06
ARHGDIB	Tier 3 B Cells	0.7229	64.19
ARHGDIB	Tier 3 Plasma Cells	-0.8234	17.88
ARHGDIB	Tier 3 - KRT19-High	-1.042	15.14
ARHGDIB	Tier 3 - Mast Cells	1.293	67.45
ARHGDIB	Tier 3 Cycling	1.026	75.08
ARHGEF1	Tier 3 MM KCs	-0.8082	10.25
ARHGEF1	Tier 3 LM KCs	-0.7874	11.76
ARHGEF1	Tier 3 SB KCs	-0.9475	8.187
ARHGEF1	Tier 3 Sulcus/JE KCs	-0.4546	5.641
ARHGEF1	Tier 3 - Merkel Cells	-1.273	0
ARHGEF1	Tier 3 Melanocytes	-0.9529	7.087
ARHGEF1	Tier 3 Langerhans Cells	-0.2191	19.46
ARHGEF1	Tier 3 Fibroblast 1	-0.785	7.514
ARHGEF1	Tier 3 Fibroblast 2	-0.8103	9.171
ARHGEF1	Tier 3 Arterial VECs	-0.004796	18.32
ARHGEF1	Tier 3 Capillary VECs	0.1524	16.43
ARHGEF1	Tier 3 PC-venule VECs	-0.3565	13.45
ARHGEF1	Tier 3 VSM	-0.677	7.431
ARHGEF1	Tier 3 Pericytes	-0.9448	4.004
ARHGEF1	Tier 3 - LEC 1	-0.3554	13.18
ARHGEF1	Tier 3 - LEC 2	0.6112	5.882
ARHGEF1	Tier 3 Schwann Cells	-0.9959	4.082
ARHGEF1	Tier 3 Neutrophils	-0.2984	13.18
ARHGEF1	Tier 3 Mac-Mono	-0.5879	11.27
ARHGEF1	Tier 3 cDCs	-0.5955	14.95
ARHGEF1	Tier 3 pDCs	-0.4312	16.53
ARHGEF1	Tier 3 NKT Cells	2.023	20.13
ARHGEF1	Tier 3 Tc Cells	2.067	18.28
ARHGEF1	Tier 3 NK Cells	1.875	19.6
ARHGEF1	Tier 3 gdT cells	1.137	20.74
ARHGEF1	Tier 3 Treg Cells	1.063	21.71
ARHGEF1	Tier 3 MAIT Cells	1.661	21.09
ARHGEF1	Tier 3 Th17 Cells	0.8755	20.32
ARHGEF1	Tier 3 Th Cells	1.395	17.07
ARHGEF1	Tier 3 B Cells	0.7352	18.23
ARHGEF1	Tier 3 Plasma Cells	-0.6941	6.218
ARHGEF1	Tier 3 - KRT19-High	-0.8769	15.63
ARHGEF1	Tier 3 - Mast Cells	-0.6461	7.111
ARHGEF1	Tier 3 Cycling	0.9071	34.5
ARL6IP1	Tier 3 MM KCs	-0.6864	44.26
ARL6IP1	Tier 3 LM KCs	-0.1421	33.26
ARL6IP1	Tier 3 SB KCs	-1.043	17.2
ARL6IP1	Tier 3 Sulcus/JE KCs	-0.3909	18.21
ARL6IP1	Tier 3 - Merkel Cells	0.02393	50
ARL6IP1	Tier 3 Melanocytes	0.3136	52.76
ARL6IP1	Tier 3 Langerhans Cells	-0.1731	56.38
ARL6IP1	Tier 3 Fibroblast 1	-0.6783	25.34
ARL6IP1	Tier 3 Fibroblast 2	-0.7251	27.26
ARL6IP1	Tier 3 Arterial VECs	-0.2389	36.93
ARL6IP1	Tier 3 Capillary VECs	-0.376	28.8
ARL6IP1	Tier 3 PC-venule VECs	-0.2641	36.03
ARL6IP1	Tier 3 VSM	-0.3194	25.56
ARL6IP1	Tier 3 Pericytes	-0.6154	23.72
ARL6IP1	Tier 3 - LEC 1	2.5	70.2
ARL6IP1	Tier 3 - LEC 2	1.746	26.47
ARL6IP1	Tier 3 Schwann Cells	-0.5659	14.29
ARL6IP1	Tier 3 Neutrophils	-0.4983	27.67
ARL6IP1	Tier 3 Mac-Mono	0.6388	46.97
ARL6IP1	Tier 3 cDCs	-0.1452	47.62
ARL6IP1	Tier 3 pDCs	0.7299	57.19
ARL6IP1	Tier 3 NKT Cells	-0.1707	21.09
ARL6IP1	Tier 3 Tc Cells	0.09079	22.62
ARL6IP1	Tier 3 NK Cells	-0.1004	23.16
ARL6IP1	Tier 3 gdT cells	-0.4368	21.62
ARL6IP1	Tier 3 Treg Cells	-0.1249	31.63
ARL6IP1	Tier 3 MAIT Cells	-0.1594	24.61
ARL6IP1	Tier 3 Th17 Cells	-0.1635	28.48
ARL6IP1	Tier 3 Th Cells	-0.3971	18.67
ARL6IP1	Tier 3 B Cells	-0.63	20.04
ARL6IP1	Tier 3 Plasma Cells	-1.239	10.08
ARL6IP1	Tier 3 - KRT19-High	0.01489	51.14
ARL6IP1	Tier 3 - Mast Cells	0.03003	27.74
ARL6IP1	Tier 3 Cycling	2.5	69.01
ARPC2	Tier 3 MM KCs	-0.04947	78.18
ARPC2	Tier 3 LM KCs	0.4358	66.61
ARPC2	Tier 3 SB KCs	0.149	56.58
ARPC2	Tier 3 Sulcus/JE KCs	-0.7219	36.41
ARPC2	Tier 3 - Merkel Cells	-1.635	50
ARPC2	Tier 3 Melanocytes	-0.5892	70.87
ARPC2	Tier 3 Langerhans Cells	1.582	94.63
ARPC2	Tier 3 Fibroblast 1	-1.42	51.37
ARPC2	Tier 3 Fibroblast 2	-1.258	59.5
ARPC2	Tier 3 Arterial VECs	-0.4821	67.34
ARPC2	Tier 3 Capillary VECs	-0.7863	58.41
ARPC2	Tier 3 PC-venule VECs	-1.142	57.57
ARPC2	Tier 3 VSM	-0.8849	51.32
ARPC2	Tier 3 Pericytes	-0.5627	59.33
ARPC2	Tier 3 - LEC 1	-0.7974	63.76
ARPC2	Tier 3 - LEC 2	-1.272	22.94
ARPC2	Tier 3 Schwann Cells	-0.8489	36.73
ARPC2	Tier 3 Neutrophils	0.7912	71.68
ARPC2	Tier 3 Mac-Mono	0.6425	71.35
ARPC2	Tier 3 cDCs	1.649	86.15
ARPC2	Tier 3 pDCs	0.6798	81.82
ARPC2	Tier 3 NKT Cells	1.118	66.35
ARPC2	Tier 3 Tc Cells	0.5172	56.89
ARPC2	Tier 3 NK Cells	1.407	67.61
ARPC2	Tier 3 gdT cells	0.9156	69.1
ARPC2	Tier 3 Treg Cells	1.205	77.21
ARPC2	Tier 3 MAIT Cells	0.2996	62.77
ARPC2	Tier 3 Th17 Cells	0.6257	70.08
ARPC2	Tier 3 Th Cells	-0.1081	54.55
ARPC2	Tier 3 B Cells	0.3698	67.12
ARPC2	Tier 3 Plasma Cells	-1.577	47.01
ARPC2	Tier 3 - KRT19-High	0.001812	76.32
ARPC2	Tier 3 - Mast Cells	-0.1903	57.15
ARPC2	Tier 3 Cycling	1.937	90.1
ARPC3	Tier 3 MM KCs	-0.9611	64.41
ARPC3	Tier 3 LM KCs	-0.4088	56.41
ARPC3	Tier 3 SB KCs	-0.2609	49.12
ARPC3	Tier 3 Sulcus/JE KCs	-0.8367	30
ARPC3	Tier 3 - Merkel Cells	-0.2678	75
ARPC3	Tier 3 Melanocytes	-0.5467	64.57
ARPC3	Tier 3 Langerhans Cells	2.5	92.62
ARPC3	Tier 3 Fibroblast 1	-1.051	47.63
ARPC3	Tier 3 Fibroblast 2	-0.9618	54.91
ARPC3	Tier 3 Arterial VECs	-0.3268	62.18
ARPC3	Tier 3 Capillary VECs	-0.4468	55.45
ARPC3	Tier 3 PC-venule VECs	-0.7025	56.6
ARPC3	Tier 3 VSM	-0.8668	43.69
ARPC3	Tier 3 Pericytes	-0.9753	43.17
ARPC3	Tier 3 - LEC 1	-0.4846	60.93
ARPC3	Tier 3 - LEC 2	-0.9702	17.65
ARPC3	Tier 3 Schwann Cells	-0.8335	30.61
ARPC3	Tier 3 Neutrophils	1.137	69.61
ARPC3	Tier 3 Mac-Mono	1.136	72.29
ARPC3	Tier 3 cDCs	2.174	86.11
ARPC3	Tier 3 pDCs	1.337	82.31
ARPC3	Tier 3 NKT Cells	0.1006	48.71
ARPC3	Tier 3 Tc Cells	-0.0558	43.27
ARPC3	Tier 3 NK Cells	0.3596	55.55
ARPC3	Tier 3 gdT cells	0.3596	57.65
ARPC3	Tier 3 Treg Cells	0.3933	65.62
ARPC3	Tier 3 MAIT Cells	-0.1083	49.85
ARPC3	Tier 3 Th17 Cells	0.1749	60
ARPC3	Tier 3 Th Cells	-0.4046	41.87
ARPC3	Tier 3 B Cells	0.9732	69.33
ARPC3	Tier 3 Plasma Cells	-1.35	36.59
ARPC3	Tier 3 - KRT19-High	-0.4666	69.44
ARPC3	Tier 3 - Mast Cells	1.176	64.78
ARPC3	Tier 3 Cycling	0.8861	85.3
ASPM	Tier 3 MM KCs	-0.1934	0.9485
ASPM	Tier 3 LM KCs	0.4629	11.68
ASPM	Tier 3 SB KCs	-0.1001	2.487
ASPM	Tier 3 Sulcus/JE KCs	0.01177	5.128
ASPM	Tier 3 - Merkel Cells	-0.2459	0
ASPM	Tier 3 Melanocytes	-0.2459	0
ASPM	Tier 3 Langerhans Cells	-0.1906	1.342
ASPM	Tier 3 Fibroblast 1	-0.2357	0.1354
ASPM	Tier 3 Fibroblast 2	-0.1823	0.8305
ASPM	Tier 3 Arterial VECs	-0.241	0.09625
ASPM	Tier 3 Capillary VECs	-0.2186	0.3989
ASPM	Tier 3 PC-venule VECs	-0.2384	0.1328
ASPM	Tier 3 VSM	-0.183	1.1
ASPM	Tier 3 Pericytes	-0.24	0.1806
ASPM	Tier 3 - LEC 1	-0.2354	0.1204
ASPM	Tier 3 - LEC 2	-0.2459	0
ASPM	Tier 3 Schwann Cells	-0.2459	0
ASPM	Tier 3 Neutrophils	-0.2443	0.1089
ASPM	Tier 3 Mac-Mono	-0.2248	0.4697
ASPM	Tier 3 cDCs	-0.06196	3.382
ASPM	Tier 3 pDCs	-0.2336	0.8264
ASPM	Tier 3 NKT Cells	-0.2277	0.1918
ASPM	Tier 3 Tc Cells	-0.1626	0.5564
ASPM	Tier 3 NK Cells	-0.2007	0.4049
ASPM	Tier 3 gdT cells	-0.1743	0.9608
ASPM	Tier 3 Treg Cells	-0.1995	0.4912
ASPM	Tier 3 MAIT Cells	-0.2183	0.3711
ASPM	Tier 3 Th17 Cells	-0.1989	0.96
ASPM	Tier 3 Th Cells	-0.2279	0.2001
ASPM	Tier 3 B Cells	-0.2243	0.3695
ASPM	Tier 3 Plasma Cells	-0.1968	0.4702
ASPM	Tier 3 - KRT19-High	0.1225	8.22
ASPM	Tier 3 - Mast Cells	-0.1663	0.7059
ASPM	Tier 3 Cycling	2.5	60.06
ATP5MC3	Tier 3 MM KCs	0.7915	72
ATP5MC3	Tier 3 LM KCs	2.5	64.49
ATP5MC3	Tier 3 SB KCs	1.755	47.36
ATP5MC3	Tier 3 Sulcus/JE KCs	0.09785	27.69
ATP5MC3	Tier 3 - Merkel Cells	1.769	100
ATP5MC3	Tier 3 Melanocytes	0.4151	62.99
ATP5MC3	Tier 3 Langerhans Cells	0.2136	73.15
ATP5MC3	Tier 3 Fibroblast 1	-0.2584	50.34
ATP5MC3	Tier 3 Fibroblast 2	-0.2062	56.37
ATP5MC3	Tier 3 Arterial VECs	-0.7793	41.29
ATP5MC3	Tier 3 Capillary VECs	-0.8736	34.28
ATP5MC3	Tier 3 PC-venule VECs	-1.097	35.12
ATP5MC3	Tier 3 VSM	0.2066	46.45
ATP5MC3	Tier 3 Pericytes	0.403	51.41
ATP5MC3	Tier 3 - LEC 1	-0.9418	35.52
ATP5MC3	Tier 3 - LEC 2	-1.194	11.18
ATP5MC3	Tier 3 Schwann Cells	0.2037	36.73
ATP5MC3	Tier 3 Neutrophils	-0.7228	36.71
ATP5MC3	Tier 3 Mac-Mono	-0.1062	46.59
ATP5MC3	Tier 3 cDCs	0.3982	65.9
ATP5MC3	Tier 3 pDCs	0.3191	62.48
ATP5MC3	Tier 3 NKT Cells	-0.6794	25.12
ATP5MC3	Tier 3 Tc Cells	-0.8171	21.78
ATP5MC3	Tier 3 NK Cells	-0.3116	31.98
ATP5MC3	Tier 3 gdT cells	-0.06421	38.83
ATP5MC3	Tier 3 Treg Cells	-0.1156	44.11
ATP5MC3	Tier 3 MAIT Cells	-0.6817	30.06
ATP5MC3	Tier 3 Th17 Cells	-0.4594	38.08
ATP5MC3	Tier 3 Th Cells	-0.9923	22.2
ATP5MC3	Tier 3 B Cells	-1.032	25.74
ATP5MC3	Tier 3 Plasma Cells	-1.259	35.09
ATP5MC3	Tier 3 - KRT19-High	1.928	72.01
ATP5MC3	Tier 3 - Mast Cells	-0.194	36.84
ATP5MC3	Tier 3 Cycling	1.302	75.08
AVIL	Tier 3 MM KCs	-0.1532	2.891
AVIL	Tier 3 LM KCs	-0.1801	1.227
AVIL	Tier 3 SB KCs	-0.1979	0.4145
AVIL	Tier 3 Sulcus/JE KCs	0.0117	2.308
AVIL	Tier 3 - Merkel Cells	2.5	75
AVIL	Tier 3 Melanocytes	-0.1991	0
AVIL	Tier 3 Langerhans Cells	-0.1855	2.013
AVIL	Tier 3 Fibroblast 1	-0.164	1.918
AVIL	Tier 3 Fibroblast 2	-0.1631	2.388
AVIL	Tier 3 Arterial VECs	-0.1645	2.117
AVIL	Tier 3 Capillary VECs	-0.1731	1.296
AVIL	Tier 3 PC-venule VECs	-0.1636	2.269
AVIL	Tier 3 VSM	-0.1598	1.466
AVIL	Tier 3 Pericytes	-0.1656	1.234
AVIL	Tier 3 - LEC 1	-0.1918	0.7827
AVIL	Tier 3 - LEC 2	-0.1266	0.5882
AVIL	Tier 3 Schwann Cells	-0.1991	0
AVIL	Tier 3 Neutrophils	-0.1824	0.6536
AVIL	Tier 3 Mac-Mono	-0.1816	1.456
AVIL	Tier 3 cDCs	-0.1869	1.234
AVIL	Tier 3 pDCs	-0.1895	1.322
AVIL	Tier 3 NKT Cells	-0.1672	0.6711
AVIL	Tier 3 Tc Cells	-0.1913	0.1907
AVIL	Tier 3 NK Cells	-0.1838	0.4049
AVIL	Tier 3 gdT cells	-0.1832	0.4003
AVIL	Tier 3 Treg Cells	-0.1916	0.3929
AVIL	Tier 3 MAIT Cells	-0.1797	0.3711
AVIL	Tier 3 Th17 Cells	-0.1916	0.32
AVIL	Tier 3 Th Cells	-0.168	0.5377
AVIL	Tier 3 B Cells	-0.187	0.4926
AVIL	Tier 3 Plasma Cells	-0.1694	0.8512
AVIL	Tier 3 - KRT19-High	-0.1575	2.605
AVIL	Tier 3 - Mast Cells	-0.189	0.2614
AVIL	Tier 3 Cycling	-0.1808	2.556
BANK1	Tier 3 MM KCs	-0.2015	1.31
BANK1	Tier 3 LM KCs	-0.1901	1.058
BANK1	Tier 3 SB KCs	-0.1842	0.7254
BANK1	Tier 3 Sulcus/JE KCs	-0.1663	0.2564
BANK1	Tier 3 - Merkel Cells	-0.2182	0
BANK1	Tier 3 Melanocytes	-0.2182	0
BANK1	Tier 3 Langerhans Cells	-0.05463	12.75
BANK1	Tier 3 Fibroblast 1	-0.2077	0.3949
BANK1	Tier 3 Fibroblast 2	-0.2041	0.5422
BANK1	Tier 3 Arterial VECs	-0.1941	0.7058
BANK1	Tier 3 Capillary VECs	-0.2019	0.4986
BANK1	Tier 3 PC-venule VECs	-0.2005	0.5942
BANK1	Tier 3 VSM	-0.212	0.1999
BANK1	Tier 3 Pericytes	-0.2126	0.1505
BANK1	Tier 3 - LEC 1	-0.202	0.3612
BANK1	Tier 3 - LEC 2	-0.2182	0
BANK1	Tier 3 Schwann Cells	-0.2182	0
BANK1	Tier 3 Neutrophils	-0.1337	2.669
BANK1	Tier 3 Mac-Mono	-0.1341	2.677
BANK1	Tier 3 cDCs	-0.06921	9.186
BANK1	Tier 3 pDCs	-0.03229	7.273
BANK1	Tier 3 NKT Cells	-0.2025	0.3835
BANK1	Tier 3 Tc Cells	-0.192	0.4928
BANK1	Tier 3 NK Cells	-0.2182	0
BANK1	Tier 3 gdT cells	-0.09417	2.962
BANK1	Tier 3 Treg Cells	-0.2075	0.3929
BANK1	Tier 3 MAIT Cells	-0.2074	0.1855
BANK1	Tier 3 Th17 Cells	-0.1955	0.64
BANK1	Tier 3 Th Cells	-0.2002	0.3876
BANK1	Tier 3 B Cells	2.5	64.22
BANK1	Tier 3 Plasma Cells	-0.1442	3.932
BANK1	Tier 3 - KRT19-High	-0.2037	0.8104
BANK1	Tier 3 - Mast Cells	-0.2121	0.2092
BANK1	Tier 3 Cycling	0.1051	7.348
BASP1	Tier 3 MM KCs	0.1099	39.88
BASP1	Tier 3 LM KCs	-0.1234	23.74
BASP1	Tier 3 SB KCs	-0.3655	13.78
BASP1	Tier 3 Sulcus/JE KCs	-0.2861	10.51
BASP1	Tier 3 - Merkel Cells	-0.484	25
BASP1	Tier 3 Melanocytes	-0.5292	7.087
BASP1	Tier 3 Langerhans Cells	1.974	57.72
BASP1	Tier 3 Fibroblast 1	0.3586	30.74
BASP1	Tier 3 Fibroblast 2	0.1697	32.06
BASP1	Tier 3 Arterial VECs	-0.6158	1.027
BASP1	Tier 3 Capillary VECs	-0.6235	0.4986
BASP1	Tier 3 PC-venule VECs	-0.6228	0.7143
BASP1	Tier 3 VSM	-0.4465	6.198
BASP1	Tier 3 Pericytes	-0.5772	2.288
BASP1	Tier 3 - LEC 1	-0.6226	0.5418
BASP1	Tier 3 - LEC 2	-0.5673	1.765
BASP1	Tier 3 Schwann Cells	-0.1405	4.082
BASP1	Tier 3 Neutrophils	2.5	40.63
BASP1	Tier 3 Mac-Mono	0.8065	34.48
BASP1	Tier 3 cDCs	2.5	60.97
BASP1	Tier 3 pDCs	-0.3396	9.421
BASP1	Tier 3 NKT Cells	-0.5915	0.767
BASP1	Tier 3 Tc Cells	-0.5891	1.017
BASP1	Tier 3 NK Cells	-0.6234	0.2429
BASP1	Tier 3 gdT cells	-0.5853	1.441
BASP1	Tier 3 Treg Cells	-0.3902	6.189
BASP1	Tier 3 MAIT Cells	-0.5988	0.9895
BASP1	Tier 3 Th17 Cells	-0.559	1.76
BASP1	Tier 3 Th Cells	-0.5661	1.3
BASP1	Tier 3 B Cells	1.446	38.55
BASP1	Tier 3 Plasma Cells	-0.288	18.82
BASP1	Tier 3 - KRT19-High	0.1532	42.63
BASP1	Tier 3 - Mast Cells	-0.02831	16.71
BASP1	Tier 3 Cycling	-0.1785	18.21
BATF	Tier 3 MM KCs	-0.4893	0.4517
BATF	Tier 3 LM KCs	-0.4325	1.481
BATF	Tier 3 SB KCs	-0.4466	0.829
BATF	Tier 3 Sulcus/JE KCs	-0.5161	0
BATF	Tier 3 - Merkel Cells	-0.5161	0
BATF	Tier 3 Melanocytes	-0.3262	4.724
BATF	Tier 3 Langerhans Cells	-0.4505	4.698
BATF	Tier 3 Fibroblast 1	-0.308	7.209
BATF	Tier 3 Fibroblast 2	0.01003	19.69
BATF	Tier 3 Arterial VECs	-0.3918	4.716
BATF	Tier 3 Capillary VECs	-0.3507	5.485
BATF	Tier 3 PC-venule VECs	-0.2185	8.901
BATF	Tier 3 VSM	-0.2425	7.298
BATF	Tier 3 Pericytes	-0.4323	2.378
BATF	Tier 3 - LEC 1	-0.2753	6.863
BATF	Tier 3 - LEC 2	-0.3423	1.765
BATF	Tier 3 Schwann Cells	-0.5161	0
BATF	Tier 3 Neutrophils	-0.1718	9.314
BATF	Tier 3 Mac-Mono	-0.304	7.327
BATF	Tier 3 cDCs	-0.3747	6.901
BATF	Tier 3 pDCs	-0.4834	1.818
BATF	Tier 3 NKT Cells	0.04343	9.684
BATF	Tier 3 Tc Cells	0.1532	9.76
BATF	Tier 3 NK Cells	-0.1397	7.53
BATF	Tier 3 gdT cells	-0.1173	8.086
BATF	Tier 3 Treg Cells	2.5	59.23
BATF	Tier 3 MAIT Cells	0.2926	13.11
BATF	Tier 3 Th17 Cells	2.168	35.2
BATF	Tier 3 Th Cells	0.7085	15.72
BATF	Tier 3 B Cells	-0.3154	4.926
BATF	Tier 3 Plasma Cells	-0.417	2.019
BATF	Tier 3 - KRT19-High	-0.497	1.013
BATF	Tier 3 - Mast Cells	0.2564	13.7
BATF	Tier 3 Cycling	0.5808	24.28
BIN2	Tier 3 MM KCs	-0.7739	0.09033
BIN2	Tier 3 LM KCs	-0.7126	0.8887
BIN2	Tier 3 SB KCs	-0.6883	0.9326
BIN2	Tier 3 Sulcus/JE KCs	-0.7809	0
BIN2	Tier 3 - Merkel Cells	-0.7809	0
BIN2	Tier 3 Melanocytes	-0.7809	0
BIN2	Tier 3 Langerhans Cells	0.1353	23.49
BIN2	Tier 3 Fibroblast 1	-0.7728	0.1692
BIN2	Tier 3 Fibroblast 2	-0.7665	0.2076
BIN2	Tier 3 Arterial VECs	-0.7757	0.1604
BIN2	Tier 3 Capillary VECs	-0.7653	0.2992
BIN2	Tier 3 PC-venule VECs	-0.7678	0.177
BIN2	Tier 3 VSM	-0.757	0.2999
BIN2	Tier 3 Pericytes	-0.7654	0.2107
BIN2	Tier 3 - LEC 1	-0.7706	0.1806
BIN2	Tier 3 - LEC 2	-0.7809	0
BIN2	Tier 3 Schwann Cells	-0.7194	2.041
BIN2	Tier 3 Neutrophils	0.5788	20.21
BIN2	Tier 3 Mac-Mono	0.06208	17.61
BIN2	Tier 3 cDCs	-0.163	16.04
BIN2	Tier 3 pDCs	0.1382	19.83
BIN2	Tier 3 NKT Cells	1.748	20.04
BIN2	Tier 3 Tc Cells	1.534	17.5
BIN2	Tier 3 NK Cells	2.5	31.09
BIN2	Tier 3 gdT cells	1.753	26.26
BIN2	Tier 3 Treg Cells	0.6393	18.96
BIN2	Tier 3 MAIT Cells	1.489	21.52
BIN2	Tier 3 Th17 Cells	1.054	21.44
BIN2	Tier 3 Th Cells	1.043	16.38
BIN2	Tier 3 B Cells	0.2263	11.98
BIN2	Tier 3 Plasma Cells	-0.4393	6.51
BIN2	Tier 3 - KRT19-High	-0.7519	0.4052
BIN2	Tier 3 - Mast Cells	-0.08878	9.176
BIN2	Tier 3 Cycling	0.1687	18.85
BIRC3	Tier 3 MM KCs	-0.7833	7.498
BIRC3	Tier 3 LM KCs	-0.7822	4.613
BIRC3	Tier 3 SB KCs	-0.7944	1.969
BIRC3	Tier 3 Sulcus/JE KCs	-0.6406	4.872
BIRC3	Tier 3 - Merkel Cells	-0.867	0
BIRC3	Tier 3 Melanocytes	-0.5736	12.6
BIRC3	Tier 3 Langerhans Cells	-0.3761	23.49
BIRC3	Tier 3 Fibroblast 1	-0.7286	7.863
BIRC3	Tier 3 Fibroblast 2	-0.5401	19.14
BIRC3	Tier 3 Arterial VECs	-0.7781	5.614
BIRC3	Tier 3 Capillary VECs	-0.8035	3.465
BIRC3	Tier 3 PC-venule VECs	-0.556	18.66
BIRC3	Tier 3 VSM	-0.7351	6.298
BIRC3	Tier 3 Pericytes	-0.8369	2.047
BIRC3	Tier 3 - LEC 1	-0.7415	6.562
BIRC3	Tier 3 - LEC 2	-0.772	2.353
BIRC3	Tier 3 Schwann Cells	-0.7586	6.122
BIRC3	Tier 3 Neutrophils	1.43	47.49
BIRC3	Tier 3 Mac-Mono	0.509	36.21
BIRC3	Tier 3 cDCs	1.137	47.58
BIRC3	Tier 3 pDCs	-0.6503	12.23
BIRC3	Tier 3 NKT Cells	0.2359	24.45
BIRC3	Tier 3 Tc Cells	0.4079	26.43
BIRC3	Tier 3 NK Cells	0.01841	20.81
BIRC3	Tier 3 gdT cells	1.128	36.59
BIRC3	Tier 3 Treg Cells	2.376	65.52
BIRC3	Tier 3 MAIT Cells	0.7548	36.18
BIRC3	Tier 3 Th17 Cells	2.084	59.2
BIRC3	Tier 3 Th Cells	1.194	40.45
BIRC3	Tier 3 B Cells	0.952	43.17
BIRC3	Tier 3 Plasma Cells	-0.5856	12.63
BIRC3	Tier 3 - KRT19-High	-0.6632	16.56
BIRC3	Tier 3 - Mast Cells	2.186	42.2
BIRC3	Tier 3 Cycling	-0.4465	23.64
BTG1	Tier 3 MM KCs	-0.742	68.93
BTG1	Tier 3 LM KCs	-0.8226	50.02
BTG1	Tier 3 SB KCs	-0.8647	37.62
BTG1	Tier 3 Sulcus/JE KCs	-0.7372	31.54
BTG1	Tier 3 - Merkel Cells	-0.7268	75
BTG1	Tier 3 Melanocytes	-0.6179	67.72
BTG1	Tier 3 Langerhans Cells	-0.706	68.46
BTG1	Tier 3 Fibroblast 1	-0.7335	55.7
BTG1	Tier 3 Fibroblast 2	-0.6644	64.18
BTG1	Tier 3 Arterial VECs	-0.5049	69.94
BTG1	Tier 3 Capillary VECs	-0.5234	63.25
BTG1	Tier 3 PC-venule VECs	-0.5132	69.11
BTG1	Tier 3 VSM	-0.2959	65.04
BTG1	Tier 3 Pericytes	-0.4081	63.88
BTG1	Tier 3 - LEC 1	-0.6526	62.85
BTG1	Tier 3 - LEC 2	-0.7433	25.88
BTG1	Tier 3 Schwann Cells	-0.4956	57.14
BTG1	Tier 3 Neutrophils	0.3703	76.74
BTG1	Tier 3 Mac-Mono	-0.1714	62.05
BTG1	Tier 3 cDCs	-0.3561	68.83
BTG1	Tier 3 pDCs	-0.7422	50.25
BTG1	Tier 3 NKT Cells	1.298	86
BTG1	Tier 3 Tc Cells	1.726	86.7
BTG1	Tier 3 NK Cells	1.389	88.18
BTG1	Tier 3 gdT cells	1.449	90.55
BTG1	Tier 3 Treg Cells	1.251	92.14
BTG1	Tier 3 MAIT Cells	1.694	89.05
BTG1	Tier 3 Th17 Cells	1.811	91.84
BTG1	Tier 3 Th Cells	1.665	88.95
BTG1	Tier 3 B Cells	1.969	91.41
BTG1	Tier 3 Plasma Cells	-0.8408	37.26
BTG1	Tier 3 - KRT19-High	-0.9069	55.86
BTG1	Tier 3 - Mast Cells	-0.3005	61.73
BTG1	Tier 3 Cycling	-0.5519	80.19
C12orf75	Tier 3 MM KCs	0.2421	41.06
C12orf75	Tier 3 LM KCs	0.4752	38.81
C12orf75	Tier 3 SB KCs	-0.1506	22.49
C12orf75	Tier 3 Sulcus/JE KCs	0.4299	20.51
C12orf75	Tier 3 - Merkel Cells	-0.3267	25
C12orf75	Tier 3 Melanocytes	-0.4424	11.02
C12orf75	Tier 3 Langerhans Cells	-0.1863	27.52
C12orf75	Tier 3 Fibroblast 1	-0.05432	27.06
C12orf75	Tier 3 Fibroblast 2	0.05544	33.79
C12orf75	Tier 3 Arterial VECs	-0.5417	2.085
C12orf75	Tier 3 Capillary VECs	-0.5261	3.141
C12orf75	Tier 3 PC-venule VECs	-0.5431	2.383
C12orf75	Tier 3 VSM	-0.4393	7.864
C12orf75	Tier 3 Pericytes	-0.3471	7.646
C12orf75	Tier 3 - LEC 1	-0.3771	10.36
C12orf75	Tier 3 - LEC 2	-0.3975	2.353
C12orf75	Tier 3 Schwann Cells	-0.5742	2.041
C12orf75	Tier 3 Neutrophils	-0.5381	2.397
C12orf75	Tier 3 Mac-Mono	-0.5059	3.053
C12orf75	Tier 3 cDCs	-0.3697	14.85
C12orf75	Tier 3 pDCs	2.5	83.47
C12orf75	Tier 3 NKT Cells	0.5566	26.85
C12orf75	Tier 3 Tc Cells	0.1217	16.98
C12orf75	Tier 3 NK Cells	0.4275	25.43
C12orf75	Tier 3 gdT cells	-0.2381	12.33
C12orf75	Tier 3 Treg Cells	-0.4109	8.644
C12orf75	Tier 3 MAIT Cells	-0.1251	14.59
C12orf75	Tier 3 Th17 Cells	-0.3081	12.48
C12orf75	Tier 3 Th Cells	-0.3197	7.99
C12orf75	Tier 3 B Cells	-0.3703	8.559
C12orf75	Tier 3 Plasma Cells	-0.5219	2.756
C12orf75	Tier 3 - KRT19-High	1.035	55.4
C12orf75	Tier 3 - Mast Cells	-0.481	3.425
C12orf75	Tier 3 Cycling	0.5878	55.27
C1QA	Tier 3 MM KCs	-0.2236	0.6775
C1QA	Tier 3 LM KCs	-0.213	1.227
C1QA	Tier 3 SB KCs	-0.206	1.347
C1QA	Tier 3 Sulcus/JE KCs	-0.2072	1.026
C1QA	Tier 3 - Merkel Cells	-0.2317	0
C1QA	Tier 3 Melanocytes	-0.2317	0
C1QA	Tier 3 Langerhans Cells	0.5332	46.98
C1QA	Tier 3 Fibroblast 1	-0.2217	1.117
C1QA	Tier 3 Fibroblast 2	-0.2159	1.419
C1QA	Tier 3 Arterial VECs	-0.2261	0.6737
C1QA	Tier 3 Capillary VECs	-0.2212	0.7729
C1QA	Tier 3 PC-venule VECs	-0.2237	0.8913
C1QA	Tier 3 VSM	-0.2225	0.7664
C1QA	Tier 3 Pericytes	-0.2206	0.9031
C1QA	Tier 3 - LEC 1	-0.2227	0.7225
C1QA	Tier 3 - LEC 2	-0.2208	0.5882
C1QA	Tier 3 Schwann Cells	-0.2317	0
C1QA	Tier 3 Neutrophils	0.03101	10.35
C1QA	Tier 3 Mac-Mono	2.5	81.35
C1QA	Tier 3 cDCs	0.4905	23.03
C1QA	Tier 3 pDCs	-0.2269	0.8264
C1QA	Tier 3 NKT Cells	-0.2075	1.342
C1QA	Tier 3 Tc Cells	-0.216	0.8743
C1QA	Tier 3 NK Cells	-0.2214	0.7287
C1QA	Tier 3 gdT cells	-0.2172	0.8006
C1QA	Tier 3 Treg Cells	-0.2209	1.179
C1QA	Tier 3 MAIT Cells	-0.2224	0.804
C1QA	Tier 3 Th17 Cells	-0.222	1.12
C1QA	Tier 3 Th Cells	-0.2212	0.7878
C1QA	Tier 3 B Cells	-0.2161	1.201
C1QA	Tier 3 Plasma Cells	-0.2204	0.8675
C1QA	Tier 3 - KRT19-High	-0.2187	1.621
C1QA	Tier 3 - Mast Cells	-0.2236	0.6013
C1QA	Tier 3 Cycling	-0.2289	0.639
C1QB	Tier 3 MM KCs	-0.2384	0.4065
C1QB	Tier 3 LM KCs	-0.2355	0.4655
C1QB	Tier 3 SB KCs	-0.2386	0.5181
C1QB	Tier 3 Sulcus/JE KCs	-0.2361	0.5128
C1QB	Tier 3 - Merkel Cells	-0.2438	0
C1QB	Tier 3 Melanocytes	-0.2438	0
C1QB	Tier 3 Langerhans Cells	0.9972	42.95
C1QB	Tier 3 Fibroblast 1	-0.2354	0.7897
C1QB	Tier 3 Fibroblast 2	-0.23	1.154
C1QB	Tier 3 Arterial VECs	-0.2329	0.9945
C1QB	Tier 3 Capillary VECs	-0.2317	1.022
C1QB	Tier 3 PC-venule VECs	-0.2346	0.8724
C1QB	Tier 3 VSM	-0.2315	0.7664
C1QB	Tier 3 Pericytes	-0.2339	0.5719
C1QB	Tier 3 - LEC 1	-0.2348	0.602
C1QB	Tier 3 - LEC 2	-0.2438	0
C1QB	Tier 3 Schwann Cells	-0.2438	0
C1QB	Tier 3 Neutrophils	0.01082	7.625
C1QB	Tier 3 Mac-Mono	2.5	76.14
C1QB	Tier 3 cDCs	0.5742	21.21
C1QB	Tier 3 pDCs	-0.2422	0.4959
C1QB	Tier 3 NKT Cells	-0.2373	0.3835
C1QB	Tier 3 Tc Cells	-0.2305	0.6199
C1QB	Tier 3 NK Cells	-0.2237	0.8097
C1QB	Tier 3 gdT cells	-0.2397	0.3203
C1QB	Tier 3 Treg Cells	-0.2269	1.081
C1QB	Tier 3 MAIT Cells	-0.2355	0.6184
C1QB	Tier 3 Th17 Cells	-0.2385	0.48
C1QB	Tier 3 Th Cells	-0.2302	0.7378
C1QB	Tier 3 B Cells	-0.2318	0.9852
C1QB	Tier 3 Plasma Cells	-0.2311	0.608
C1QB	Tier 3 - KRT19-High	-0.2323	1.302
C1QB	Tier 3 - Mast Cells	-0.2285	0.6536
C1QB	Tier 3 Cycling	-0.2438	0
C1QC	Tier 3 MM KCs	-0.263	0.4517
C1QC	Tier 3 LM KCs	-0.2419	0.8887
C1QC	Tier 3 SB KCs	-0.2563	0.2073
C1QC	Tier 3 Sulcus/JE KCs	-0.203	1.282
C1QC	Tier 3 - Merkel Cells	-0.2645	0
C1QC	Tier 3 Melanocytes	-0.2645	0
C1QC	Tier 3 Langerhans Cells	1.549	51.01
C1QC	Tier 3 Fibroblast 1	-0.2538	0.7107
C1QC	Tier 3 Fibroblast 2	-0.2474	0.9344
C1QC	Tier 3 Arterial VECs	-0.2548	0.6737
C1QC	Tier 3 Capillary VECs	-0.2542	0.5984
C1QC	Tier 3 PC-venule VECs	-0.2561	0.6132
C1QC	Tier 3 VSM	-0.2547	0.4332
C1QC	Tier 3 Pericytes	-0.2532	0.602
C1QC	Tier 3 - LEC 1	-0.2509	0.9031
C1QC	Tier 3 - LEC 2	-0.2289	1.176
C1QC	Tier 3 Schwann Cells	-0.2645	0
C1QC	Tier 3 Neutrophils	0.01906	6.917
C1QC	Tier 3 Mac-Mono	2.5	75.58
C1QC	Tier 3 cDCs	0.655	20.11
C1QC	Tier 3 pDCs	-0.2565	0.4959
C1QC	Tier 3 NKT Cells	-0.2485	0.5753
C1QC	Tier 3 Tc Cells	-0.2477	0.604
C1QC	Tier 3 NK Cells	-0.2583	0.3239
C1QC	Tier 3 gdT cells	-0.2366	0.8807
C1QC	Tier 3 Treg Cells	-0.2561	0.6876
C1QC	Tier 3 MAIT Cells	-0.2512	0.6184
C1QC	Tier 3 Th17 Cells	-0.2516	0.8
C1QC	Tier 3 Th Cells	-0.2554	0.3501
C1QC	Tier 3 B Cells	-0.2449	1.078
C1QC	Tier 3 Plasma Cells	-0.2555	0.3567
C1QC	Tier 3 - KRT19-High	-0.2533	0.9551
C1QC	Tier 3 - Mast Cells	-0.2502	0.549
C1QC	Tier 3 Cycling	-0.2624	0.639
C1S	Tier 3 MM KCs	-0.2486	24.93
C1S	Tier 3 LM KCs	-0.1888	14.64
C1S	Tier 3 SB KCs	-0.174	9.326
C1S	Tier 3 Sulcus/JE KCs	0.1718	24.36
C1S	Tier 3 - Merkel Cells	-0.03273	75
C1S	Tier 3 Melanocytes	-0.2951	5.512
C1S	Tier 3 Langerhans Cells	-0.3561	0.6711
C1S	Tier 3 Fibroblast 1	2.5	94.91
C1S	Tier 3 Fibroblast 2	2.5	94.83
C1S	Tier 3 Arterial VECs	-0.3184	5.069
C1S	Tier 3 Capillary VECs	-0.3163	4.911
C1S	Tier 3 PC-venule VECs	-0.3133	7.061
C1S	Tier 3 VSM	0.5515	56.18
C1S	Tier 3 Pericytes	-0.09974	23.42
C1S	Tier 3 - LEC 1	-0.278	10.23
C1S	Tier 3 - LEC 2	-0.2594	3.529
C1S	Tier 3 Schwann Cells	-0.1968	14.29
C1S	Tier 3 Neutrophils	-0.3192	2.832
C1S	Tier 3 Mac-Mono	-0.3089	4.979
C1S	Tier 3 cDCs	-0.3352	3.702
C1S	Tier 3 pDCs	-0.3402	2.479
C1S	Tier 3 NKT Cells	-0.3265	2.109
C1S	Tier 3 Tc Cells	-0.3219	2.225
C1S	Tier 3 NK Cells	-0.3236	2.267
C1S	Tier 3 gdT cells	-0.3285	1.681
C1S	Tier 3 Treg Cells	-0.3375	1.965
C1S	Tier 3 MAIT Cells	-0.3256	2.35
C1S	Tier 3 Th17 Cells	-0.3328	2.56
C1S	Tier 3 Th Cells	-0.335	1.851
C1S	Tier 3 B Cells	-0.3343	2.34
C1S	Tier 3 Plasma Cells	-0.3207	2.416
C1S	Tier 3 - KRT19-High	-0.1653	32.47
C1S	Tier 3 - Mast Cells	-0.3099	2.719
C1S	Tier 3 Cycling	-0.3383	8.307
CALCB	Tier 3 MM KCs	-0.1658	0.1355
CALCB	Tier 3 LM KCs	-0.1727	0.04232
CALCB	Tier 3 SB KCs	-0.1727	0
CALCB	Tier 3 Sulcus/JE KCs	-0.1727	0
CALCB	Tier 3 - Merkel Cells	2.5	75
CALCB	Tier 3 Melanocytes	-0.1727	0
CALCB	Tier 3 Langerhans Cells	-0.1727	0
CALCB	Tier 3 Fibroblast 1	-0.1726	0.02256
CALCB	Tier 3 Fibroblast 2	-0.1727	0.01154
CALCB	Tier 3 Arterial VECs	-0.1727	0
CALCB	Tier 3 Capillary VECs	-0.1726	0.02493
CALCB	Tier 3 PC-venule VECs	-0.1725	0.02529
CALCB	Tier 3 VSM	-0.1725	0.03332
CALCB	Tier 3 Pericytes	-0.1724	0.0301
CALCB	Tier 3 - LEC 1	-0.1727	0
CALCB	Tier 3 - LEC 2	-0.1727	0
CALCB	Tier 3 Schwann Cells	-0.1727	0
CALCB	Tier 3 Neutrophils	-0.1726	0.05447
CALCB	Tier 3 Mac-Mono	-0.1726	0.04697
CALCB	Tier 3 cDCs	-0.1727	0
CALCB	Tier 3 pDCs	-0.1727	0
CALCB	Tier 3 NKT Cells	-0.1727	0
CALCB	Tier 3 Tc Cells	-0.1724	0.0159
CALCB	Tier 3 NK Cells	-0.1701	0.08097
CALCB	Tier 3 gdT cells	-0.1727	0
CALCB	Tier 3 Treg Cells	-0.1722	0.09823
CALCB	Tier 3 MAIT Cells	-0.1722	0.06184
CALCB	Tier 3 Th17 Cells	-0.1727	0
CALCB	Tier 3 Th Cells	-0.1684	0.2001
CALCB	Tier 3 B Cells	-0.1725	0.03079
CALCB	Tier 3 Plasma Cells	-0.1721	0.1054
CALCB	Tier 3 - KRT19-High	-0.1503	0.521
CALCB	Tier 3 - Mast Cells	-0.1727	0
CALCB	Tier 3 Cycling	-0.1727	0
CALD1	Tier 3 MM KCs	-0.3016	58.58
CALD1	Tier 3 LM KCs	-0.3326	41.9
CALD1	Tier 3 SB KCs	-0.3462	27.88
CALD1	Tier 3 Sulcus/JE KCs	-0.1161	31.28
CALD1	Tier 3 - Merkel Cells	-0.495	25
CALD1	Tier 3 Melanocytes	0.2529	80.31
CALD1	Tier 3 Langerhans Cells	-0.5213	1.342
CALD1	Tier 3 Fibroblast 1	1.211	88.4
CALD1	Tier 3 Fibroblast 2	1.186	89.19
CALD1	Tier 3 Arterial VECs	0.1718	69.81
CALD1	Tier 3 Capillary VECs	-0.03968	56.22
CALD1	Tier 3 PC-venule VECs	-0.1701	53.95
CALD1	Tier 3 VSM	2.5	94.4
CALD1	Tier 3 Pericytes	2.5	95.45
CALD1	Tier 3 - LEC 1	0.3439	77.3
CALD1	Tier 3 - LEC 2	0.593	52.94
CALD1	Tier 3 Schwann Cells	-0.004288	44.9
CALD1	Tier 3 Neutrophils	-0.5143	2.124
CALD1	Tier 3 Mac-Mono	-0.5107	3.57
CALD1	Tier 3 cDCs	-0.5181	3.154
CALD1	Tier 3 pDCs	-0.5249	1.818
CALD1	Tier 3 NKT Cells	-0.5145	2.013
CALD1	Tier 3 Tc Cells	-0.5033	2.75
CALD1	Tier 3 NK Cells	-0.5087	2.267
CALD1	Tier 3 gdT cells	-0.509	3.363
CALD1	Tier 3 Treg Cells	-0.5151	3.143
CALD1	Tier 3 MAIT Cells	-0.5129	2.536
CALD1	Tier 3 Th17 Cells	-0.5182	2.24
CALD1	Tier 3 Th Cells	-0.5088	2.739
CALD1	Tier 3 B Cells	-0.5079	3.787
CALD1	Tier 3 Plasma Cells	-0.4695	3.997
CALD1	Tier 3 - KRT19-High	-0.3838	41.45
CALD1	Tier 3 - Mast Cells	-0.5067	2.144
CALD1	Tier 3 Cycling	-0.3963	35.46
CAPN3	Tier 3 MM KCs	-0.1885	1.671
CAPN3	Tier 3 LM KCs	-0.2056	0.7617
CAPN3	Tier 3 SB KCs	-0.1638	0.9326
CAPN3	Tier 3 Sulcus/JE KCs	-0.148	1.026
CAPN3	Tier 3 - Merkel Cells	-0.1788	25
CAPN3	Tier 3 Melanocytes	2.5	88.98
CAPN3	Tier 3 Langerhans Cells	-0.1883	2.685
CAPN3	Tier 3 Fibroblast 1	-0.2029	0.9251
CAPN3	Tier 3 Fibroblast 2	-0.2007	1.061
CAPN3	Tier 3 Arterial VECs	-0.1994	1.219
CAPN3	Tier 3 Capillary VECs	-0.1921	1.172
CAPN3	Tier 3 PC-venule VECs	-0.2021	1.062
CAPN3	Tier 3 VSM	-0.1978	0.8664
CAPN3	Tier 3 Pericytes	-0.2062	0.6623
CAPN3	Tier 3 - LEC 1	-0.2039	1.023
CAPN3	Tier 3 - LEC 2	-0.1108	1.765
CAPN3	Tier 3 Schwann Cells	0.5892	10.2
CAPN3	Tier 3 Neutrophils	-0.2036	1.035
CAPN3	Tier 3 Mac-Mono	-0.1896	1.644
CAPN3	Tier 3 cDCs	-0.2026	1.508
CAPN3	Tier 3 pDCs	-0.1794	1.818
CAPN3	Tier 3 NKT Cells	-0.1899	0.5753
CAPN3	Tier 3 Tc Cells	-0.1994	0.4769
CAPN3	Tier 3 NK Cells	-0.2138	0.1619
CAPN3	Tier 3 gdT cells	-0.215	0.08006
CAPN3	Tier 3 Treg Cells	-0.1952	0.8841
CAPN3	Tier 3 MAIT Cells	-0.2102	0.2474
CAPN3	Tier 3 Th17 Cells	-0.2022	0.64
CAPN3	Tier 3 Th Cells	-0.2081	0.3126
CAPN3	Tier 3 B Cells	-0.1892	0.9544
CAPN3	Tier 3 Plasma Cells	-0.1846	0.8026
CAPN3	Tier 3 - KRT19-High	-0.2065	1.737
CAPN3	Tier 3 - Mast Cells	-0.2024	0.4444
CAPN3	Tier 3 Cycling	-0.2158	0.3195
CAPS	Tier 3 MM KCs	-0.1787	2.936
CAPS	Tier 3 LM KCs	-0.2057	1.989
CAPS	Tier 3 SB KCs	-0.1909	1.658
CAPS	Tier 3 Sulcus/JE KCs	-0.1113	1.282
CAPS	Tier 3 - Merkel Cells	-0.2573	0
CAPS	Tier 3 Melanocytes	0.1149	7.087
CAPS	Tier 3 Langerhans Cells	-0.2132	1.342
CAPS	Tier 3 Fibroblast 1	-0.1309	3.712
CAPS	Tier 3 Fibroblast 2	-0.1776	3.161
CAPS	Tier 3 Arterial VECs	-0.1388	3.112
CAPS	Tier 3 Capillary VECs	-0.1627	1.82
CAPS	Tier 3 PC-venule VECs	-0.2058	1.536
CAPS	Tier 3 VSM	-0.2062	1.366
CAPS	Tier 3 Pericytes	-0.1923	1.114
CAPS	Tier 3 - LEC 1	-0.1376	3.251
CAPS	Tier 3 - LEC 2	-0.1359	1.176
CAPS	Tier 3 Schwann Cells	2.5	32.65
CAPS	Tier 3 Neutrophils	-0.2183	0.9259
CAPS	Tier 3 Mac-Mono	-0.1922	1.691
CAPS	Tier 3 cDCs	-0.2183	1.828
CAPS	Tier 3 pDCs	-0.1746	1.818
CAPS	Tier 3 NKT Cells	-0.1523	1.246
CAPS	Tier 3 Tc Cells	-0.1578	1.24
CAPS	Tier 3 NK Cells	-0.1888	1.215
CAPS	Tier 3 gdT cells	-0.1373	2.002
CAPS	Tier 3 Treg Cells	-0.1901	1.277
CAPS	Tier 3 MAIT Cells	-0.1813	1.361
CAPS	Tier 3 Th17 Cells	-0.1798	1.92
CAPS	Tier 3 Th Cells	-0.1414	1.651
CAPS	Tier 3 B Cells	-0.1638	1.447
CAPS	Tier 3 Plasma Cells	-0.1722	1.84
CAPS	Tier 3 - KRT19-High	-0.2209	2.344
CAPS	Tier 3 - Mast Cells	-0.1934	1.386
CAPS	Tier 3 Cycling	-0.2368	1.278
CARD9	Tier 3 MM KCs	-0.3057	0.1807
CARD9	Tier 3 LM KCs	-0.2484	0.08464
CARD9	Tier 3 SB KCs	-0.2531	0.1036
CARD9	Tier 3 Sulcus/JE KCs	-0.324	0
CARD9	Tier 3 - Merkel Cells	-0.324	0
CARD9	Tier 3 Melanocytes	-0.324	0
CARD9	Tier 3 Langerhans Cells	2.5	36.91
CARD9	Tier 3 Fibroblast 1	-0.1505	0.9251
CARD9	Tier 3 Fibroblast 2	-0.1827	0.9574
CARD9	Tier 3 Arterial VECs	-0.27	0.1925
CARD9	Tier 3 Capillary VECs	-0.3107	0.07479
CARD9	Tier 3 PC-venule VECs	-0.2987	0.1454
CARD9	Tier 3 VSM	-0.2954	0.3999
CARD9	Tier 3 Pericytes	-0.3121	0.09031
CARD9	Tier 3 - LEC 1	-0.3185	0.0602
CARD9	Tier 3 - LEC 2	-0.324	0
CARD9	Tier 3 Schwann Cells	-0.324	0
CARD9	Tier 3 Neutrophils	0.7443	7.298
CARD9	Tier 3 Mac-Mono	0.7676	8.22
CARD9	Tier 3 cDCs	1.21	12.93
CARD9	Tier 3 pDCs	-0.2513	0.6612
CARD9	Tier 3 NKT Cells	-0.324	0
CARD9	Tier 3 Tc Cells	-0.3125	0.04769
CARD9	Tier 3 NK Cells	-0.3086	0.08097
CARD9	Tier 3 gdT cells	-0.03377	0.8807
CARD9	Tier 3 Treg Cells	-0.2651	0.1965
CARD9	Tier 3 MAIT Cells	-0.2391	0.4947
CARD9	Tier 3 Th17 Cells	-0.2357	0.48
CARD9	Tier 3 Th Cells	-0.2961	0.07503
CARD9	Tier 3 B Cells	-0.2813	0.1539
CARD9	Tier 3 Plasma Cells	-0.2976	0.1702
CARD9	Tier 3 - KRT19-High	-0.312	0.1158
CARD9	Tier 3 - Mast Cells	-0.01419	1.752
CARD9	Tier 3 Cycling	-0.2831	0.3195
CCER2	Tier 3 MM KCs	-0.1583	2.62
CCER2	Tier 3 LM KCs	-0.1742	1.947
CCER2	Tier 3 SB KCs	-0.1742	1.036
CCER2	Tier 3 Sulcus/JE KCs	-0.1725	1.795
CCER2	Tier 3 - Merkel Cells	2.5	75
CCER2	Tier 3 Melanocytes	-0.1744	0.7874
CCER2	Tier 3 Langerhans Cells	-0.1747	0
CCER2	Tier 3 Fibroblast 1	-0.1745	0.2933
CCER2	Tier 3 Fibroblast 2	-0.1745	0.3345
CCER2	Tier 3 Arterial VECs	-0.1746	0.2887
CCER2	Tier 3 Capillary VECs	-0.1745	0.3241
CCER2	Tier 3 PC-venule VECs	-0.1745	0.3666
CCER2	Tier 3 VSM	-0.1745	0.3332
CCER2	Tier 3 Pericytes	-0.1746	0.301
CCER2	Tier 3 - LEC 1	-0.174	1.806
CCER2	Tier 3 - LEC 2	-0.1732	1.765
CCER2	Tier 3 Schwann Cells	-0.1747	0
CCER2	Tier 3 Neutrophils	-0.1746	0.2179
CCER2	Tier 3 Mac-Mono	-0.1745	0.4227
CCER2	Tier 3 cDCs	-0.1746	0.3199
CCER2	Tier 3 pDCs	-0.1746	0.3306
CCER2	Tier 3 NKT Cells	-0.1745	0.3835
CCER2	Tier 3 Tc Cells	-0.1745	0.3656
CCER2	Tier 3 NK Cells	-0.1745	0.2429
CCER2	Tier 3 gdT cells	-0.1746	0.4003
CCER2	Tier 3 Treg Cells	-0.1746	0.1965
CCER2	Tier 3 MAIT Cells	-0.1746	0.3711
CCER2	Tier 3 Th17 Cells	-0.1746	0.48
CCER2	Tier 3 Th Cells	-0.1597	0.4752
CCER2	Tier 3 B Cells	-0.1746	0.2463
CCER2	Tier 3 Plasma Cells	-0.1741	0.2675
CCER2	Tier 3 - KRT19-High	-0.1094	1.505
CCER2	Tier 3 - Mast Cells	-0.1745	0.3399
CCER2	Tier 3 Cycling	-0.1745	1.917
CCK	Tier 3 MM KCs	-0.1665	0.271
CCK	Tier 3 LM KCs	-0.1728	0.08464
CCK	Tier 3 SB KCs	-0.1709	0.1036
CCK	Tier 3 Sulcus/JE KCs	-0.1735	0
CCK	Tier 3 - Merkel Cells	2.5	75
CCK	Tier 3 Melanocytes	-0.1735	0
CCK	Tier 3 Langerhans Cells	-0.1735	0
CCK	Tier 3 Fibroblast 1	-0.1726	0.1918
CCK	Tier 3 Fibroblast 2	-0.1727	0.09228
CCK	Tier 3 Arterial VECs	-0.1734	0.03208
CCK	Tier 3 Capillary VECs	-0.1728	0.04986
CCK	Tier 3 PC-venule VECs	-0.1731	0.01264
CCK	Tier 3 VSM	-0.1621	0.4998
CCK	Tier 3 Pericytes	-0.1709	0.2408
CCK	Tier 3 - LEC 1	-0.1735	0
CCK	Tier 3 - LEC 2	-0.1735	0
CCK	Tier 3 Schwann Cells	-0.1735	0
CCK	Tier 3 Neutrophils	-0.1732	0.05447
CCK	Tier 3 Mac-Mono	-0.1735	0
CCK	Tier 3 cDCs	-0.1735	0
CCK	Tier 3 pDCs	-0.1735	0
CCK	Tier 3 NKT Cells	-0.1735	0
CCK	Tier 3 Tc Cells	-0.1734	0.0159
CCK	Tier 3 NK Cells	-0.1735	0
CCK	Tier 3 gdT cells	-0.1735	0
CCK	Tier 3 Treg Cells	-0.1735	0
CCK	Tier 3 MAIT Cells	-0.1735	0
CCK	Tier 3 Th17 Cells	-0.1735	0
CCK	Tier 3 Th Cells	-0.1629	0.1626
CCK	Tier 3 B Cells	-0.1735	0
CCK	Tier 3 Plasma Cells	-0.1731	0.008107
CCK	Tier 3 - KRT19-High	-0.1465	0.8394
CCK	Tier 3 - Mast Cells	-0.1735	0
CCK	Tier 3 Cycling	-0.1735	0
CCL14	Tier 3 MM KCs	-0.2326	1.31
CCL14	Tier 3 LM KCs	-0.1754	3.005
CCL14	Tier 3 SB KCs	-0.1485	2.28
CCL14	Tier 3 Sulcus/JE KCs	0.03149	5.385
CCL14	Tier 3 - Merkel Cells	-0.2641	0
CCL14	Tier 3 Melanocytes	-0.1999	4.724
CCL14	Tier 3 Langerhans Cells	-0.2598	0.6711
CCL14	Tier 3 Fibroblast 1	-0.2126	2.764
CCL14	Tier 3 Fibroblast 2	-0.1935	2.895
CCL14	Tier 3 Arterial VECs	-0.1433	6.384
CCL14	Tier 3 Capillary VECs	0.494	23.68
CCL14	Tier 3 PC-venule VECs	2.5	74.62
CCL14	Tier 3 VSM	-0.2087	2.366
CCL14	Tier 3 Pericytes	-0.2212	2.498
CCL14	Tier 3 - LEC 1	-0.04168	9.272
CCL14	Tier 3 - LEC 2	-0.02554	4.118
CCL14	Tier 3 Schwann Cells	-0.0981	6.122
CCL14	Tier 3 Neutrophils	-0.2367	0.9259
CCL14	Tier 3 Mac-Mono	-0.2123	2.114
CCL14	Tier 3 cDCs	-0.2462	1.005
CCL14	Tier 3 pDCs	-0.2471	1.322
CCL14	Tier 3 NKT Cells	-0.2155	1.63
CCL14	Tier 3 Tc Cells	-0.2209	1.653
CCL14	Tier 3 NK Cells	-0.2428	0.8907
CCL14	Tier 3 gdT cells	-0.209	1.922
CCL14	Tier 3 Treg Cells	-0.2381	1.67
CCL14	Tier 3 MAIT Cells	-0.2414	1.051
CCL14	Tier 3 Th17 Cells	-0.2308	1.92
CCL14	Tier 3 Th Cells	-0.2261	1.638
CCL14	Tier 3 B Cells	-0.2341	1.539
CCL14	Tier 3 Plasma Cells	-0.1224	1.929
CCL14	Tier 3 - KRT19-High	-0.216	3.039
CCL14	Tier 3 - Mast Cells	-0.2169	1.124
CCL14	Tier 3 Cycling	-0.1511	7.348
CCL19	Tier 3 MM KCs	-0.294	2.62
CCL19	Tier 3 LM KCs	-0.2864	2.962
CCL19	Tier 3 SB KCs	-0.2093	3.627
CCL19	Tier 3 Sulcus/JE KCs	-0.06165	5.385
CCL19	Tier 3 - Merkel Cells	-0.2253	25
CCL19	Tier 3 Melanocytes	-0.3467	1.575
CCL19	Tier 3 Langerhans Cells	-0.3252	2.013
CCL19	Tier 3 Fibroblast 1	0.9946	19.17
CCL19	Tier 3 Fibroblast 2	2.5	42.32
CCL19	Tier 3 Arterial VECs	-0.3347	2.246
CCL19	Tier 3 Capillary VECs	-0.3382	2.044
CCL19	Tier 3 PC-venule VECs	-0.3381	2.497
CCL19	Tier 3 VSM	2.371	18.19
CCL19	Tier 3 Pericytes	-0.0378	5.418
CCL19	Tier 3 - LEC 1	-0.3332	1.866
CCL19	Tier 3 - LEC 2	-0.2962	1.765
CCL19	Tier 3 Schwann Cells	0.5817	6.122
CCL19	Tier 3 Neutrophils	-0.3131	3.05
CCL19	Tier 3 Mac-Mono	-0.2768	6.623
CCL19	Tier 3 cDCs	-0.1411	6.718
CCL19	Tier 3 pDCs	-0.3353	3.471
CCL19	Tier 3 NKT Cells	-0.3326	1.342
CCL19	Tier 3 Tc Cells	-0.3179	1.971
CCL19	Tier 3 NK Cells	-0.3322	1.377
CCL19	Tier 3 gdT cells	-0.3316	1.601
CCL19	Tier 3 Treg Cells	-0.333	2.358
CCL19	Tier 3 MAIT Cells	-0.3217	2.103
CCL19	Tier 3 Th17 Cells	-0.3507	0.64
CCL19	Tier 3 Th Cells	-0.3309	1.601
CCL19	Tier 3 B Cells	-0.3333	1.878
CCL19	Tier 3 Plasma Cells	-0.3236	1.451
CCL19	Tier 3 - KRT19-High	-0.3168	4.052
CCL19	Tier 3 - Mast Cells	-0.3199	1.673
CCL19	Tier 3 Cycling	-0.337	3.195
CCL21	Tier 3 MM KCs	-0.2469	3.117
CCL21	Tier 3 LM KCs	-0.2439	4.909
CCL21	Tier 3 SB KCs	-0.2422	3.523
CCL21	Tier 3 Sulcus/JE KCs	-0.2242	8.462
CCL21	Tier 3 - Merkel Cells	-0.2511	0
CCL21	Tier 3 Melanocytes	-0.2476	5.512
CCL21	Tier 3 Langerhans Cells	-0.2501	2.685
CCL21	Tier 3 Fibroblast 1	-0.2455	3.813
CCL21	Tier 3 Fibroblast 2	-0.2443	5.237
CCL21	Tier 3 Arterial VECs	-0.2474	3.401
CCL21	Tier 3 Capillary VECs	-0.2488	2.967
CCL21	Tier 3 PC-venule VECs	-0.2488	2.965
CCL21	Tier 3 VSM	-0.2388	7.131
CCL21	Tier 3 Pericytes	-0.2475	3.131
CCL21	Tier 3 - LEC 1	2.5	97.05
CCL21	Tier 3 - LEC 2	2.5	90.59
CCL21	Tier 3 Schwann Cells	-0.2511	0
CCL21	Tier 3 Neutrophils	-0.249	1.58
CCL21	Tier 3 Mac-Mono	-0.2492	2.161
CCL21	Tier 3 cDCs	-0.249	2.148
CCL21	Tier 3 pDCs	-0.2506	0.9917
CCL21	Tier 3 NKT Cells	-0.2493	1.342
CCL21	Tier 3 Tc Cells	-0.2481	1.542
CCL21	Tier 3 NK Cells	-0.2485	1.7
CCL21	Tier 3 gdT cells	-0.2494	1.761
CCL21	Tier 3 Treg Cells	-0.2504	0.7859
CCL21	Tier 3 MAIT Cells	-0.2498	1.175
CCL21	Tier 3 Th17 Cells	-0.2484	2.4
CCL21	Tier 3 Th Cells	-0.2495	1.2
CCL21	Tier 3 B Cells	-0.2501	1.047
CCL21	Tier 3 Plasma Cells	-0.2489	0.9485
CCL21	Tier 3 - KRT19-High	-0.2472	4.052
CCL21	Tier 3 - Mast Cells	-0.2484	1.673
CCL21	Tier 3 Cycling	-0.1889	4.473
CCL5	Tier 3 MM KCs	-0.4075	1.4
CCL5	Tier 3 LM KCs	-0.3893	2.835
CCL5	Tier 3 SB KCs	-0.3842	1.865
CCL5	Tier 3 Sulcus/JE KCs	-0.3521	5.128
CCL5	Tier 3 - Merkel Cells	-0.4126	0
CCL5	Tier 3 Melanocytes	-0.4095	1.575
CCL5	Tier 3 Langerhans Cells	-0.411	1.342
CCL5	Tier 3 Fibroblast 1	-0.4035	2.369
CCL5	Tier 3 Fibroblast 2	-0.3926	6.137
CCL5	Tier 3 Arterial VECs	-0.4048	1.476
CCL5	Tier 3 Capillary VECs	-0.404	2.119
CCL5	Tier 3 PC-venule VECs	-0.4059	1.726
CCL5	Tier 3 VSM	-0.4038	1.599
CCL5	Tier 3 Pericytes	-0.4063	1.264
CCL5	Tier 3 - LEC 1	-0.4017	2.228
CCL5	Tier 3 - LEC 2	-0.3645	1.176
CCL5	Tier 3 Schwann Cells	-0.4126	0
CCL5	Tier 3 Neutrophils	-0.377	5.065
CCL5	Tier 3 Mac-Mono	-0.3644	9.159
CCL5	Tier 3 cDCs	-0.392	4.25
CCL5	Tier 3 pDCs	-0.3977	1.983
CCL5	Tier 3 NKT Cells	2.5	96.36
CCL5	Tier 3 Tc Cells	2.5	92.58
CCL5	Tier 3 NK Cells	2.206	81.54
CCL5	Tier 3 gdT cells	0.5473	41.23
CCL5	Tier 3 Treg Cells	-0.3944	3.929
CCL5	Tier 3 MAIT Cells	1.201	74.03
CCL5	Tier 3 Th17 Cells	-0.261	13.44
CCL5	Tier 3 Th Cells	-0.03755	21.1
CCL5	Tier 3 B Cells	-0.3758	7.635
CCL5	Tier 3 Plasma Cells	-0.3831	2.424
CCL5	Tier 3 - KRT19-High	-0.4044	2.402
CCL5	Tier 3 - Mast Cells	-0.4022	1.255
CCL5	Tier 3 Cycling	-0.03581	22.04
CCR6	Tier 3 MM KCs	-0.4497	0.1807
CCR6	Tier 3 LM KCs	-0.4213	0.4232
CCR6	Tier 3 SB KCs	-0.4513	0.1036
CCR6	Tier 3 Sulcus/JE KCs	-0.4518	0
CCR6	Tier 3 - Merkel Cells	-0.4518	0
CCR6	Tier 3 Melanocytes	-0.4518	0
CCR6	Tier 3 Langerhans Cells	1.13	35.57
CCR6	Tier 3 Fibroblast 1	-0.4487	0.05641
CCR6	Tier 3 Fibroblast 2	-0.4468	0.1269
CCR6	Tier 3 Arterial VECs	-0.447	0.1604
CCR6	Tier 3 Capillary VECs	-0.4414	0.1247
CCR6	Tier 3 PC-venule VECs	-0.4479	0.1011
CCR6	Tier 3 VSM	-0.4292	0.2999
CCR6	Tier 3 Pericytes	-0.4299	0.1505
CCR6	Tier 3 - LEC 1	-0.4518	0
CCR6	Tier 3 - LEC 2	-0.4518	0
CCR6	Tier 3 Schwann Cells	-0.4518	0
CCR6	Tier 3 Neutrophils	-0.3225	1.743
CCR6	Tier 3 Mac-Mono	-0.2641	3.711
CCR6	Tier 3 cDCs	0.05864	13.99
CCR6	Tier 3 pDCs	-0.4063	0.6612
CCR6	Tier 3 NKT Cells	-0.321	1.534
CCR6	Tier 3 Tc Cells	-0.3171	1.256
CCR6	Tier 3 NK Cells	-0.4193	0.5668
CCR6	Tier 3 gdT cells	-0.3301	1.281
CCR6	Tier 3 Treg Cells	2.5	36.35
CCR6	Tier 3 MAIT Cells	0.5514	9.833
CCR6	Tier 3 Th17 Cells	2.5	30.88
CCR6	Tier 3 Th Cells	1.448	14.21
CCR6	Tier 3 B Cells	0.7244	14.93
CCR6	Tier 3 Plasma Cells	-0.3588	1.021
CCR6	Tier 3 - KRT19-High	-0.449	0.2026
CCR6	Tier 3 - Mast Cells	-0.4381	0.1046
CCR6	Tier 3 Cycling	-0.1038	9.265
CCR7	Tier 3 MM KCs	-0.5801	0
CCR7	Tier 3 LM KCs	-0.5402	0.2962
CCR7	Tier 3 SB KCs	-0.521	0.7254
CCR7	Tier 3 Sulcus/JE KCs	-0.5426	0.2564
CCR7	Tier 3 - Merkel Cells	-0.5801	0
CCR7	Tier 3 Melanocytes	-0.5548	0.7874
CCR7	Tier 3 Langerhans Cells	-0.3712	5.369
CCR7	Tier 3 Fibroblast 1	-0.5709	0.2708
CCR7	Tier 3 Fibroblast 2	-0.5569	0.5652
CCR7	Tier 3 Arterial VECs	-0.5642	0.1604
CCR7	Tier 3 Capillary VECs	-0.5634	0.1995
CCR7	Tier 3 PC-venule VECs	-0.5679	0.196
CCR7	Tier 3 VSM	-0.5535	0.4332
CCR7	Tier 3 Pericytes	-0.5671	0.2107
CCR7	Tier 3 - LEC 1	-0.562	0.1806
CCR7	Tier 3 - LEC 2	-0.5401	0.5882
CCR7	Tier 3 Schwann Cells	-0.5801	0
CCR7	Tier 3 Neutrophils	-0.3298	1.525
CCR7	Tier 3 Mac-Mono	-0.2289	3.194
CCR7	Tier 3 cDCs	1.088	12.57
CCR7	Tier 3 pDCs	-0.06283	11.9
CCR7	Tier 3 NKT Cells	-0.2409	3.164
CCR7	Tier 3 Tc Cells	1.127	11.6
CCR7	Tier 3 NK Cells	-0.2422	2.915
CCR7	Tier 3 gdT cells	0.1315	6.165
CCR7	Tier 3 Treg Cells	1.678	19.74
CCR7	Tier 3 MAIT Cells	0.8727	12.31
CCR7	Tier 3 Th17 Cells	2.472	25.44
CCR7	Tier 3 Th Cells	2.5	26.8
CCR7	Tier 3 B Cells	1.21	17.36
CCR7	Tier 3 Plasma Cells	-0.384	1.143
CCR7	Tier 3 - KRT19-High	-0.5641	0.3473
CCR7	Tier 3 - Mast Cells	-0.5622	0.2353
CCR7	Tier 3 Cycling	-0.2671	7.987
CD1A	Tier 3 MM KCs	-0.1896	0.04517
CD1A	Tier 3 LM KCs	-0.1896	0.127
CD1A	Tier 3 SB KCs	-0.1735	0.1036
CD1A	Tier 3 Sulcus/JE KCs	-0.1899	0
CD1A	Tier 3 - Merkel Cells	-0.1899	0
CD1A	Tier 3 Melanocytes	-0.1899	0
CD1A	Tier 3 Langerhans Cells	2.5	61.74
CD1A	Tier 3 Fibroblast 1	-0.189	0.01128
CD1A	Tier 3 Fibroblast 2	-0.1847	0.05768
CD1A	Tier 3 Arterial VECs	-0.1879	0.06416
CD1A	Tier 3 Capillary VECs	-0.1894	0.04986
CD1A	Tier 3 PC-venule VECs	-0.1888	0.03793
CD1A	Tier 3 VSM	-0.1899	0
CD1A	Tier 3 Pericytes	-0.1881	0.0602
CD1A	Tier 3 - LEC 1	-0.1899	0
CD1A	Tier 3 - LEC 2	-0.1899	0
CD1A	Tier 3 Schwann Cells	-0.1899	0
CD1A	Tier 3 Neutrophils	-0.1484	0.8715
CD1A	Tier 3 Mac-Mono	-0.1664	0.7985
CD1A	Tier 3 cDCs	0.3269	9.278
CD1A	Tier 3 pDCs	-0.1899	0
CD1A	Tier 3 NKT Cells	-0.1899	0
CD1A	Tier 3 Tc Cells	-0.1885	0.03179
CD1A	Tier 3 NK Cells	-0.1899	0
CD1A	Tier 3 gdT cells	-0.1899	0
CD1A	Tier 3 Treg Cells	-0.1891	0.09823
CD1A	Tier 3 MAIT Cells	-0.1899	0
CD1A	Tier 3 Th17 Cells	-0.1899	0
CD1A	Tier 3 Th Cells	-0.1885	0.03751
CD1A	Tier 3 B Cells	-0.1794	0.2463
CD1A	Tier 3 Plasma Cells	-0.1891	0.008107
CD1A	Tier 3 - KRT19-High	-0.1899	0.02894
CD1A	Tier 3 - Mast Cells	-0.1853	0.05229
CD1A	Tier 3 Cycling	-0.1899	0
CD207	Tier 3 MM KCs	-0.174	0.09033
CD207	Tier 3 LM KCs	-0.177	0.08464
CD207	Tier 3 SB KCs	-0.1772	0
CD207	Tier 3 Sulcus/JE KCs	-0.1772	0
CD207	Tier 3 - Merkel Cells	-0.1772	0
CD207	Tier 3 Melanocytes	-0.1772	0
CD207	Tier 3 Langerhans Cells	2.5	100
CD207	Tier 3 Fibroblast 1	-0.1772	0
CD207	Tier 3 Fibroblast 2	-0.1772	0
CD207	Tier 3 Arterial VECs	-0.1763	0.09625
CD207	Tier 3 Capillary VECs	-0.1766	0.04986
CD207	Tier 3 PC-venule VECs	-0.1769	0.01264
CD207	Tier 3 VSM	-0.1742	0.03332
CD207	Tier 3 Pericytes	-0.1772	0
CD207	Tier 3 - LEC 1	-0.1757	0.1204
CD207	Tier 3 - LEC 2	-0.1417	0.5882
CD207	Tier 3 Schwann Cells	-0.1772	0
CD207	Tier 3 Neutrophils	-0.1537	0.4902
CD207	Tier 3 Mac-Mono	-0.1609	0.2349
CD207	Tier 3 cDCs	-0.0938	3.565
CD207	Tier 3 pDCs	-0.1772	0
CD207	Tier 3 NKT Cells	-0.1756	0.09588
CD207	Tier 3 Tc Cells	-0.1763	0.03179
CD207	Tier 3 NK Cells	-0.1772	0
CD207	Tier 3 gdT cells	-0.1772	0
CD207	Tier 3 Treg Cells	-0.1772	0
CD207	Tier 3 MAIT Cells	-0.1731	0.1237
CD207	Tier 3 Th17 Cells	-0.172	0.16
CD207	Tier 3 Th Cells	-0.1762	0.0125
CD207	Tier 3 B Cells	-0.1699	0.03079
CD207	Tier 3 Plasma Cells	-0.1772	0
CD207	Tier 3 - KRT19-High	-0.1768	0.02894
CD207	Tier 3 - Mast Cells	-0.1772	0
CD207	Tier 3 Cycling	-0.1772	0
CD3D	Tier 3 MM KCs	-0.5438	0.7678
CD3D	Tier 3 LM KCs	-0.5158	1.989
CD3D	Tier 3 SB KCs	-0.519	1.658
CD3D	Tier 3 Sulcus/JE KCs	-0.4741	2.051
CD3D	Tier 3 - Merkel Cells	-0.5481	0
CD3D	Tier 3 Melanocytes	-0.5481	0
CD3D	Tier 3 Langerhans Cells	-0.5352	1.342
CD3D	Tier 3 Fibroblast 1	-0.5351	1.196
CD3D	Tier 3 Fibroblast 2	-0.5373	1.004
CD3D	Tier 3 Arterial VECs	-0.5385	1.027
CD3D	Tier 3 Capillary VECs	-0.5387	0.9474
CD3D	Tier 3 PC-venule VECs	-0.5401	0.9862
CD3D	Tier 3 VSM	-0.5361	0.8997
CD3D	Tier 3 Pericytes	-0.5376	0.873
CD3D	Tier 3 - LEC 1	-0.5412	0.9633
CD3D	Tier 3 - LEC 2	-0.5398	0.5882
CD3D	Tier 3 Schwann Cells	-0.5363	2.041
CD3D	Tier 3 Neutrophils	-0.5136	1.688
CD3D	Tier 3 Mac-Mono	-0.52	1.785
CD3D	Tier 3 cDCs	-0.5394	1.234
CD3D	Tier 3 pDCs	-0.5293	1.322
CD3D	Tier 3 NKT Cells	2.209	72.67
CD3D	Tier 3 Tc Cells	1.998	73.1
CD3D	Tier 3 NK Cells	0.6535	35.95
CD3D	Tier 3 gdT cells	0.1163	21.86
CD3D	Tier 3 Treg Cells	2.5	88.31
CD3D	Tier 3 MAIT Cells	1.817	76.44
CD3D	Tier 3 Th17 Cells	2.208	83.52
CD3D	Tier 3 Th Cells	1.456	70.23
CD3D	Tier 3 B Cells	-0.5258	2.001
CD3D	Tier 3 Plasma Cells	-0.4626	3.218
CD3D	Tier 3 - KRT19-High	-0.5364	1.505
CD3D	Tier 3 - Mast Cells	-0.5346	0.8105
CD3D	Tier 3 Cycling	0.2552	33.55
CD40LG	Tier 3 MM KCs	-0.3721	0.04517
CD40LG	Tier 3 LM KCs	-0.3482	0.2539
CD40LG	Tier 3 SB KCs	-0.3723	0.1036
CD40LG	Tier 3 Sulcus/JE KCs	-0.3732	0
CD40LG	Tier 3 - Merkel Cells	-0.3732	0
CD40LG	Tier 3 Melanocytes	-0.3732	0
CD40LG	Tier 3 Langerhans Cells	-0.3732	0
CD40LG	Tier 3 Fibroblast 1	-0.3642	0.07897
CD40LG	Tier 3 Fibroblast 2	-0.3695	0.04614
CD40LG	Tier 3 Arterial VECs	-0.372	0.06416
CD40LG	Tier 3 Capillary VECs	-0.3732	0
CD40LG	Tier 3 PC-venule VECs	-0.3653	0.06322
CD40LG	Tier 3 VSM	-0.3732	0
CD40LG	Tier 3 Pericytes	-0.3637	0.0602
CD40LG	Tier 3 - LEC 1	-0.3673	0.0602
CD40LG	Tier 3 - LEC 2	-0.3732	0
CD40LG	Tier 3 Schwann Cells	-0.3732	0
CD40LG	Tier 3 Neutrophils	-0.3732	0
CD40LG	Tier 3 Mac-Mono	-0.3732	0
CD40LG	Tier 3 cDCs	-0.3732	0
CD40LG	Tier 3 pDCs	-0.3246	0.3306
CD40LG	Tier 3 NKT Cells	-0.1856	0.767
CD40LG	Tier 3 Tc Cells	-0.1908	0.8902
CD40LG	Tier 3 NK Cells	-0.1951	1.215
CD40LG	Tier 3 gdT cells	-0.0878	1.601
CD40LG	Tier 3 Treg Cells	2.341	18.27
CD40LG	Tier 3 MAIT Cells	1.015	9.586
CD40LG	Tier 3 Th17 Cells	2.5	29.12
CD40LG	Tier 3 Th Cells	2.283	14.58
CD40LG	Tier 3 B Cells	-0.3704	0.03079
CD40LG	Tier 3 Plasma Cells	-0.3175	0.2756
CD40LG	Tier 3 - KRT19-High	-0.372	0.05789
CD40LG	Tier 3 - Mast Cells	-0.3732	0
CD40LG	Tier 3 Cycling	-0.04076	4.153
CD52	Tier 3 MM KCs	-0.7375	1.581
CD52	Tier 3 LM KCs	-0.6963	4.613
CD52	Tier 3 SB KCs	-0.6801	4.456
CD52	Tier 3 Sulcus/JE KCs	-0.6804	4.103
CD52	Tier 3 - Merkel Cells	-0.7488	0
CD52	Tier 3 Melanocytes	-0.732	0.7874
CD52	Tier 3 Langerhans Cells	-0.1046	61.07
CD52	Tier 3 Fibroblast 1	-0.7252	2.866
CD52	Tier 3 Fibroblast 2	-0.7271	2.918
CD52	Tier 3 Arterial VECs	-0.7291	2.663
CD52	Tier 3 Capillary VECs	-0.7171	5.435
CD52	Tier 3 PC-venule VECs	-0.692	10.18
CD52	Tier 3 VSM	-0.7287	1.666
CD52	Tier 3 Pericytes	-0.7346	1.957
CD52	Tier 3 - LEC 1	-0.7267	2.408
CD52	Tier 3 - LEC 2	-0.7276	1.176
CD52	Tier 3 Schwann Cells	-0.6914	4.082
CD52	Tier 3 Neutrophils	-0.1495	40.85
CD52	Tier 3 Mac-Mono	-0.6511	11.84
CD52	Tier 3 cDCs	-0.3481	44.93
CD52	Tier 3 pDCs	-0.3909	38.84
CD52	Tier 3 NKT Cells	2.29	77.76
CD52	Tier 3 Tc Cells	1.381	69.72
CD52	Tier 3 NK Cells	1.334	63.64
CD52	Tier 3 gdT cells	1.65	77.42
CD52	Tier 3 Treg Cells	0.8305	73.08
CD52	Tier 3 MAIT Cells	1.881	79.47
CD52	Tier 3 Th17 Cells	1.546	83.84
CD52	Tier 3 Th Cells	1.374	74.03
CD52	Tier 3 B Cells	1.687	86.98
CD52	Tier 3 Plasma Cells	-0.6042	7.75
CD52	Tier 3 - KRT19-High	-0.7263	3.734
CD52	Tier 3 - Mast Cells	0.3456	51.14
CD52	Tier 3 Cycling	0.1306	47.6
CD69	Tier 3 MM KCs	-0.6037	1.084
CD69	Tier 3 LM KCs	-0.5773	3.428
CD69	Tier 3 SB KCs	-0.5441	4.249
CD69	Tier 3 Sulcus/JE KCs	-0.4691	7.179
CD69	Tier 3 - Merkel Cells	-0.6154	0
CD69	Tier 3 Melanocytes	-0.5968	3.15
CD69	Tier 3 Langerhans Cells	-0.3763	30.87
CD69	Tier 3 Fibroblast 1	-0.5941	2.674
CD69	Tier 3 Fibroblast 2	-0.5848	3.207
CD69	Tier 3 Arterial VECs	-0.6054	2.085
CD69	Tier 3 Capillary VECs	-0.6014	2.219
CD69	Tier 3 PC-venule VECs	-0.6041	2.282
CD69	Tier 3 VSM	-0.597	1.833
CD69	Tier 3 Pericytes	-0.6016	1.836
CD69	Tier 3 - LEC 1	-0.6005	2.228
CD69	Tier 3 - LEC 2	-0.569	2.353
CD69	Tier 3 Schwann Cells	-0.6154	0
CD69	Tier 3 Neutrophils	-0.487	14.92
CD69	Tier 3 Mac-Mono	-0.5342	12.12
CD69	Tier 3 cDCs	-0.4802	22.07
CD69	Tier 3 pDCs	-0.3936	17.02
CD69	Tier 3 NKT Cells	0.9803	63.76
CD69	Tier 3 Tc Cells	1.051	65.06
CD69	Tier 3 NK Cells	1.065	63.64
CD69	Tier 3 gdT cells	1.245	67.81
CD69	Tier 3 Treg Cells	0.04801	44.4
CD69	Tier 3 MAIT Cells	1.265	68.77
CD69	Tier 3 Th17 Cells	1.273	71.36
CD69	Tier 3 Th Cells	1.054	61.07
CD69	Tier 3 B Cells	1.3	61.95
CD69	Tier 3 Plasma Cells	-0.5255	4.824
CD69	Tier 3 - KRT19-High	-0.591	3.039
CD69	Tier 3 - Mast Cells	2.5	79.5
CD69	Tier 3 Cycling	-0.3722	31.63
CD74	Tier 3 MM KCs	-0.4489	46.07
CD74	Tier 3 LM KCs	-0.4476	38.21
CD74	Tier 3 SB KCs	-0.4651	25.39
CD74	Tier 3 Sulcus/JE KCs	-0.3769	36.92
CD74	Tier 3 - Merkel Cells	-0.4678	75
CD74	Tier 3 Melanocytes	-0.492	26.77
CD74	Tier 3 Langerhans Cells	2.5	100
CD74	Tier 3 Fibroblast 1	-0.4861	25.62
CD74	Tier 3 Fibroblast 2	-0.468	35.55
CD74	Tier 3 Arterial VECs	-0.188	78.73
CD74	Tier 3 Capillary VECs	-0.2214	73.22
CD74	Tier 3 PC-venule VECs	0.2488	96.18
CD74	Tier 3 VSM	-0.5018	9.597
CD74	Tier 3 Pericytes	-0.5042	10.63
CD74	Tier 3 - LEC 1	-0.4617	38.89
CD74	Tier 3 - LEC 2	-0.4904	11.18
CD74	Tier 3 Schwann Cells	-0.3332	26.53
CD74	Tier 3 Neutrophils	0.3685	80.94
CD74	Tier 3 Mac-Mono	1.811	98.12
CD74	Tier 3 cDCs	2.5	97.39
CD74	Tier 3 pDCs	1.29	99.01
CD74	Tier 3 NKT Cells	-0.3593	57.91
CD74	Tier 3 Tc Cells	-0.3164	63.04
CD74	Tier 3 NK Cells	-0.4245	43.56
CD74	Tier 3 gdT cells	-0.3947	56.53
CD74	Tier 3 Treg Cells	-0.392	61.3
CD74	Tier 3 MAIT Cells	-0.4389	43.23
CD74	Tier 3 Th17 Cells	-0.4321	50.88
CD74	Tier 3 Th Cells	-0.4495	35.41
CD74	Tier 3 B Cells	0.9381	98.83
CD74	Tier 3 Plasma Cells	-0.4502	49.4
CD74	Tier 3 - KRT19-High	-0.3847	63.39
CD74	Tier 3 - Mast Cells	-0.4873	19.61
CD74	Tier 3 Cycling	-0.3226	74.44
CD79A	Tier 3 MM KCs	-0.2702	0.271
CD79A	Tier 3 LM KCs	-0.1741	2.031
CD79A	Tier 3 SB KCs	-0.198	2.487
CD79A	Tier 3 Sulcus/JE KCs	-0.2576	0.2564
CD79A	Tier 3 - Merkel Cells	-0.2728	0
CD79A	Tier 3 Melanocytes	-0.2728	0
CD79A	Tier 3 Langerhans Cells	-0.2532	2.013
CD79A	Tier 3 Fibroblast 1	-0.2558	0.8236
CD79A	Tier 3 Fibroblast 2	-0.2609	0.7498
CD79A	Tier 3 Arterial VECs	-0.2601	0.6416
CD79A	Tier 3 Capillary VECs	-0.2562	0.6233
CD79A	Tier 3 PC-venule VECs	-0.263	0.6701
CD79A	Tier 3 VSM	-0.2575	0.7331
CD79A	Tier 3 Pericytes	-0.2615	0.5117
CD79A	Tier 3 - LEC 1	-0.2669	0.301
CD79A	Tier 3 - LEC 2	-0.2728	0
CD79A	Tier 3 Schwann Cells	-0.2728	0
CD79A	Tier 3 Neutrophils	-0.247	1.035
CD79A	Tier 3 Mac-Mono	-0.2148	1.879
CD79A	Tier 3 cDCs	-0.2642	1.051
CD79A	Tier 3 pDCs	-0.07023	7.603
CD79A	Tier 3 NKT Cells	-0.2384	0.9588
CD79A	Tier 3 Tc Cells	-0.2347	0.8107
CD79A	Tier 3 NK Cells	-0.2422	0.6478
CD79A	Tier 3 gdT cells	-0.2135	2.082
CD79A	Tier 3 Treg Cells	-0.2045	2.849
CD79A	Tier 3 MAIT Cells	-0.2166	1.237
CD79A	Tier 3 Th17 Cells	-0.2359	1.28
CD79A	Tier 3 Th Cells	-0.2347	0.8878
CD79A	Tier 3 B Cells	2.5	75.68
CD79A	Tier 3 Plasma Cells	2.315	59.85
CD79A	Tier 3 - KRT19-High	-0.2596	0.9262
CD79A	Tier 3 - Mast Cells	-0.2243	1.15
CD79A	Tier 3 Cycling	0.03105	8.307
CDH19	Tier 3 MM KCs	-0.2041	0
CDH19	Tier 3 LM KCs	-0.2039	0.04232
CDH19	Tier 3 SB KCs	-0.1953	0.1036
CDH19	Tier 3 Sulcus/JE KCs	-0.2041	0
CDH19	Tier 3 - Merkel Cells	-0.2041	0
CDH19	Tier 3 Melanocytes	0.8668	34.65
CDH19	Tier 3 Langerhans Cells	-0.2041	0
CDH19	Tier 3 Fibroblast 1	-0.1873	0.3046
CDH19	Tier 3 Fibroblast 2	-0.1943	0.1961
CDH19	Tier 3 Arterial VECs	-0.2033	0.03208
CDH19	Tier 3 Capillary VECs	-0.2011	0.04986
CDH19	Tier 3 PC-venule VECs	-0.2024	0.05057
CDH19	Tier 3 VSM	-0.1947	0.06664
CDH19	Tier 3 Pericytes	-0.1971	0.09031
CDH19	Tier 3 - LEC 1	-0.1956	0.1806
CDH19	Tier 3 - LEC 2	-0.2041	0
CDH19	Tier 3 Schwann Cells	2.5	53.06
CDH19	Tier 3 Neutrophils	-0.2041	0
CDH19	Tier 3 Mac-Mono	-0.2023	0.09394
CDH19	Tier 3 cDCs	-0.1891	0.09141
CDH19	Tier 3 pDCs	-0.2041	0
CDH19	Tier 3 NKT Cells	-0.2041	0
CDH19	Tier 3 Tc Cells	-0.2041	0
CDH19	Tier 3 NK Cells	-0.2041	0
CDH19	Tier 3 gdT cells	-0.2041	0
CDH19	Tier 3 Treg Cells	-0.2041	0
CDH19	Tier 3 MAIT Cells	-0.2014	0.06184
CDH19	Tier 3 Th17 Cells	-0.2021	0.16
CDH19	Tier 3 Th Cells	-0.2031	0.02501
CDH19	Tier 3 B Cells	-0.202	0.03079
CDH19	Tier 3 Plasma Cells	-0.1938	0.08107
CDH19	Tier 3 - KRT19-High	-0.2041	0
CDH19	Tier 3 - Mast Cells	-0.2041	0
CDH19	Tier 3 Cycling	-0.2041	0
CDKN3	Tier 3 MM KCs	-0.1893	2.168
CDKN3	Tier 3 LM KCs	0.9621	13.16
CDKN3	Tier 3 SB KCs	-0.1345	2.798
CDKN3	Tier 3 Sulcus/JE KCs	0.008798	6.154
CDKN3	Tier 3 - Merkel Cells	-0.3465	0
CDKN3	Tier 3 Melanocytes	-0.2912	0.7874
CDKN3	Tier 3 Langerhans Cells	-0.3146	0.6711
CDKN3	Tier 3 Fibroblast 1	-0.2807	0.722
CDKN3	Tier 3 Fibroblast 2	-0.2032	1.407
CDKN3	Tier 3 Arterial VECs	-0.2896	0.8341
CDKN3	Tier 3 Capillary VECs	-0.2444	1.421
CDKN3	Tier 3 PC-venule VECs	0.2985	8.382
CDKN3	Tier 3 VSM	-0.1753	1.766
CDKN3	Tier 3 Pericytes	-0.2899	0.4816
CDKN3	Tier 3 - LEC 1	-0.2212	1.866
CDKN3	Tier 3 - LEC 2	-0.3465	0
CDKN3	Tier 3 Schwann Cells	-0.3465	0
CDKN3	Tier 3 Neutrophils	-0.3088	0.3268
CDKN3	Tier 3 Mac-Mono	-0.2482	1.362
CDKN3	Tier 3 cDCs	-0.01506	3.839
CDKN3	Tier 3 pDCs	-0.2792	1.157
CDKN3	Tier 3 NKT Cells	-0.2212	1.151
CDKN3	Tier 3 Tc Cells	-0.2574	0.5564
CDKN3	Tier 3 NK Cells	-0.2737	0.5668
CDKN3	Tier 3 gdT cells	-0.2681	1.041
CDKN3	Tier 3 Treg Cells	-0.2495	1.179
CDKN3	Tier 3 MAIT Cells	-0.3271	0.2474
CDKN3	Tier 3 Th17 Cells	-0.2417	1.28
CDKN3	Tier 3 Th Cells	-0.2721	0.5002
CDKN3	Tier 3 B Cells	-0.3243	0.2463
CDKN3	Tier 3 Plasma Cells	-0.3009	0.9809
CDKN3	Tier 3 - KRT19-High	0.4506	11.84
CDKN3	Tier 3 - Mast Cells	0.08585	3.085
CDKN3	Tier 3 Cycling	2.5	60.06
CFD	Tier 3 MM KCs	-0.2369	6.233
CFD	Tier 3 LM KCs	-0.2089	7.744
CFD	Tier 3 SB KCs	-0.1903	6.632
CFD	Tier 3 Sulcus/JE KCs	-0.1025	9.231
CFD	Tier 3 - Merkel Cells	-0.2725	25
CFD	Tier 3 Melanocytes	-0.2575	3.937
CFD	Tier 3 Langerhans Cells	-0.2445	10.74
CFD	Tier 3 Fibroblast 1	2.5	65.22
CFD	Tier 3 Fibroblast 2	0.7463	45.86
CFD	Tier 3 Arterial VECs	-0.2586	1.829
CFD	Tier 3 Capillary VECs	-0.2514	2.493
CFD	Tier 3 PC-venule VECs	-0.2637	2.175
CFD	Tier 3 VSM	-0.172	5.498
CFD	Tier 3 Pericytes	-0.2388	2.679
CFD	Tier 3 - LEC 1	-0.2582	2.107
CFD	Tier 3 - LEC 2	-0.2646	0.5882
CFD	Tier 3 Schwann Cells	0.1661	10.2
CFD	Tier 3 Neutrophils	0.2296	40.09
CFD	Tier 3 Mac-Mono	0.3395	41.66
CFD	Tier 3 cDCs	-0.192	13.39
CFD	Tier 3 pDCs	-0.2464	5.785
CFD	Tier 3 NKT Cells	-0.2542	2.301
CFD	Tier 3 Tc Cells	-0.2483	2.082
CFD	Tier 3 NK Cells	-0.2671	1.296
CFD	Tier 3 gdT cells	-0.2621	1.521
CFD	Tier 3 Treg Cells	-0.2689	1.473
CFD	Tier 3 MAIT Cells	-0.2507	2.536
CFD	Tier 3 Th17 Cells	-0.2588	2.24
CFD	Tier 3 Th Cells	-0.2621	1.513
CFD	Tier 3 B Cells	-0.2695	1.632
CFD	Tier 3 Plasma Cells	-0.2667	1.581
CFD	Tier 3 - KRT19-High	-0.2219	13.86
CFD	Tier 3 - Mast Cells	-0.2478	2.013
CFD	Tier 3 Cycling	-0.269	3.514
CHGA	Tier 3 MM KCs	-0.1617	0.2258
CHGA	Tier 3 LM KCs	-0.173	0
CHGA	Tier 3 SB KCs	-0.173	0
CHGA	Tier 3 Sulcus/JE KCs	-0.173	0
CHGA	Tier 3 - Merkel Cells	2.5	75
CHGA	Tier 3 Melanocytes	-0.173	0
CHGA	Tier 3 Langerhans Cells	-0.173	0
CHGA	Tier 3 Fibroblast 1	-0.1729	0.02256
CHGA	Tier 3 Fibroblast 2	-0.1729	0.01154
CHGA	Tier 3 Arterial VECs	-0.173	0
CHGA	Tier 3 Capillary VECs	-0.173	0
CHGA	Tier 3 PC-venule VECs	-0.1729	0.006322
CHGA	Tier 3 VSM	-0.1727	0.03332
CHGA	Tier 3 Pericytes	-0.1725	0.0301
CHGA	Tier 3 - LEC 1	-0.1724	0.0602
CHGA	Tier 3 - LEC 2	-0.173	0
CHGA	Tier 3 Schwann Cells	-0.173	0
CHGA	Tier 3 Neutrophils	-0.1729	0.05447
CHGA	Tier 3 Mac-Mono	-0.173	0
CHGA	Tier 3 cDCs	-0.173	0
CHGA	Tier 3 pDCs	-0.173	0
CHGA	Tier 3 NKT Cells	-0.173	0
CHGA	Tier 3 Tc Cells	-0.1727	0.03179
CHGA	Tier 3 NK Cells	-0.173	0
CHGA	Tier 3 gdT cells	-0.1726	0.08006
CHGA	Tier 3 Treg Cells	-0.173	0
CHGA	Tier 3 MAIT Cells	-0.173	0
CHGA	Tier 3 Th17 Cells	-0.173	0
CHGA	Tier 3 Th Cells	-0.1643	0.1876
CHGA	Tier 3 B Cells	-0.173	0
CHGA	Tier 3 Plasma Cells	-0.1716	0.03243
CHGA	Tier 3 - KRT19-High	-0.1483	0.492
CHGA	Tier 3 - Mast Cells	-0.1728	0.02614
CHGA	Tier 3 Cycling	-0.173	0
CKLF	Tier 3 MM KCs	-0.9024	18.61
CKLF	Tier 3 LM KCs	-0.7323	22.26
CKLF	Tier 3 SB KCs	-0.8932	11.3
CKLF	Tier 3 Sulcus/JE KCs	-0.656	13.33
CKLF	Tier 3 - Merkel Cells	-0.6918	50
CKLF	Tier 3 Melanocytes	-0.6711	22.05
CKLF	Tier 3 Langerhans Cells	2.5	83.89
CKLF	Tier 3 Fibroblast 1	-0.7575	17.64
CKLF	Tier 3 Fibroblast 2	-0.7701	20.37
CKLF	Tier 3 Arterial VECs	-0.7098	19.89
CKLF	Tier 3 Capillary VECs	-0.6728	18.47
CKLF	Tier 3 PC-venule VECs	-0.7508	18.41
CKLF	Tier 3 VSM	-0.7127	14.93
CKLF	Tier 3 Pericytes	-0.7815	12.55
CKLF	Tier 3 - LEC 1	-0.6707	20.83
CKLF	Tier 3 - LEC 2	-0.6247	8.235
CKLF	Tier 3 Schwann Cells	-0.9417	8.163
CKLF	Tier 3 Neutrophils	0.32	42.7
CKLF	Tier 3 Mac-Mono	0.06763	38.89
CKLF	Tier 3 cDCs	1.121	63.94
CKLF	Tier 3 pDCs	-0.5948	28.43
CKLF	Tier 3 NKT Cells	1.399	40.36
CKLF	Tier 3 Tc Cells	0.6999	32.65
CKLF	Tier 3 NK Cells	0.7475	40
CKLF	Tier 3 gdT cells	1.358	51.56
CKLF	Tier 3 Treg Cells	0.7784	47.25
CKLF	Tier 3 MAIT Cells	1.131	44.53
[truncated: 8,439 more rows]

## Sheet: Tier_4_All_KC_Marker_Genes
Gene	Cluster	Average expression	Fraction of cells expressing gene
A2ML1	Tier 4 Cycling KCs	-0.3945	5.664
A2ML1	Tier 4 MM Basal 1 KCs	-0.4287	1.042
A2ML1	Tier 4 MM Basal 2 KCs	-0.4133	2.614
A2ML1	Tier 4 MM Spinous KCs	-0.1088	19.31
A2ML1	Tier 4 MM Granular KCs	0.4431	41.51
A2ML1	Tier 4 LM Basal KCs	-0.3759	0.6275
A2ML1	Tier 4 LM Intermediate KCs	0.03696	3.912
A2ML1	Tier 4 LM Superficial LM KCs	2.5	30.51
A2ML1	Tier 4 Transitional GM KCs	-0.4393	0.5944
A2ML1	Tier 4 Sulcular Basal KCs	-0.424	2.532
A2ML1	Tier 4 Sulcular SB KCs	-0.331	1.027
A2ML1	Tier 4 JEK1	-0.3765	7.759
A2ML1	Tier 4 JEK2	-0.4053	6.667
ADIRF	Tier 4 Cycling KCs	-0.2872	74.34
ADIRF	Tier 4 MM Basal 1 KCs	-0.4398	40.62
ADIRF	Tier 4 MM Basal 2 KCs	-0.2976	71.57
ADIRF	Tier 4 MM Spinous KCs	-0.442	45.29
ADIRF	Tier 4 MM Granular KCs	-0.3514	60.38
ADIRF	Tier 4 LM Basal KCs	-0.2742	25.02
ADIRF	Tier 4 LM Intermediate KCs	-0.06602	29.46
ADIRF	Tier 4 LM Superficial LM KCs	2.5	83.05
ADIRF	Tier 4 Transitional GM KCs	-0.3515	55.57
ADIRF	Tier 4 Sulcular Basal KCs	-0.2319	81.01
ADIRF	Tier 4 Sulcular SB KCs	-0.1774	39.38
ADIRF	Tier 4 JEK1	-0.2066	69.83
ADIRF	Tier 4 JEK2	-0.1837	80.67
AQP3	Tier 4 Cycling KCs	-0.2024	80.88
AQP3	Tier 4 MM Basal 1 KCs	-0.2868	83.54
AQP3	Tier 4 MM Basal 2 KCs	-0.2019	78.76
AQP3	Tier 4 MM Spinous KCs	1.482	94.25
AQP3	Tier 4 MM Granular KCs	2.5	98.11
AQP3	Tier 4 LM Basal KCs	-0.4111	31.37
AQP3	Tier 4 LM Intermediate KCs	0.2936	48.78
AQP3	Tier 4 LM Superficial LM KCs	-0.8059	25.42
AQP3	Tier 4 Transitional GM KCs	-0.5013	68.2
AQP3	Tier 4 Sulcular Basal KCs	-0.5402	68.78
AQP3	Tier 4 Sulcular SB KCs	-0.6957	21.23
AQP3	Tier 4 JEK1	-0.3653	54.74
AQP3	Tier 4 JEK2	-0.4758	66
ARL6IP1	Tier 4 Cycling KCs	2.5	85.13
ARL6IP1	Tier 4 MM Basal 1 KCs	-0.1535	56.46
ARL6IP1	Tier 4 MM Basal 2 KCs	-0.2029	60.46
ARL6IP1	Tier 4 MM Spinous KCs	-0.4028	48.28
ARL6IP1	Tier 4 MM Granular KCs	-0.4413	58.49
ARL6IP1	Tier 4 LM Basal KCs	0.2212	13.57
ARL6IP1	Tier 4 LM Intermediate KCs	-0.6751	5.868
ARL6IP1	Tier 4 LM Superficial LM KCs	-0.8143	15.25
ARL6IP1	Tier 4 Transitional GM KCs	0.1851	66.57
ARL6IP1	Tier 4 Sulcular Basal KCs	0.04577	73.84
ARL6IP1	Tier 4 Sulcular SB KCs	-0.2563	13.7
ARL6IP1	Tier 4 JEK1	-0.2404	46.98
ARL6IP1	Tier 4 JEK2	-0.4373	56
ASS1	Tier 4 Cycling KCs	-0.2498	44.78
ASS1	Tier 4 MM Basal 1 KCs	-0.7814	20.62
ASS1	Tier 4 MM Basal 2 KCs	1.016	60.46
ASS1	Tier 4 MM Spinous KCs	-0.7743	20.46
ASS1	Tier 4 MM Granular KCs	-0.5081	37.74
ASS1	Tier 4 LM Basal KCs	0.0977	8
ASS1	Tier 4 LM Intermediate KCs	-0.7227	4.156
ASS1	Tier 4 LM Superficial LM KCs	-1.235	1.695
ASS1	Tier 4 Transitional GM KCs	-0.5222	31.65
ASS1	Tier 4 Sulcular Basal KCs	0.5526	55.7
ASS1	Tier 4 Sulcular SB KCs	0.07942	12.67
ASS1	Tier 4 JEK1	0.4863	39.22
ASS1	Tier 4 JEK2	2.5	64.67
C15orf48	Tier 4 Cycling KCs	-0.4898	7.611
C15orf48	Tier 4 MM Basal 1 KCs	-0.4927	1.458
C15orf48	Tier 4 MM Basal 2 KCs	-0.4894	4.902
C15orf48	Tier 4 MM Spinous KCs	-0.491	4.368
C15orf48	Tier 4 MM Granular KCs	-0.4885	13.21
C15orf48	Tier 4 LM Basal KCs	-0.4776	1.804
C15orf48	Tier 4 LM Intermediate KCs	-0.3398	9.291
C15orf48	Tier 4 LM Superficial LM KCs	2.121	84.75
C15orf48	Tier 4 Transitional GM KCs	-0.4933	2.823
C15orf48	Tier 4 Sulcular Basal KCs	-0.4912	7.173
C15orf48	Tier 4 Sulcular SB KCs	-0.338	6.164
C15orf48	Tier 4 JEK1	0.1615	26.72
C15orf48	Tier 4 JEK2	2.309	68.67
CD74	Tier 4 Cycling KCs	0.1094	65.31
CD74	Tier 4 MM Basal 1 KCs	-0.5249	43.54
CD74	Tier 4 MM Basal 2 KCs	2.11	73.53
CD74	Tier 4 MM Spinous KCs	-1.013	49.2
CD74	Tier 4 MM Granular KCs	-0.6249	60.38
CD74	Tier 4 LM Basal KCs	-0.305	24.16
CD74	Tier 4 LM Intermediate KCs	-0.9549	17.85
CD74	Tier 4 LM Superficial LM KCs	-0.7231	23.73
CD74	Tier 4 Transitional GM KCs	0.9136	64.64
CD74	Tier 4 Sulcular Basal KCs	1.644	75.11
CD74	Tier 4 Sulcular SB KCs	0.2815	39.38
CD74	Tier 4 JEK1	-0.08315	56.9
CD74	Tier 4 JEK2	-0.8307	62.67
CDA	Tier 4 Cycling KCs	-0.5426	10.27
CDA	Tier 4 MM Basal 1 KCs	-0.7219	0.4167
CDA	Tier 4 MM Basal 2 KCs	-0.7188	1.307
CDA	Tier 4 MM Spinous KCs	-0.6384	4.368
CDA	Tier 4 MM Granular KCs	1.434	54.72
CDA	Tier 4 LM Basal KCs	-0.5366	0.9412
CDA	Tier 4 LM Intermediate KCs	2.5	15.53
CDA	Tier 4 LM Superficial LM KCs	0.5888	15.25
CDA	Tier 4 Transitional GM KCs	-0.7162	0.5944
CDA	Tier 4 Sulcular Basal KCs	-0.5399	9.283
CDA	Tier 4 Sulcular SB KCs	0.08126	4.452
CDA	Tier 4 JEK1	0.01588	17.24
CDA	Tier 4 JEK2	-0.2889	26
CERS3	Tier 4 Cycling KCs	-0.4932	29.91
CERS3	Tier 4 MM Basal 1 KCs	-0.4969	17.5
CERS3	Tier 4 MM Basal 2 KCs	-0.4224	22.55
CERS3	Tier 4 MM Spinous KCs	-0.1762	27.36
CERS3	Tier 4 MM Granular KCs	2.5	58.49
CERS3	Tier 4 LM Basal KCs	-1.139	2.431
CERS3	Tier 4 LM Intermediate KCs	0.1517	4.401
CERS3	Tier 4 LM Superficial LM KCs	0.206	8.475
CERS3	Tier 4 Transitional GM KCs	-0.3283	21.84
CERS3	Tier 4 Sulcular Basal KCs	-0.0972	32.49
CERS3	Tier 4 Sulcular SB KCs	-0.2739	5.822
CERS3	Tier 4 JEK1	-0.3147	22.84
CERS3	Tier 4 JEK2	0.2921	34
CFH	Tier 4 Cycling KCs	-0.5879	31.15
CFH	Tier 4 MM Basal 1 KCs	-0.7834	21.04
CFH	Tier 4 MM Basal 2 KCs	-0.4497	30.72
CFH	Tier 4 MM Spinous KCs	-0.845	15.86
CFH	Tier 4 MM Granular KCs	-0.7718	33.96
CFH	Tier 4 LM Basal KCs	-0.5869	4.235
CFH	Tier 4 LM Intermediate KCs	-0.896	2.2
CFH	Tier 4 LM Superficial LM KCs	-0.281	8.475
CFH	Tier 4 Transitional GM KCs	0.04199	45.17
CFH	Tier 4 Sulcular Basal KCs	0.6604	67.93
CFH	Tier 4 Sulcular SB KCs	1.568	31.85
CFH	Tier 4 JEK1	2.21	67.67
CFH	Tier 4 JEK2	0.7206	73.33
CLEC2B	Tier 4 Cycling KCs	-0.4761	75.04
CLEC2B	Tier 4 MM Basal 1 KCs	-0.6667	60
CLEC2B	Tier 4 MM Basal 2 KCs	-0.5164	67.32
CLEC2B	Tier 4 MM Spinous KCs	-0.6124	65.75
CLEC2B	Tier 4 MM Granular KCs	-0.5801	75.47
CLEC2B	Tier 4 LM Basal KCs	-0.4213	19.84
CLEC2B	Tier 4 LM Intermediate KCs	-0.598	16.63
CLEC2B	Tier 4 LM Superficial LM KCs	-0.7647	10.17
CLEC2B	Tier 4 Transitional GM KCs	-0.5165	66.57
CLEC2B	Tier 4 Sulcular Basal KCs	0.1939	85.65
CLEC2B	Tier 4 Sulcular SB KCs	2.01	68.15
CLEC2B	Tier 4 JEK1	1.994	82.33
CLEC2B	Tier 4 JEK2	0.9544	71.33
CNFN	Tier 4 Cycling KCs	-0.3451	17.88
CNFN	Tier 4 MM Basal 1 KCs	-0.347	5.833
CNFN	Tier 4 MM Basal 2 KCs	-0.3469	9.15
CNFN	Tier 4 MM Spinous KCs	-0.3461	12.64
CNFN	Tier 4 MM Granular KCs	-0.341	28.3
CNFN	Tier 4 LM Basal KCs	-0.34	3.137
CNFN	Tier 4 LM Intermediate KCs	0.4959	28.12
CNFN	Tier 4 LM Superficial LM KCs	2.5	91.53
CNFN	Tier 4 Transitional GM KCs	-0.3477	7.727
CNFN	Tier 4 Sulcular Basal KCs	-0.3466	16.03
CNFN	Tier 4 Sulcular SB KCs	-0.3401	6.507
CNFN	Tier 4 JEK1	-0.3364	15.95
CNFN	Tier 4 JEK2	-0.2971	30.67
COL17A1	Tier 4 Cycling KCs	0.0693	72.57
COL17A1	Tier 4 MM Basal 1 KCs	1.953	93.96
COL17A1	Tier 4 MM Basal 2 KCs	1.582	93.46
COL17A1	Tier 4 MM Spinous KCs	-0.4551	52.41
COL17A1	Tier 4 MM Granular KCs	-0.6788	24.53
COL17A1	Tier 4 LM Basal KCs	-0.08723	23.22
COL17A1	Tier 4 LM Intermediate KCs	-0.8334	6.724
COL17A1	Tier 4 LM Superficial LM KCs	-0.9472	5.085
COL17A1	Tier 4 Transitional GM KCs	1.123	93.02
COL17A1	Tier 4 Sulcular Basal KCs	0.5874	85.23
COL17A1	Tier 4 Sulcular SB KCs	-0.7332	15.07
COL17A1	Tier 4 JEK1	-0.6816	34.91
COL17A1	Tier 4 JEK2	-0.8973	28.67
CRCT1	Tier 4 Cycling KCs	-0.3181	3.54
CRCT1	Tier 4 MM Basal 1 KCs	-0.3176	1.458
CRCT1	Tier 4 MM Basal 2 KCs	-0.3179	2.288
CRCT1	Tier 4 MM Spinous KCs	-0.3173	3.218
CRCT1	Tier 4 MM Granular KCs	-0.3151	11.32
CRCT1	Tier 4 LM Basal KCs	-0.314	1.882
CRCT1	Tier 4 LM Intermediate KCs	-0.08582	14.3
CRCT1	Tier 4 LM Superficial LM KCs	2.5	88.14
CRCT1	Tier 4 Transitional GM KCs	-0.3176	2.823
CRCT1	Tier 4 Sulcular Basal KCs	-0.3175	3.376
CRCT1	Tier 4 Sulcular SB KCs	-0.3069	4.795
CRCT1	Tier 4 JEK1	-0.2858	9.052
CRCT1	Tier 4 JEK2	-0.1033	34
CRIP1	Tier 4 Cycling KCs	0.4948	64.07
CRIP1	Tier 4 MM Basal 1 KCs	1.999	84.38
CRIP1	Tier 4 MM Basal 2 KCs	0.7459	68.3
CRIP1	Tier 4 MM Spinous KCs	0.3748	66.9
CRIP1	Tier 4 MM Granular KCs	-0.8099	50.94
CRIP1	Tier 4 LM Basal KCs	1.135	30.59
CRIP1	Tier 4 LM Intermediate KCs	-0.2672	18.83
CRIP1	Tier 4 LM Superficial LM KCs	0.04386	18.64
CRIP1	Tier 4 Transitional GM KCs	0.5946	60.62
CRIP1	Tier 4 Sulcular Basal KCs	-0.9419	39.24
CRIP1	Tier 4 Sulcular SB KCs	-1.053	9.247
CRIP1	Tier 4 JEK1	-1.069	23.71
CRIP1	Tier 4 JEK2	-1.246	33.33
CRNN	Tier 4 Cycling KCs	-0.3288	0.354
CRNN	Tier 4 MM Basal 1 KCs	-0.3268	0.4167
CRNN	Tier 4 MM Basal 2 KCs	-0.3289	0.6536
CRNN	Tier 4 MM Spinous KCs	-0.3252	1.839
CRNN	Tier 4 MM Granular KCs	-0.274	22.64
CRNN	Tier 4 LM Basal KCs	-0.3253	0.3922
CRNN	Tier 4 LM Intermediate KCs	0.2119	17.48
CRNN	Tier 4 LM Superficial LM KCs	2.5	79.66
CRNN	Tier 4 Transitional GM KCs	-0.3284	0.5944
CRNN	Tier 4 Sulcular Basal KCs	-0.3245	1.688
CRNN	Tier 4 Sulcular SB KCs	-0.3152	1.027
CRNN	Tier 4 JEK1	-0.3294	0
CRNN	Tier 4 JEK2	-0.2971	10
CSTA	Tier 4 Cycling KCs	-0.4807	82.12
CSTA	Tier 4 MM Basal 1 KCs	-0.5523	56.46
CSTA	Tier 4 MM Basal 2 KCs	-0.5209	72.88
CSTA	Tier 4 MM Spinous KCs	-0.3565	77.47
CSTA	Tier 4 MM Granular KCs	0.1523	100
CSTA	Tier 4 LM Basal KCs	-0.4535	31.84
CSTA	Tier 4 LM Intermediate KCs	2.427	80.32
CSTA	Tier 4 LM Superficial LM KCs	1.98	94.92
CSTA	Tier 4 Transitional GM KCs	-0.5632	49.78
CSTA	Tier 4 Sulcular Basal KCs	-0.5094	75.53
CSTA	Tier 4 Sulcular SB KCs	-0.4326	38.7
CSTA	Tier 4 JEK1	-0.4537	67.24
CSTA	Tier 4 JEK2	-0.2367	86
CTSB	Tier 4 Cycling KCs	-0.1191	77.7
CTSB	Tier 4 MM Basal 1 KCs	-1.143	53.75
CTSB	Tier 4 MM Basal 2 KCs	-0.341	77.45
CTSB	Tier 4 MM Spinous KCs	-0.7444	66.67
CTSB	Tier 4 MM Granular KCs	-0.1256	81.13
CTSB	Tier 4 LM Basal KCs	-0.8847	15.53
CTSB	Tier 4 LM Intermediate KCs	-0.981	14.55
CTSB	Tier 4 LM Superficial LM KCs	-0.07804	37.29
CTSB	Tier 4 Transitional GM KCs	-0.5914	67.9
CTSB	Tier 4 Sulcular Basal KCs	1.155	92.83
CTSB	Tier 4 Sulcular SB KCs	0.3312	36.64
CTSB	Tier 4 JEK1	1.411	71.55
CTSB	Tier 4 JEK2	2.111	90
CTSD	Tier 4 Cycling KCs	-0.1549	75.4
CTSD	Tier 4 MM Basal 1 KCs	-1.208	56.46
CTSD	Tier 4 MM Basal 2 KCs	-0.1715	77.12
CTSD	Tier 4 MM Spinous KCs	-0.6971	66.44
CTSD	Tier 4 MM Granular KCs	0.189	83.02
CTSD	Tier 4 LM Basal KCs	-0.5513	16.71
CTSD	Tier 4 LM Intermediate KCs	-0.8042	17.6
CTSD	Tier 4 LM Superficial LM KCs	-0.3613	23.73
CTSD	Tier 4 Transitional GM KCs	-0.8794	70.58
CTSD	Tier 4 Sulcular Basal KCs	0.5481	86.5
CTSD	Tier 4 Sulcular SB KCs	0.3507	31.51
CTSD	Tier 4 JEK1	1.281	64.22
CTSD	Tier 4 JEK2	2.459	82.67
CXCL1	Tier 4 Cycling KCs	-0.5483	21.42
CXCL1	Tier 4 MM Basal 1 KCs	-0.7153	1.458
CXCL1	Tier 4 MM Basal 2 KCs	-0.5909	12.09
CXCL1	Tier 4 MM Spinous KCs	-0.7108	6.207
CXCL1	Tier 4 MM Granular KCs	-0.6609	20.75
CXCL1	Tier 4 LM Basal KCs	-0.4427	8.549
CXCL1	Tier 4 LM Intermediate KCs	-0.6518	4.279
CXCL1	Tier 4 LM Superficial LM KCs	-0.6209	10.17
CXCL1	Tier 4 Transitional GM KCs	-0.2966	25.11
CXCL1	Tier 4 Sulcular Basal KCs	0.1356	47.68
CXCL1	Tier 4 Sulcular SB KCs	1.559	58.22
CXCL1	Tier 4 JEK1	1.965	76.29
CXCL1	Tier 4 JEK2	1.579	76
CXCL14	Tier 4 Cycling KCs	-0.242	74.16
CXCL14	Tier 4 MM Basal 1 KCs	2.48	98.33
CXCL14	Tier 4 MM Basal 2 KCs	0.806	87.58
CXCL14	Tier 4 MM Spinous KCs	-0.4006	66.67
CXCL14	Tier 4 MM Granular KCs	-0.6186	35.85
CXCL14	Tier 4 LM Basal KCs	-0.08533	41.96
CXCL14	Tier 4 LM Intermediate KCs	-0.6364	14.18
CXCL14	Tier 4 LM Superficial LM KCs	-0.6741	5.085
CXCL14	Tier 4 Transitional GM KCs	1.523	85.88
CXCL14	Tier 4 Sulcular Basal KCs	-0.1005	43.46
CXCL14	Tier 4 Sulcular SB KCs	-0.6813	7.192
CXCL14	Tier 4 JEK1	-0.6659	6.897
CXCL14	Tier 4 JEK2	-0.7039	8.667
DBI	Tier 4 Cycling KCs	-0.01242	88.67
DBI	Tier 4 MM Basal 1 KCs	-0.4213	77.08
DBI	Tier 4 MM Basal 2 KCs	-0.3053	78.76
DBI	Tier 4 MM Spinous KCs	1.366	94.48
DBI	Tier 4 MM Granular KCs	1.119	94.34
DBI	Tier 4 LM Basal KCs	0.24	39.29
DBI	Tier 4 LM Intermediate KCs	2.32	65.89
DBI	Tier 4 LM Superficial LM KCs	-0.6542	28.81
DBI	Tier 4 Transitional GM KCs	-0.6038	70.73
DBI	Tier 4 Sulcular Basal KCs	-0.6324	79.32
DBI	Tier 4 Sulcular SB KCs	-0.6581	21.58
DBI	Tier 4 JEK1	-0.8332	46.12
DBI	Tier 4 JEK2	-0.9237	52
DCN	Tier 4 Cycling KCs	-0.7535	64.6
DCN	Tier 4 MM Basal 1 KCs	0.5391	90.62
DCN	Tier 4 MM Basal 2 KCs	-0.4701	75.49
DCN	Tier 4 MM Spinous KCs	-0.9594	57.24
DCN	Tier 4 MM Granular KCs	-0.9729	54.72
DCN	Tier 4 LM Basal KCs	-0.5878	26.9
DCN	Tier 4 LM Intermediate KCs	-0.8894	15.04
DCN	Tier 4 LM Superficial LM KCs	-0.5429	30.51
DCN	Tier 4 Transitional GM KCs	0.1057	84.99
DCN	Tier 4 Sulcular Basal KCs	-0.09029	83.12
DCN	Tier 4 Sulcular SB KCs	0.9853	64.73
DCN	Tier 4 JEK1	1.716	88.79
DCN	Tier 4 JEK2	1.92	93.33
DEK	Tier 4 Cycling KCs	2.276	89.91
DEK	Tier 4 MM Basal 1 KCs	0.7201	78.54
DEK	Tier 4 MM Basal 2 KCs	0.872	82.68
DEK	Tier 4 MM Spinous KCs	0.1729	69.89
DEK	Tier 4 MM Granular KCs	-0.5161	62.26
DEK	Tier 4 LM Basal KCs	0.594	24
DEK	Tier 4 LM Intermediate KCs	-0.5654	12.22
DEK	Tier 4 LM Superficial LM KCs	-1.273	6.78
DEK	Tier 4 Transitional GM KCs	0.4267	76.52
DEK	Tier 4 Sulcular Basal KCs	0.07433	75.11
DEK	Tier 4 Sulcular SB KCs	-0.5897	10.96
DEK	Tier 4 JEK1	-1.016	32.33
DEK	Tier 4 JEK2	-1.176	26.67
DNASE1L3	Tier 4 Cycling KCs	-0.4202	41.77
DNASE1L3	Tier 4 MM Basal 1 KCs	-0.4569	14.37
DNASE1L3	Tier 4 MM Basal 2 KCs	-0.428	30.39
DNASE1L3	Tier 4 MM Spinous KCs	-0.3938	47.82
DNASE1L3	Tier 4 MM Granular KCs	-0.3514	64.15
DNASE1L3	Tier 4 LM Basal KCs	-0.4233	5.49
DNASE1L3	Tier 4 LM Intermediate KCs	-0.3875	10.02
DNASE1L3	Tier 4 LM Superficial LM KCs	-0.3006	22.03
DNASE1L3	Tier 4 Transitional GM KCs	-0.4578	15.45
DNASE1L3	Tier 4 Sulcular Basal KCs	-0.4284	38.4
DNASE1L3	Tier 4 Sulcular SB KCs	-0.1018	18.15
DNASE1L3	Tier 4 JEK1	1.148	54.31
DNASE1L3	Tier 4 JEK2	2.5	69.33
DSC2	Tier 4 Cycling KCs	-0.07929	66.37
DSC2	Tier 4 MM Basal 1 KCs	-0.4903	45.83
DSC2	Tier 4 MM Basal 2 KCs	-0.2304	55.56
DSC2	Tier 4 MM Spinous KCs	2.07	86.67
DSC2	Tier 4 MM Granular KCs	2.247	92.45
DSC2	Tier 4 LM Basal KCs	-0.4078	11.22
DSC2	Tier 4 LM Intermediate KCs	0.3125	22.13
DSC2	Tier 4 LM Superficial LM KCs	-0.8443	6.78
DSC2	Tier 4 Transitional GM KCs	-0.5407	47.4
DSC2	Tier 4 Sulcular Basal KCs	-0.3376	62.03
DSC2	Tier 4 Sulcular SB KCs	-0.5751	11.99
DSC2	Tier 4 JEK1	-0.4548	46.55
DSC2	Tier 4 JEK2	-0.6687	34
DSC3	Tier 4 Cycling KCs	0.4976	77.88
DSC3	Tier 4 MM Basal 1 KCs	0.3359	75.42
DSC3	Tier 4 MM Basal 2 KCs	0.2969	70.92
DSC3	Tier 4 MM Spinous KCs	2.284	86.67
DSC3	Tier 4 MM Granular KCs	1.362	81.13
DSC3	Tier 4 LM Basal KCs	-0.1037	16.71
DSC3	Tier 4 LM Intermediate KCs	-0.2677	14.55
DSC3	Tier 4 LM Superficial LM KCs	-1.071	6.78
DSC3	Tier 4 Transitional GM KCs	-0.0377	67.46
DSC3	Tier 4 Sulcular Basal KCs	-0.2113	69.62
DSC3	Tier 4 Sulcular SB KCs	-1.085	5.822
DSC3	Tier 4 JEK1	-0.8895	33.62
DSC3	Tier 4 JEK2	-1.111	24
DSG1	Tier 4 Cycling KCs	-0.133	42.3
DSG1	Tier 4 MM Basal 1 KCs	-0.3019	42.29
DSG1	Tier 4 MM Basal 2 KCs	-0.005148	42.16
DSG1	Tier 4 MM Spinous KCs	2.5	79.08
DSG1	Tier 4 MM Granular KCs	0.5503	54.72
DSG1	Tier 4 LM Basal KCs	-0.06464	11.06
DSG1	Tier 4 LM Intermediate KCs	0.6561	21.64
DSG1	Tier 4 LM Superficial LM KCs	-0.5847	5.085
DSG1	Tier 4 Transitional GM KCs	-0.4681	28.83
DSG1	Tier 4 Sulcular Basal KCs	-0.5841	13.92
DSG1	Tier 4 Sulcular SB KCs	-0.689	1.027
DSG1	Tier 4 JEK1	-0.7001	2.586
DSG1	Tier 4 JEK2	-0.6525	1.333
DSP	Tier 4 Cycling KCs	0.1532	88.5
DSP	Tier 4 MM Basal 1 KCs	-0.05604	88.12
DSP	Tier 4 MM Basal 2 KCs	0.0048	88.89
DSP	Tier 4 MM Spinous KCs	2.5	97.01
DSP	Tier 4 MM Granular KCs	1.241	96.23
DSP	Tier 4 LM Basal KCs	-0.102	35.84
DSP	Tier 4 LM Intermediate KCs	-0.1225	33.74
DSP	Tier 4 LM Superficial LM KCs	-0.7903	27.12
DSP	Tier 4 Transitional GM KCs	-0.3413	84.25
DSP	Tier 4 Sulcular Basal KCs	-0.3837	89.87
DSP	Tier 4 Sulcular SB KCs	-0.7685	25
DSP	Tier 4 JEK1	-0.7779	54.74
DSP	Tier 4 JEK2	-0.822	70.67
DST	Tier 4 Cycling KCs	-0.1747	78.23
DST	Tier 4 MM Basal 1 KCs	2.212	94.58
DST	Tier 4 MM Basal 2 KCs	0.9316	92.16
DST	Tier 4 MM Spinous KCs	-0.312	60.92
DST	Tier 4 MM Granular KCs	-0.6792	30.19
DST	Tier 4 LM Basal KCs	-0.08348	25.25
DST	Tier 4 LM Intermediate KCs	-0.7573	6.357
DST	Tier 4 LM Superficial LM KCs	-0.8178	8.475
DST	Tier 4 Transitional GM KCs	1.7	91.23
DST	Tier 4 Sulcular Basal KCs	0.09367	87.34
DST	Tier 4 Sulcular SB KCs	-0.6928	13.7
DST	Tier 4 JEK1	-0.6257	43.1
DST	Tier 4 JEK2	-0.7942	24
DUSP1	Tier 4 Cycling KCs	-0.2422	74.51
DUSP1	Tier 4 MM Basal 1 KCs	0.8737	83.75
DUSP1	Tier 4 MM Basal 2 KCs	-0.06633	69.61
DUSP1	Tier 4 MM Spinous KCs	0.8681	82.53
DUSP1	Tier 4 MM Granular KCs	-0.5532	81.13
DUSP1	Tier 4 LM Basal KCs	0.3456	40
DUSP1	Tier 4 LM Intermediate KCs	-0.3071	32.15
DUSP1	Tier 4 LM Superficial LM KCs	-0.5498	47.46
DUSP1	Tier 4 Transitional GM KCs	2.5	89.3
DUSP1	Tier 4 Sulcular Basal KCs	-0.5102	73.42
DUSP1	Tier 4 Sulcular SB KCs	-0.8591	31.51
DUSP1	Tier 4 JEK1	-0.7023	63.79
DUSP1	Tier 4 JEK2	-0.973	72.67
FAM25A	Tier 4 Cycling KCs	-0.3063	3.009
FAM25A	Tier 4 MM Basal 1 KCs	-0.306	1.458
FAM25A	Tier 4 MM Basal 2 KCs	-0.306	1.634
FAM25A	Tier 4 MM Spinous KCs	-0.3056	4.138
FAM25A	Tier 4 MM Granular KCs	-0.2925	16.98
FAM25A	Tier 4 LM Basal KCs	-0.3045	0.549
FAM25A	Tier 4 LM Intermediate KCs	0.01633	14.91
FAM25A	Tier 4 LM Superficial LM KCs	2.5	83.05
FAM25A	Tier 4 Transitional GM KCs	-0.3071	0.2972
FAM25A	Tier 4 Sulcular Basal KCs	-0.3071	0.4219
FAM25A	Tier 4 Sulcular SB KCs	-0.3035	1.37
FAM25A	Tier 4 JEK1	-0.3018	2.155
FAM25A	Tier 4 JEK2	-0.2912	6
FDCSP	Tier 4 Cycling KCs	-0.5352	57.17
FDCSP	Tier 4 MM Basal 1 KCs	-0.6879	21.25
FDCSP	Tier 4 MM Basal 2 KCs	-0.6067	47.39
FDCSP	Tier 4 MM Spinous KCs	-0.6756	55.4
FDCSP	Tier 4 MM Granular KCs	-0.5121	58.49
FDCSP	Tier 4 LM Basal KCs	-0.4358	59.06
FDCSP	Tier 4 LM Intermediate KCs	-0.5596	63.57
FDCSP	Tier 4 LM Superficial LM KCs	-0.4613	84.75
FDCSP	Tier 4 Transitional GM KCs	-0.6047	42.64
FDCSP	Tier 4 Sulcular Basal KCs	-0.1214	76.37
FDCSP	Tier 4 Sulcular SB KCs	1.566	97.6
FDCSP	Tier 4 JEK1	1.818	98.71
FDCSP	Tier 4 JEK2	1.816	100
FOS	Tier 4 Cycling KCs	-0.08286	85.84
FOS	Tier 4 MM Basal 1 KCs	0.9395	94.79
FOS	Tier 4 MM Basal 2 KCs	0.03382	85.62
FOS	Tier 4 MM Spinous KCs	0.9477	93.79
FOS	Tier 4 MM Granular KCs	-0.4169	81.13
FOS	Tier 4 LM Basal KCs	0.1077	52.31
FOS	Tier 4 LM Intermediate KCs	-0.5183	38.26
FOS	Tier 4 LM Superficial LM KCs	-0.7149	40.68
FOS	Tier 4 Transitional GM KCs	2.5	97.18
FOS	Tier 4 Sulcular Basal KCs	-0.1777	84.39
FOS	Tier 4 Sulcular SB KCs	-0.8548	34.93
FOS	Tier 4 JEK1	-0.8312	65.52
FOS	Tier 4 JEK2	-1.028	64.67
GJB6	Tier 4 Cycling KCs	-0.5371	17.35
GJB6	Tier 4 MM Basal 1 KCs	-0.5667	6.667
GJB6	Tier 4 MM Basal 2 KCs	-0.4044	13.73
GJB6	Tier 4 MM Spinous KCs	-0.404	18.16
GJB6	Tier 4 MM Granular KCs	2.5	52.83
GJB6	Tier 4 LM Basal KCs	-0.6925	1.02
GJB6	Tier 4 LM Intermediate KCs	1.085	9.169
GJB6	Tier 4 LM Superficial LM KCs	1.232	16.95
GJB6	Tier 4 Transitional GM KCs	-0.5423	9.807
GJB6	Tier 4 Sulcular Basal KCs	-0.4468	23.21
GJB6	Tier 4 Sulcular SB KCs	-0.305	2.397
GJB6	Tier 4 JEK1	-0.3171	21.55
GJB6	Tier 4 JEK2	-0.6935	10.67
H2AFZ	Tier 4 Cycling KCs	2.5	98.23
H2AFZ	Tier 4 MM Basal 1 KCs	-0.5843	75.62
H2AFZ	Tier 4 MM Basal 2 KCs	-0.3057	86.27
H2AFZ	Tier 4 MM Spinous KCs	-0.3021	78.62
H2AFZ	Tier 4 MM Granular KCs	-0.3673	81.13
H2AFZ	Tier 4 LM Basal KCs	1.222	48.16
H2AFZ	Tier 4 LM Intermediate KCs	-0.3115	28
H2AFZ	Tier 4 LM Superficial LM KCs	-0.6984	30.51
H2AFZ	Tier 4 Transitional GM KCs	-0.4563	79.94
H2AFZ	Tier 4 Sulcular Basal KCs	-0.01106	90.72
H2AFZ	Tier 4 Sulcular SB KCs	-0.2551	38.01
H2AFZ	Tier 4 JEK1	-0.4823	65.95
H2AFZ	Tier 4 JEK2	-0.3821	78.67
HBA1	Tier 4 Cycling KCs	-0.603	10.09
HBA1	Tier 4 MM Basal 1 KCs	-0.7838	2.083
HBA1	Tier 4 MM Basal 2 KCs	-0.7614	3.922
HBA1	Tier 4 MM Spinous KCs	-0.7892	3.908
HBA1	Tier 4 MM Granular KCs	-0.812	5.66
HBA1	Tier 4 LM Basal KCs	1.349	15.45
HBA1	Tier 4 LM Intermediate KCs	0.2363	10.64
HBA1	Tier 4 LM Superficial LM KCs	0.7388	20.34
HBA1	Tier 4 Transitional GM KCs	-0.8006	5.201
HBA1	Tier 4 Sulcular Basal KCs	-0.6503	9.283
HBA1	Tier 4 Sulcular SB KCs	2.312	32.88
HBA1	Tier 4 JEK1	0.5753	30.6
HBA1	Tier 4 JEK2	-0.01049	34
HBA2	Tier 4 Cycling KCs	-0.6569	20.35
HBA2	Tier 4 MM Basal 1 KCs	-0.7927	8.542
HBA2	Tier 4 MM Basal 2 KCs	-0.7801	13.07
HBA2	Tier 4 MM Spinous KCs	-0.7845	16.55
HBA2	Tier 4 MM Granular KCs	-0.8303	18.87
HBA2	Tier 4 LM Basal KCs	1.49	25.65
HBA2	Tier 4 LM Intermediate KCs	0.4871	22.62
HBA2	Tier 4 LM Superficial LM KCs	1.167	50.85
HBA2	Tier 4 Transitional GM KCs	-0.8203	9.955
HBA2	Tier 4 Sulcular Basal KCs	-0.7734	21.94
HBA2	Tier 4 Sulcular SB KCs	1.951	46.23
HBA2	Tier 4 JEK1	0.3587	46.12
HBA2	Tier 4 JEK2	-0.01598	54.67
HBB	Tier 4 Cycling KCs	-0.6832	39.29
HBB	Tier 4 MM Basal 1 KCs	-0.7443	15.21
HBB	Tier 4 MM Basal 2 KCs	-0.7559	25.16
HBB	Tier 4 MM Spinous KCs	-0.7669	32.41
HBB	Tier 4 MM Granular KCs	-0.8272	33.96
HBB	Tier 4 LM Basal KCs	2.014	35.45
HBB	Tier 4 LM Intermediate KCs	0.3649	37.65
HBB	Tier 4 LM Superficial LM KCs	0.9382	59.32
HBB	Tier 4 Transitional GM KCs	-0.7688	21.69
HBB	Tier 4 Sulcular Basal KCs	-0.7357	43.46
HBB	Tier 4 Sulcular SB KCs	1.598	60.96
HBB	Tier 4 JEK1	0.5767	65.95
HBB	Tier 4 JEK2	-0.2105	72.67
HLA-DRA	Tier 4 Cycling KCs	-0.01536	48.67
HLA-DRA	Tier 4 MM Basal 1 KCs	-0.6958	27.29
HLA-DRA	Tier 4 MM Basal 2 KCs	2.17	58.5
HLA-DRA	Tier 4 MM Spinous KCs	-1.11	33.33
HLA-DRA	Tier 4 MM Granular KCs	-0.5666	56.6
HLA-DRA	Tier 4 LM Basal KCs	-0.1194	15.45
HLA-DRA	Tier 4 LM Intermediate KCs	-0.7292	11.98
HLA-DRA	Tier 4 LM Superficial LM KCs	-0.9638	18.64
HLA-DRA	Tier 4 Transitional GM KCs	0.7628	40.86
HLA-DRA	Tier 4 Sulcular Basal KCs	1.562	56.96
HLA-DRA	Tier 4 Sulcular SB KCs	0.2426	26.03
HLA-DRA	Tier 4 JEK1	0.2576	42.24
HLA-DRA	Tier 4 JEK2	-0.7954	38
HLA-DRB1	Tier 4 Cycling KCs	0.1558	36.81
HLA-DRB1	Tier 4 MM Basal 1 KCs	-0.6375	18.54
HLA-DRB1	Tier 4 MM Basal 2 KCs	2.068	44.77
HLA-DRB1	Tier 4 MM Spinous KCs	-0.9612	23.68
HLA-DRB1	Tier 4 MM Granular KCs	-0.07961	45.28
HLA-DRB1	Tier 4 LM Basal KCs	-0.1871	7.922
HLA-DRB1	Tier 4 LM Intermediate KCs	-0.7069	6.846
HLA-DRB1	Tier 4 LM Superficial LM KCs	-1.4	6.78
HLA-DRB1	Tier 4 Transitional GM KCs	0.6751	30.16
HLA-DRB1	Tier 4 Sulcular Basal KCs	1.669	47.68
HLA-DRB1	Tier 4 Sulcular SB KCs	0.215	12.33
HLA-DRB1	Tier 4 JEK1	-0.04935	28.88
HLA-DRB1	Tier 4 JEK2	-0.761	33.33
HMGN2	Tier 4 Cycling KCs	2.5	94.34
HMGN2	Tier 4 MM Basal 1 KCs	0.2623	82.71
HMGN2	Tier 4 MM Basal 2 KCs	0.1162	85.95
HMGN2	Tier 4 MM Spinous KCs	0.02471	73.1
HMGN2	Tier 4 MM Granular KCs	-0.4103	71.7
HMGN2	Tier 4 LM Basal KCs	1.323	36.78
HMGN2	Tier 4 LM Intermediate KCs	-0.3317	19.32
HMGN2	Tier 4 LM Superficial LM KCs	-1.024	11.86
HMGN2	Tier 4 Transitional GM KCs	0.0844	80.09
HMGN2	Tier 4 Sulcular Basal KCs	-0.1086	83.54
HMGN2	Tier 4 Sulcular SB KCs	-0.6392	19.52
HMGN2	Tier 4 JEK1	-0.8133	44.4
HMGN2	Tier 4 JEK2	-1.058	52.67
HOPX	Tier 4 Cycling KCs	-0.3108	73.1
HOPX	Tier 4 MM Basal 1 KCs	0.1774	93.75
HOPX	Tier 4 MM Basal 2 KCs	-0.04031	85.29
HOPX	Tier 4 MM Spinous KCs	-0.2186	83.68
HOPX	Tier 4 MM Granular KCs	-0.5741	67.92
HOPX	Tier 4 LM Basal KCs	-0.2062	32.86
HOPX	Tier 4 LM Intermediate KCs	0.8922	39.36
HOPX	Tier 4 LM Superficial LM KCs	2.5	74.58
HOPX	Tier 4 Transitional GM KCs	-0.1375	75.04
HOPX	Tier 4 Sulcular Basal KCs	-0.5386	55.7
HOPX	Tier 4 Sulcular SB KCs	-0.6774	8.219
HOPX	Tier 4 JEK1	-0.7052	17.24
HOPX	Tier 4 JEK2	-0.6544	23.33
IER2	Tier 4 Cycling KCs	-0.1279	76.64
IER2	Tier 4 MM Basal 1 KCs	-0.06713	69.79
IER2	Tier 4 MM Basal 2 KCs	-0.4693	63.4
IER2	Tier 4 MM Spinous KCs	0.9575	77.24
IER2	Tier 4 MM Granular KCs	-0.02403	84.91
IER2	Tier 4 LM Basal KCs	0.1165	26.75
IER2	Tier 4 LM Intermediate KCs	-0.4817	22.98
IER2	Tier 4 LM Superficial LM KCs	-0.0977	35.59
IER2	Tier 4 Transitional GM KCs	2.5	89.15
IER2	Tier 4 Sulcular Basal KCs	-0.105	74.26
IER2	Tier 4 Sulcular SB KCs	-0.5426	28.42
IER2	Tier 4 JEK1	-0.8539	54.74
IER2	Tier 4 JEK2	-1.167	62.67
IFITM3	Tier 4 Cycling KCs	0.03726	91.5
IFITM3	Tier 4 MM Basal 1 KCs	1.36	98.12
IFITM3	Tier 4 MM Basal 2 KCs	1.512	98.69
IFITM3	Tier 4 MM Spinous KCs	-0.715	78.62
IFITM3	Tier 4 MM Granular KCs	-1.098	69.81
IFITM3	Tier 4 LM Basal KCs	0.1189	47.92
IFITM3	Tier 4 LM Intermediate KCs	-0.7983	28.85
IFITM3	Tier 4 LM Superficial LM KCs	-0.5943	32.2
IFITM3	Tier 4 Transitional GM KCs	1.418	97.62
IFITM3	Tier 4 Sulcular Basal KCs	1.037	97.05
IFITM3	Tier 4 Sulcular SB KCs	-0.3182	44.18
IFITM3	Tier 4 JEK1	-0.8485	62.5
IFITM3	Tier 4 JEK2	-1.111	71.33
IGFBP3	Tier 4 Cycling KCs	0.3003	33.45
IGFBP3	Tier 4 MM Basal 1 KCs	0.8044	41.04
IGFBP3	Tier 4 MM Basal 2 KCs	2.5	60.13
IGFBP3	Tier 4 MM Spinous KCs	-0.5839	9.195
IGFBP3	Tier 4 MM Granular KCs	-0.4109	20.75
IGFBP3	Tier 4 LM Basal KCs	0.08836	6.588
IGFBP3	Tier 4 LM Intermediate KCs	-0.6224	1.956
IGFBP3	Tier 4 LM Superficial LM KCs	-0.875	1.695
IGFBP3	Tier 4 Transitional GM KCs	0.17	33.43
IGFBP3	Tier 4 Sulcular Basal KCs	0.33	34.18
IGFBP3	Tier 4 Sulcular SB KCs	-0.8763	0.6849
IGFBP3	Tier 4 JEK1	-0.7519	7.328
IGFBP3	Tier 4 JEK2	-0.395	22
IGFBP5	Tier 4 Cycling KCs	-0.2648	59.65
IGFBP5	Tier 4 MM Basal 1 KCs	1.13	81.04
IGFBP5	Tier 4 MM Basal 2 KCs	0.2534	72.88
IGFBP5	Tier 4 MM Spinous KCs	-0.6997	42.76
IGFBP5	Tier 4 MM Granular KCs	-0.8229	35.85
IGFBP5	Tier 4 LM Basal KCs	-0.392	17.57
IGFBP5	Tier 4 LM Intermediate KCs	-0.9534	5.257
IGFBP5	Tier 4 LM Superficial LM KCs	-1.122	1.695
IGFBP5	Tier 4 Transitional GM KCs	2.181	89.6
IGFBP5	Tier 4 Sulcular Basal KCs	1.372	77.22
IGFBP5	Tier 4 Sulcular SB KCs	-0.06142	29.11
IGFBP5	Tier 4 JEK1	0.05538	44.83
IGFBP5	Tier 4 JEK2	-0.6748	29.33
ITGB4	Tier 4 Cycling KCs	0.3944	56.28
ITGB4	Tier 4 MM Basal 1 KCs	0.5961	54.37
ITGB4	Tier 4 MM Basal 2 KCs	1.445	67.97
ITGB4	Tier 4 MM Spinous KCs	-0.9489	24.37
ITGB4	Tier 4 MM Granular KCs	-1.245	35.85
ITGB4	Tier 4 LM Basal KCs	-0.4791	8
ITGB4	Tier 4 LM Intermediate KCs	-1.288	3.056
ITGB4	Tier 4 LM Superficial LM KCs	-1.017	6.78
ITGB4	Tier 4 Transitional GM KCs	0.4082	55.27
ITGB4	Tier 4 Sulcular Basal KCs	1.572	76.37
ITGB4	Tier 4 Sulcular SB KCs	-0.7243	11.3
ITGB4	Tier 4 JEK1	0.7786	47.41
ITGB4	Tier 4 JEK2	0.5079	49.33
JUN	Tier 4 Cycling KCs	-0.1217	75.93
JUN	Tier 4 MM Basal 1 KCs	0.1592	72.29
JUN	Tier 4 MM Basal 2 KCs	-0.02789	66.01
JUN	Tier 4 MM Spinous KCs	0.5383	77.47
JUN	Tier 4 MM Granular KCs	-0.3493	79.25
JUN	Tier 4 LM Basal KCs	-0.01829	31.06
JUN	Tier 4 LM Intermediate KCs	-0.7853	18.22
JUN	Tier 4 LM Superficial LM KCs	-0.8963	18.64
JUN	Tier 4 Transitional GM KCs	2.5	90.04
JUN	Tier 4 Sulcular Basal KCs	0.1902	75.11
JUN	Tier 4 Sulcular SB KCs	-0.6824	26.03
JUN	Tier 4 JEK1	-0.3308	59.91
JUN	Tier 4 JEK2	-0.6838	62.67
JUNB	Tier 4 Cycling KCs	-0.2387	93.1
JUNB	Tier 4 MM Basal 1 KCs	0.4313	94.17
JUNB	Tier 4 MM Basal 2 KCs	-0.2645	89.54
JUNB	Tier 4 MM Spinous KCs	0.9706	91.95
JUNB	Tier 4 MM Granular KCs	-0.3729	94.34
JUNB	Tier 4 LM Basal KCs	0.2767	43.53
JUNB	Tier 4 LM Intermediate KCs	-0.5037	37.41
JUNB	Tier 4 LM Superficial LM KCs	0.06988	61.02
JUNB	Tier 4 Transitional GM KCs	2.5	96.43
JUNB	Tier 4 Sulcular Basal KCs	-0.4488	91.98
JUNB	Tier 4 Sulcular SB KCs	-0.7935	41.44
JUNB	Tier 4 JEK1	-0.9366	67.67
JUNB	Tier 4 JEK2	-0.9555	83.33
KRT1	Tier 4 Cycling KCs	-0.3561	15.93
KRT1	Tier 4 MM Basal 1 KCs	-0.599	2.708
KRT1	Tier 4 MM Basal 2 KCs	-0.5977	3.268
KRT1	Tier 4 MM Spinous KCs	2.003	48.28
KRT1	Tier 4 MM Granular KCs	1.365	20.75
KRT1	Tier 4 LM Basal KCs	-0.0586	11.45
KRT1	Tier 4 LM Intermediate KCs	1.784	24.82
KRT1	Tier 4 LM Superficial LM KCs	-0.5458	5.085
KRT1	Tier 4 Transitional GM KCs	-0.5996	2.377
KRT1	Tier 4 Sulcular Basal KCs	-0.6042	0.4219
KRT1	Tier 4 Sulcular SB KCs	-0.6045	0
KRT1	Tier 4 JEK1	-0.5947	1.293
KRT1	Tier 4 JEK2	-0.5925	2.667
KRT13	Tier 4 Cycling KCs	-0.458	63.36
KRT13	Tier 4 MM Basal 1 KCs	-0.7478	19.79
KRT13	Tier 4 MM Basal 2 KCs	-0.6511	53.27
KRT13	Tier 4 MM Spinous KCs	0.2112	60.69
KRT13	Tier 4 MM Granular KCs	2.5	88.68
KRT13	Tier 4 LM Basal KCs	-0.476	34.27
KRT13	Tier 4 LM Intermediate KCs	1.29	72
KRT13	Tier 4 LM Superficial LM KCs	0.5504	93.22
KRT13	Tier 4 Transitional GM KCs	-0.7285	37.74
KRT13	Tier 4 Sulcular Basal KCs	-0.5204	71.31
KRT13	Tier 4 Sulcular SB KCs	-0.3996	43.15
KRT13	Tier 4 JEK1	-0.337	59.05
KRT13	Tier 4 JEK2	-0.4358	76.67
KRT15	Tier 4 Cycling KCs	-0.1376	75.93
KRT15	Tier 4 MM Basal 1 KCs	1.931	98.33
KRT15	Tier 4 MM Basal 2 KCs	1.454	94.77
KRT15	Tier 4 MM Spinous KCs	-0.4305	57.24
KRT15	Tier 4 MM Granular KCs	-0.7202	39.62
KRT15	Tier 4 LM Basal KCs	0.1875	46.51
KRT15	Tier 4 LM Intermediate KCs	-0.7954	16.75
KRT15	Tier 4 LM Superficial LM KCs	-0.7632	37.29
KRT15	Tier 4 Transitional GM KCs	1.545	94.8
KRT15	Tier 4 Sulcular Basal KCs	0.0485	78.06
KRT15	Tier 4 Sulcular SB KCs	-0.794	18.84
KRT15	Tier 4 JEK1	-0.7814	31.9
KRT15	Tier 4 JEK2	-0.7438	46
KRT16	Tier 4 Cycling KCs	-0.3628	78.41
KRT16	Tier 4 MM Basal 1 KCs	-0.7872	35.62
KRT16	Tier 4 MM Basal 2 KCs	-0.5977	61.11
KRT16	Tier 4 MM Spinous KCs	1.63	92.18
KRT16	Tier 4 MM Granular KCs	1.771	96.23
KRT16	Tier 4 LM Basal KCs	0.03439	48.94
KRT16	Tier 4 LM Intermediate KCs	1.738	78.97
KRT16	Tier 4 LM Superficial LM KCs	-0.4498	66.1
KRT16	Tier 4 Transitional GM KCs	-0.8024	34.92
KRT16	Tier 4 Sulcular Basal KCs	-0.724	64.56
KRT16	Tier 4 Sulcular SB KCs	-0.4812	43.84
KRT16	Tier 4 JEK1	-0.5347	68.97
KRT16	Tier 4 JEK2	-0.4336	82.67
KRT19	Tier 4 Cycling KCs	-0.7405	41.06
KRT19	Tier 4 MM Basal 1 KCs	-0.8925	19.38
KRT19	Tier 4 MM Basal 2 KCs	-0.4252	44.44
KRT19	Tier 4 MM Spinous KCs	-1.101	11.95
KRT19	Tier 4 MM Granular KCs	-0.7595	41.51
KRT19	Tier 4 LM Basal KCs	-0.6651	20.08
KRT19	Tier 4 LM Intermediate KCs	-0.7985	14.79
KRT19	Tier 4 LM Superficial LM KCs	0.7202	74.58
KRT19	Tier 4 Transitional GM KCs	-0.2056	47.7
KRT19	Tier 4 Sulcular Basal KCs	0.3614	73.84
KRT19	Tier 4 Sulcular SB KCs	1.201	70.21
KRT19	Tier 4 JEK1	1.582	84.91
KRT19	Tier 4 JEK2	1.723	92
KRT4	Tier 4 Cycling KCs	-0.5194	2.124
KRT4	Tier 4 MM Basal 1 KCs	-0.5782	0.4167
KRT4	Tier 4 MM Basal 2 KCs	-0.5823	0.3268
KRT4	Tier 4 MM Spinous KCs	0.2966	5.977
KRT4	Tier 4 MM Granular KCs	2.5	41.51
KRT4	Tier 4 LM Basal KCs	-0.5293	1.02
KRT4	Tier 4 LM Intermediate KCs	1.028	13.94
KRT4	Tier 4 LM Superficial LM KCs	1.226	30.51
KRT4	Tier 4 Transitional GM KCs	-0.58	0.4458
KRT4	Tier 4 Sulcular Basal KCs	-0.5579	1.688
KRT4	Tier 4 Sulcular SB KCs	-0.583	0
KRT4	Tier 4 JEK1	-0.58	0.431
KRT4	Tier 4 JEK2	-0.583	0
KRT6C	Tier 4 Cycling KCs	-0.4342	35.75
KRT6C	Tier 4 MM Basal 1 KCs	-0.5717	8.542
KRT6C	Tier 4 MM Basal 2 KCs	-0.5224	19.93
KRT6C	Tier 4 MM Spinous KCs	1.162	74.02
KRT6C	Tier 4 MM Granular KCs	2.3	86.79
KRT6C	Tier 4 LM Basal KCs	-0.3171	14.35
KRT6C	Tier 4 LM Intermediate KCs	1.641	55.99
KRT6C	Tier 4 LM Superficial LM KCs	-0.4592	18.64
KRT6C	Tier 4 Transitional GM KCs	-0.5804	7.429
KRT6C	Tier 4 Sulcular Basal KCs	-0.5578	18.14
KRT6C	Tier 4 Sulcular SB KCs	-0.5252	3.767
KRT6C	Tier 4 JEK1	-0.5565	9.483
KRT6C	Tier 4 JEK2	-0.5783	12
KRT76	Tier 4 Cycling KCs	-0.2992	14.87
KRT76	Tier 4 MM Basal 1 KCs	-0.6044	2.292
KRT76	Tier 4 MM Basal 2 KCs	-0.5987	1.961
KRT76	Tier 4 MM Spinous KCs	2.241	52.64
KRT76	Tier 4 MM Granular KCs	0.8083	24.53
KRT76	Tier 4 LM Basal KCs	-0.03127	12.86
KRT76	Tier 4 LM Intermediate KCs	1.882	30.2
KRT76	Tier 4 LM Superficial LM KCs	-0.3689	10.17
KRT76	Tier 4 Transitional GM KCs	-0.6093	1.486
KRT76	Tier 4 Sulcular Basal KCs	-0.6086	1.688
KRT76	Tier 4 Sulcular SB KCs	-0.6	0.3425
KRT76	Tier 4 JEK1	-0.6003	2.586
KRT76	Tier 4 JEK2	-0.6102	2.667
KRT78	Tier 4 Cycling KCs	-0.2889	2.124
KRT78	Tier 4 MM Basal 1 KCs	-0.2902	1.042
KRT78	Tier 4 MM Basal 2 KCs	-0.292	0.3268
KRT78	Tier 4 MM Spinous KCs	-0.2884	3.218
KRT78	Tier 4 MM Granular KCs	-0.2922	0
KRT78	Tier 4 LM Basal KCs	-0.2922	0
KRT78	Tier 4 LM Intermediate KCs	-0.1469	5.012
KRT78	Tier 4 LM Superficial LM KCs	2.5	71.19
KRT78	Tier 4 Transitional GM KCs	-0.2902	0.7429
KRT78	Tier 4 Sulcular Basal KCs	-0.2911	0.4219
KRT78	Tier 4 Sulcular SB KCs	-0.2922	0
KRT78	Tier 4 JEK1	-0.2861	0.8621
KRT78	Tier 4 JEK2	-0.2751	4
KTN1	Tier 4 Cycling KCs	0.5233	89.56
KTN1	Tier 4 MM Basal 1 KCs	1.766	92.92
KTN1	Tier 4 MM Basal 2 KCs	1.308	90.52
KTN1	Tier 4 MM Spinous KCs	0.2599	83.68
KTN1	Tier 4 MM Granular KCs	0.07474	90.57
KTN1	Tier 4 LM Basal KCs	0.03981	26.98
KTN1	Tier 4 LM Intermediate KCs	-0.8336	16.99
KTN1	Tier 4 LM Superficial LM KCs	-1.401	11.86
KTN1	Tier 4 Transitional GM KCs	1.039	90.64
KTN1	Tier 4 Sulcular Basal KCs	0.228	89.45
KTN1	Tier 4 Sulcular SB KCs	-0.8985	20.55
KTN1	Tier 4 JEK1	-0.9758	52.59
KTN1	Tier 4 JEK2	-1.13	62
LAMC2	Tier 4 Cycling KCs	-0.3996	21.77
LAMC2	Tier 4 MM Basal 1 KCs	-0.4833	10.83
LAMC2	Tier 4 MM Basal 2 KCs	-0.4672	14.38
LAMC2	Tier 4 MM Spinous KCs	-0.5194	6.207
LAMC2	Tier 4 MM Granular KCs	-0.5267	7.547
LAMC2	Tier 4 LM Basal KCs	-0.4592	2.745
LAMC2	Tier 4 LM Intermediate KCs	-0.4735	1.589
LAMC2	Tier 4 LM Superficial LM KCs	-0.3655	5.085
LAMC2	Tier 4 Transitional GM KCs	-0.4097	17.68
LAMC2	Tier 4 Sulcular Basal KCs	-0.1716	43.88
LAMC2	Tier 4 Sulcular SB KCs	-0.1851	9.589
LAMC2	Tier 4 JEK1	2.444	56.47
LAMC2	Tier 4 JEK2	2.017	67.33
LCN2	Tier 4 Cycling KCs	-0.4668	8.673
LCN2	Tier 4 MM Basal 1 KCs	-0.4859	2.5
LCN2	Tier 4 MM Basal 2 KCs	-0.4824	3.922
LCN2	Tier 4 MM Spinous KCs	-0.4796	2.759
LCN2	Tier 4 MM Granular KCs	-0.3488	26.42
LCN2	Tier 4 LM Basal KCs	-0.4707	1.412
LCN2	Tier 4 LM Intermediate KCs	-0.3717	5.868
LCN2	Tier 4 LM Superficial LM KCs	1.997	57.63
LCN2	Tier 4 Transitional GM KCs	-0.4796	4.309
LCN2	Tier 4 Sulcular Basal KCs	-0.4598	14.35
LCN2	Tier 4 Sulcular SB KCs	-0.386	7.192
LCN2	Tier 4 JEK1	-0.01969	32.76
LCN2	Tier 4 JEK2	2.454	68.67
LGALS3	Tier 4 Cycling KCs	-0.7442	79.65
LGALS3	Tier 4 MM Basal 1 KCs	2.011	91.67
LGALS3	Tier 4 MM Basal 2 KCs	0.3515	83.33
LGALS3	Tier 4 MM Spinous KCs	0.4781	88.74
LGALS3	Tier 4 MM Granular KCs	-0.8375	86.79
LGALS3	Tier 4 LM Basal KCs	-0.3392	32.24
LGALS3	Tier 4 LM Intermediate KCs	-0.1509	39.61
LGALS3	Tier 4 LM Superficial LM KCs	-0.1463	37.29
LGALS3	Tier 4 Transitional GM KCs	0.8945	84.25
LGALS3	Tier 4 Sulcular Basal KCs	-0.748	79.32
LGALS3	Tier 4 Sulcular SB KCs	-1.148	27.05
LGALS3	Tier 4 JEK1	-1.122	59.05
LGALS3	Tier 4 JEK2	1.501	79.33
LRATD1	Tier 4 Cycling KCs	-0.7898	22.3
LRATD1	Tier 4 MM Basal 1 KCs	-1.147	9.583
LRATD1	Tier 4 MM Basal 2 KCs	-1.154	13.73
LRATD1	Tier 4 MM Spinous KCs	-0.02251	30.57
LRATD1	Tier 4 MM Granular KCs	2.482	62.26
LRATD1	Tier 4 LM Basal KCs	-0.7942	2.353
LRATD1	Tier 4 LM Intermediate KCs	0.07066	4.768
LRATD1	Tier 4 LM Superficial LM KCs	-0.7209	10.17
LRATD1	Tier 4 Transitional GM KCs	0.1313	23.33
LRATD1	Tier 4 Sulcular Basal KCs	-0.08016	30.8
LRATD1	Tier 4 Sulcular SB KCs	0.6768	8.219
LRATD1	Tier 4 JEK1	0.573	28.88
LRATD1	Tier 4 JEK2	0.7747	43.33
LY6D	Tier 4 Cycling KCs	0.2051	86.37
LY6D	Tier 4 MM Basal 1 KCs	-0.7989	63.96
LY6D	Tier 4 MM Basal 2 KCs	-0.5704	71.57
LY6D	Tier 4 MM Spinous KCs	1.746	99.08
LY6D	Tier 4 MM Granular KCs	2.247	100
LY6D	Tier 4 LM Basal KCs	-0.05495	54.59
LY6D	Tier 4 LM Intermediate KCs	0.7579	69.32
LY6D	Tier 4 LM Superficial LM KCs	-0.7924	22.03
LY6D	Tier 4 Transitional GM KCs	-0.8951	46.66
LY6D	Tier 4 Sulcular Basal KCs	-0.6133	65.82
LY6D	Tier 4 Sulcular SB KCs	-0.4332	42.81
LY6D	Tier 4 JEK1	-0.4768	68.53
LY6D	Tier 4 JEK2	-0.3201	74
MAL	Tier 4 Cycling KCs	-0.3159	6.018
MAL	Tier 4 MM Basal 1 KCs	-0.3183	1.042
MAL	Tier 4 MM Basal 2 KCs	-0.3175	1.961
MAL	Tier 4 MM Spinous KCs	-0.3085	9.425
MAL	Tier 4 MM Granular KCs	-0.2781	45.28
MAL	Tier 4 LM Basal KCs	-0.313	1.098
MAL	Tier 4 LM Intermediate KCs	-0.01703	18.7
MAL	Tier 4 LM Superficial LM KCs	2.5	86.44
MAL	Tier 4 Transitional GM KCs	-0.3182	1.783
MAL	Tier 4 Sulcular Basal KCs	-0.3172	4.641
MAL	Tier 4 Sulcular SB KCs	-0.3058	2.397
MAL	Tier 4 JEK1	-0.3058	10.34
MAL	Tier 4 JEK2	-0.201	20
METRNL	Tier 4 Cycling KCs	-0.664	8.142
METRNL	Tier 4 MM Basal 1 KCs	-0.8583	0.8333
METRNL	Tier 4 MM Basal 2 KCs	-0.852	1.307
METRNL	Tier 4 MM Spinous KCs	0.01408	18.62
METRNL	Tier 4 MM Granular KCs	1.621	50.94
METRNL	Tier 4 LM Basal KCs	-0.4178	0.8627
METRNL	Tier 4 LM Intermediate KCs	0.6894	6.357
METRNL	Tier 4 LM Superficial LM KCs	2.017	18.64
METRNL	Tier 4 Transitional GM KCs	-0.784	3.863
METRNL	Tier 4 Sulcular Basal KCs	-0.7377	5.485
METRNL	Tier 4 Sulcular SB KCs	-0.7733	1.027
METRNL	Tier 4 JEK1	-0.2252	9.914
METRNL	Tier 4 JEK2	0.9703	30.67
MMP12	Tier 4 Cycling KCs	-0.4662	1.593
MMP12	Tier 4 MM Basal 1 KCs	-0.4665	0.4167
MMP12	Tier 4 MM Basal 2 KCs	-0.4704	0
MMP12	Tier 4 MM Spinous KCs	-0.459	1.379
MMP12	Tier 4 MM Granular KCs	-0.4626	1.887
MMP12	Tier 4 LM Basal KCs	-0.4549	0.549
MMP12	Tier 4 LM Intermediate KCs	-0.4534	0.3667
MMP12	Tier 4 LM Superficial LM KCs	-0.4142	1.695
MMP12	Tier 4 Transitional GM KCs	-0.4515	2.229
MMP12	Tier 4 Sulcular Basal KCs	-0.4359	6.751
MMP12	Tier 4 Sulcular SB KCs	0.1242	10.62
MMP12	Tier 4 JEK1	1.889	40.52
MMP12	Tier 4 JEK2	2.5	47.33
MT-ND5	Tier 4 Cycling KCs	0.5589	90.62
MT-ND5	Tier 4 MM Basal 1 KCs	1.553	96.25
MT-ND5	Tier 4 MM Basal 2 KCs	1.048	96.41
MT-ND5	Tier 4 MM Spinous KCs	0.5173	90.11
MT-ND5	Tier 4 MM Granular KCs	0.1169	88.68
MT-ND5	Tier 4 LM Basal KCs	-0.8344	34.82
MT-ND5	Tier 4 LM Intermediate KCs	-1.323	29.34
MT-ND5	Tier 4 LM Superficial LM KCs	-1.09	42.37
MT-ND5	Tier 4 Transitional GM KCs	1.161	97.47
MT-ND5	Tier 4 Sulcular Basal KCs	0.7436	99.16
MT-ND5	Tier 4 Sulcular SB KCs	-0.8971	46.92
MT-ND5	Tier 4 JEK1	-0.3608	77.59
MT-ND5	Tier 4 JEK2	-1.194	84.67
NEAT1	Tier 4 Cycling KCs	-0.4334	86.9
NEAT1	Tier 4 MM Basal 1 KCs	-0.3753	93.96
NEAT1	Tier 4 MM Basal 2 KCs	0.09002	94.12
NEAT1	Tier 4 MM Spinous KCs	1.073	90.11
NEAT1	Tier 4 MM Granular KCs	1.262	84.91
NEAT1	Tier 4 LM Basal KCs	-1.015	20.16
NEAT1	Tier 4 LM Intermediate KCs	-1.796	11.37
NEAT1	Tier 4 LM Superficial LM KCs	0.6315	64.41
NEAT1	Tier 4 Transitional GM KCs	-0.04516	95.39
NEAT1	Tier 4 Sulcular Basal KCs	0.1597	97.05
NEAT1	Tier 4 Sulcular SB KCs	-1.51	31.51
NEAT1	Tier 4 JEK1	1.116	74.57
NEAT1	Tier 4 JEK2	0.8431	89.33
ODAM	Tier 4 Cycling KCs	-0.4981	12.57
ODAM	Tier 4 MM Basal 1 KCs	-0.5922	0.4167
ODAM	Tier 4 MM Basal 2 KCs	-0.5833	4.575
ODAM	Tier 4 MM Spinous KCs	-0.5871	3.218
ODAM	Tier 4 MM Granular KCs	-0.5575	16.98
ODAM	Tier 4 LM Basal KCs	-0.4589	4.706
ODAM	Tier 4 LM Intermediate KCs	-0.5508	2.689
ODAM	Tier 4 LM Superficial LM KCs	-0.5319	5.085
ODAM	Tier 4 Transitional GM KCs	-0.5111	13.82
ODAM	Tier 4 Sulcular Basal KCs	-0.169	42.19
ODAM	Tier 4 Sulcular SB KCs	1.053	52.4
ODAM	Tier 4 JEK1	2.355	78.45
ODAM	Tier 4 JEK2	1.631	89.33
ODAPH	Tier 4 Cycling KCs	-0.5268	3.54
ODAPH	Tier 4 MM Basal 1 KCs	-0.5368	0.2083
ODAPH	Tier 4 MM Basal 2 KCs	-0.5353	0.9804
ODAPH	Tier 4 MM Spinous KCs	-0.5244	1.839
ODAPH	Tier 4 MM Granular KCs	-0.5292	3.774
ODAPH	Tier 4 LM Basal KCs	-0.5005	1.098
ODAPH	Tier 4 LM Intermediate KCs	-0.5137	0.7335
ODAPH	Tier 4 LM Superficial LM KCs	-0.2925	8.475
ODAPH	Tier 4 Transitional GM KCs	-0.5337	0.8915
ODAPH	Tier 4 Sulcular Basal KCs	-0.4738	8.861
ODAPH	Tier 4 Sulcular SB KCs	0.7562	23.97
ODAPH	Tier 4 JEK1	1.951	58.19
ODAPH	Tier 4 JEK2	2.26	74.67
PCLAF	Tier 4 Cycling KCs	2.5	81.95
PCLAF	Tier 4 MM Basal 1 KCs	-0.4756	5.208
PCLAF	Tier 4 MM Basal 2 KCs	-0.1967	15.69
PCLAF	Tier 4 MM Spinous KCs	-0.2588	18.16
PCLAF	Tier 4 MM Granular KCs	-0.3342	18.87
PCLAF	Tier 4 LM Basal KCs	1.153	12.31
PCLAF	Tier 4 LM Intermediate KCs	-0.1599	3.912
PCLAF	Tier 4 LM Superficial LM KCs	-0.533	1.695
PCLAF	Tier 4 Transitional GM KCs	-0.4523	5.646
PCLAF	Tier 4 Sulcular Basal KCs	-0.1638	24.89
PCLAF	Tier 4 Sulcular SB KCs	-0.5016	1.37
PCLAF	Tier 4 JEK1	-0.5357	3.017
PCLAF	Tier 4 JEK2	-0.5205	2.667
PDLIM1	Tier 4 Cycling KCs	0.657	84.96
PDLIM1	Tier 4 MM Basal 1 KCs	0.4267	76.88
PDLIM1	Tier 4 MM Basal 2 KCs	1.913	87.58
PDLIM1	Tier 4 MM Spinous KCs	-0.7448	68.05
PDLIM1	Tier 4 MM Granular KCs	-0.9616	69.81
PDLIM1	Tier 4 LM Basal KCs	0.393	23.14
PDLIM1	Tier 4 LM Intermediate KCs	-0.4387	18.7
PDLIM1	Tier 4 LM Superficial LM KCs	-1.165	22.03
PDLIM1	Tier 4 Transitional GM KCs	0.4623	81.28
PDLIM1	Tier 4 Sulcular Basal KCs	1.49	89.87
PDLIM1	Tier 4 Sulcular SB KCs	-0.35	27.05
PDLIM1	Tier 4 JEK1	-0.3069	59.48
PDLIM1	Tier 4 JEK2	-1.376	62
PDZK1IP1	Tier 4 Cycling KCs	-0.547	52.39
PDZK1IP1	Tier 4 MM Basal 1 KCs	-0.9222	12.71
PDZK1IP1	Tier 4 MM Basal 2 KCs	-0.6597	39.22
PDZK1IP1	Tier 4 MM Spinous KCs	-0.7444	37.01
PDZK1IP1	Tier 4 MM Granular KCs	-0.2386	69.81
PDZK1IP1	Tier 4 LM Basal KCs	-0.5863	9.333
PDZK1IP1	Tier 4 LM Intermediate KCs	-0.3769	17.48
PDZK1IP1	Tier 4 LM Superficial LM KCs	0.2508	45.76
PDZK1IP1	Tier 4 Transitional GM KCs	-0.7378	27.04
PDZK1IP1	Tier 4 Sulcular Basal KCs	-0.08787	70.46
PDZK1IP1	Tier 4 Sulcular SB KCs	0.9386	47.26
PDZK1IP1	Tier 4 JEK1	1.172	78.88
PDZK1IP1	Tier 4 JEK2	2.5	91.33
PRDX5	Tier 4 Cycling KCs	-0.7085	91.15
PRDX5	Tier 4 MM Basal 1 KCs	-0.9083	91.67
PRDX5	Tier 4 MM Basal 2 KCs	0.37	95.75
PRDX5	Tier 4 MM Spinous KCs	-1.247	86.44
PRDX5	Tier 4 MM Granular KCs	-0.4553	90.57
PRDX5	Tier 4 LM Basal KCs	0.3416	39.61
PRDX5	Tier 4 LM Intermediate KCs	0.1118	42.54
PRDX5	Tier 4 LM Superficial LM KCs	-1.501	45.76
PRDX5	Tier 4 Transitional GM KCs	-0.1606	90.49
PRDX5	Tier 4 Sulcular Basal KCs	0.9478	95.36
PRDX5	Tier 4 Sulcular SB KCs	2.155	57.53
PRDX5	Tier 4 JEK1	0.8931	74.57
PRDX5	Tier 4 JEK2	0.162	83.33
PRSS27	Tier 4 Cycling KCs	-0.3399	1.416
PRSS27	Tier 4 MM Basal 1 KCs	-0.3311	2.083
PRSS27	Tier 4 MM Basal 2 KCs	-0.3378	1.961
PRSS27	Tier 4 MM Spinous KCs	-0.3401	1.379
PRSS27	Tier 4 MM Granular KCs	-0.3153	13.21
PRSS27	Tier 4 LM Basal KCs	-0.3401	0.1569
PRSS27	Tier 4 LM Intermediate KCs	-0.03426	7.702
PRSS27	Tier 4 LM Superficial LM KCs	2.5	71.19
PRSS27	Tier 4 Transitional GM KCs	-0.3372	2.229
PRSS27	Tier 4 Sulcular Basal KCs	-0.3363	2.532
PRSS27	Tier 4 Sulcular SB KCs	-0.3321	0.6849
PRSS27	Tier 4 JEK1	-0.3161	3.017
PRSS27	Tier 4 JEK2	0.06033	31.33
PTTG1	Tier 4 Cycling KCs	2.5	90.27
PTTG1	Tier 4 MM Basal 1 KCs	-0.6347	30.42
PTTG1	Tier 4 MM Basal 2 KCs	-0.1191	61.11
PTTG1	Tier 4 MM Spinous KCs	-0.05242	57.93
PTTG1	Tier 4 MM Granular KCs	-0.3384	50.94
PTTG1	Tier 4 LM Basal KCs	1.122	22.2
PTTG1	Tier 4 LM Intermediate KCs	-0.05616	12.71
PTTG1	Tier 4 LM Superficial LM KCs	-0.9081	1.695
PTTG1	Tier 4 Transitional GM KCs	-0.5541	35.22
PTTG1	Tier 4 Sulcular Basal KCs	0.04951	70.46
PTTG1	Tier 4 Sulcular SB KCs	-0.2389	19.86
PTTG1	Tier 4 JEK1	-0.3993	35.34
PTTG1	Tier 4 JEK2	-0.7497	30.67
RAN	Tier 4 Cycling KCs	1.922	95.75
RAN	Tier 4 MM Basal 1 KCs	0.05227	85
RAN	Tier 4 MM Basal 2 KCs	0.5909	90.52
RAN	Tier 4 MM Spinous KCs	0.3312	86.67
RAN	Tier 4 MM Granular KCs	0.2323	90.57
RAN	Tier 4 LM Basal KCs	1.169	42.59
RAN	Tier 4 LM Intermediate KCs	0.03131	34.6
RAN	Tier 4 LM Superficial LM KCs	-1.648	8.475
RAN	Tier 4 Transitional GM KCs	-0.1394	86.78
RAN	Tier 4 Sulcular Basal KCs	0.5776	91.98
RAN	Tier 4 Sulcular SB KCs	-0.7806	27.74
RAN	Tier 4 JEK1	-1.096	51.29
RAN	Tier 4 JEK2	-1.242	60.67
RHCG	Tier 4 Cycling KCs	-0.6744	16.11
RHCG	Tier 4 MM Basal 1 KCs	-0.7181	2.5
RHCG	Tier 4 MM Basal 2 KCs	-0.7129	3.922
RHCG	Tier 4 MM Spinous KCs	-0.6127	23.68
RHCG	Tier 4 MM Granular KCs	0.2007	62.26
RHCG	Tier 4 LM Basal KCs	-0.6574	3.529
RHCG	Tier 4 LM Intermediate KCs	-0.0512	28.73
RHCG	Tier 4 LM Superficial LM KCs	2.032	72.88
RHCG	Tier 4 Transitional GM KCs	-0.703	6.984
RHCG	Tier 4 Sulcular Basal KCs	-0.5795	29.96
RHCG	Tier 4 Sulcular SB KCs	-0.09814	29.79
RHCG	Tier 4 JEK1	0.4542	61.21
RHCG	Tier 4 JEK2	2.12	86
RNASEK	Tier 4 Cycling KCs	-0.7032	84.78
RNASEK	Tier 4 MM Basal 1 KCs	-0.6144	83.54
RNASEK	Tier 4 MM Basal 2 KCs	-0.5957	85.62
RNASEK	Tier 4 MM Spinous KCs	-1.263	77.93
RNASEK	Tier 4 MM Granular KCs	-1.051	81.13
RNASEK	Tier 4 LM Basal KCs	-0.5894	27.22
RNASEK	Tier 4 LM Intermediate KCs	-0.418	31.54
RNASEK	Tier 4 LM Superficial LM KCs	0.2067	47.46
RNASEK	Tier 4 Transitional GM KCs	-0.1765	85.59
RNASEK	Tier 4 Sulcular Basal KCs	0.7205	94.51
RNASEK	Tier 4 Sulcular SB KCs	1.163	43.84
RNASEK	Tier 4 JEK1	1.445	72.41
RNASEK	Tier 4 JEK2	1.876	86
S100A8	Tier 4 Cycling KCs	-0.7271	81.77
S100A8	Tier 4 MM Basal 1 KCs	-1.05	27.29
S100A8	Tier 4 MM Basal 2 KCs	-0.939	66.99
S100A8	Tier 4 MM Spinous KCs	-0.6534	80.69
S100A8	Tier 4 MM Granular KCs	1.196	98.11
S100A8	Tier 4 LM Basal KCs	-0.7506	60.78
S100A8	Tier 4 LM Intermediate KCs	1.637	95.84
S100A8	Tier 4 LM Superficial LM KCs	1.307	100
S100A8	Tier 4 Transitional GM KCs	-1.013	46.66
S100A8	Tier 4 Sulcular Basal KCs	-0.6048	91.56
S100A8	Tier 4 Sulcular SB KCs	0.2174	98.63
S100A8	Tier 4 JEK1	0.3134	99.57
S100A8	Tier 4 JEK2	1.069	100
S100A9	Tier 4 Cycling KCs	-0.7311	82.65
S100A9	Tier 4 MM Basal 1 KCs	-1.111	24.79
S100A9	Tier 4 MM Basal 2 KCs	-0.9216	65.03
S100A9	Tier 4 MM Spinous KCs	-0.7203	75.17
S100A9	Tier 4 MM Granular KCs	0.8392	98.11
S100A9	Tier 4 LM Basal KCs	-0.7281	54.67
S100A9	Tier 4 LM Intermediate KCs	1.331	91.81
S100A9	Tier 4 LM Superficial LM KCs	1.756	100
S100A9	Tier 4 Transitional GM KCs	-1.016	46.21
S100A9	Tier 4 Sulcular Basal KCs	-0.4987	89.87
S100A9	Tier 4 Sulcular SB KCs	0.2843	97.95
S100A9	Tier 4 JEK1	0.3954	98.28
S100A9	Tier 4 JEK2	1.121	100
SAA1	Tier 4 Cycling KCs	-0.5395	36.46
SAA1	Tier 4 MM Basal 1 KCs	-0.7911	3.125
SAA1	Tier 4 MM Basal 2 KCs	-0.3614	28.1
SAA1	Tier 4 MM Spinous KCs	-0.783	5.747
SAA1	Tier 4 MM Granular KCs	-0.7465	24.53
SAA1	Tier 4 LM Basal KCs	-0.5422	10.35
SAA1	Tier 4 LM Intermediate KCs	-0.7347	5.012
SAA1	Tier 4 LM Superficial LM KCs	-0.6457	6.78
SAA1	Tier 4 Transitional GM KCs	-0.1964	27.64
SAA1	Tier 4 Sulcular Basal KCs	0.4196	68.35
SAA1	Tier 4 Sulcular SB KCs	1.511	55.82
SAA1	Tier 4 JEK1	1.373	74.14
SAA1	Tier 4 JEK2	2.037	89.33
SAA2	Tier 4 Cycling KCs	-0.5771	18.05
SAA2	Tier 4 MM Basal 1 KCs	-0.6606	0.625
SAA2	Tier 4 MM Basal 2 KCs	-0.525	13.07
SAA2	Tier 4 MM Spinous KCs	-0.6599	1.149
SAA2	Tier 4 MM Granular KCs	-0.6454	11.32
SAA2	Tier 4 LM Basal KCs	-0.5406	3.451
SAA2	Tier 4 LM Intermediate KCs	-0.629	1.834
SAA2	Tier 4 LM Superficial LM KCs	-0.5555	8.475
SAA2	Tier 4 Transitional GM KCs	-0.3348	18.28
SAA2	Tier 4 Sulcular Basal KCs	0.009726	47.26
SAA2	Tier 4 Sulcular SB KCs	1.425	39.04
SAA2	Tier 4 JEK1	1.577	61.64
SAA2	Tier 4 JEK2	2.115	84
SBSN	Tier 4 Cycling KCs	-0.5291	11.33
SBSN	Tier 4 MM Basal 1 KCs	-0.5623	1.667
SBSN	Tier 4 MM Basal 2 KCs	-0.5647	0.6536
SBSN	Tier 4 MM Spinous KCs	-0.2202	33.1
SBSN	Tier 4 MM Granular KCs	0.7267	73.58
SBSN	Tier 4 LM Basal KCs	-0.5134	2.275
SBSN	Tier 4 LM Intermediate KCs	1.68	47.68
SBSN	Tier 4 LM Superficial LM KCs	2.473	61.02
SBSN	Tier 4 Transitional GM KCs	-0.5592	1.04
SBSN	Tier 4 Sulcular Basal KCs	-0.5588	3.376
SBSN	Tier 4 Sulcular SB KCs	-0.5467	1.027
SBSN	Tier 4 JEK1	-0.5545	3.448
SBSN	Tier 4 JEK2	-0.2713	24
SCD	Tier 4 Cycling KCs	-0.4639	12.57
SCD	Tier 4 MM Basal 1 KCs	-0.8576	0.625
SCD	Tier 4 MM Basal 2 KCs	-0.4869	4.902
SCD	Tier 4 MM Spinous KCs	0.04985	10.11
SCD	Tier 4 MM Granular KCs	2.5	43.4
SCD	Tier 4 LM Basal KCs	-0.4979	0.7843
SCD	Tier 4 LM Intermediate KCs	0.7327	3.056
SCD	Tier 4 LM Superficial LM KCs	0.5433	8.475
SCD	Tier 4 Transitional GM KCs	-0.7358	1.634
SCD	Tier 4 Sulcular Basal KCs	-0.4033	11.39
SCD	Tier 4 Sulcular SB KCs	0.2458	2.397
SCD	Tier 4 JEK1	-0.409	14.66
SCD	Tier 4 JEK2	-0.6183	11.33
SCPEP1	Tier 4 Cycling KCs	-0.455	53.98
SCPEP1	Tier 4 MM Basal 1 KCs	-0.8767	29.17
SCPEP1	Tier 4 MM Basal 2 KCs	-0.07772	51.96
SCPEP1	Tier 4 MM Spinous KCs	-0.9577	31.03
SCPEP1	Tier 4 MM Granular KCs	-0.6672	54.72
SCPEP1	Tier 4 LM Basal KCs	-0.6467	7.373
SCPEP1	Tier 4 LM Intermediate KCs	-0.9995	4.523
SCPEP1	Tier 4 LM Superficial LM KCs	-0.9867	13.56
SCPEP1	Tier 4 Transitional GM KCs	0.4925	54.23
SCPEP1	Tier 4 Sulcular Basal KCs	1.168	80.17
SCPEP1	Tier 4 Sulcular SB KCs	0.963	31.16
SCPEP1	Tier 4 JEK1	1.745	66.38
SCPEP1	Tier 4 JEK2	1.299	80.67
SERPINB13	Tier 4 Cycling KCs	-0.656	12.74
SERPINB13	Tier 4 MM Basal 1 KCs	-0.7345	5.833
SERPINB13	Tier 4 MM Basal 2 KCs	-0.6845	10.13
SERPINB13	Tier 4 MM Spinous KCs	-0.2479	16.78
SERPINB13	Tier 4 MM Granular KCs	2.5	64.15
SERPINB13	Tier 4 LM Basal KCs	-0.7535	1.49
SERPINB13	Tier 4 LM Intermediate KCs	0.1755	5.746
SERPINB13	Tier 4 LM Superficial LM KCs	0.1153	18.64
SERPINB13	Tier 4 Transitional GM KCs	-0.7839	5.646
SERPINB13	Tier 4 Sulcular Basal KCs	-0.661	15.61
SERPINB13	Tier 4 Sulcular SB KCs	-0.1731	5.822
SERPINB13	Tier 4 JEK1	0.8541	28.88
SERPINB13	Tier 4 JEK2	0.8318	38
SERPINB2	Tier 4 Cycling KCs	-0.2471	9.381
SERPINB2	Tier 4 MM Basal 1 KCs	-0.6296	1.042
SERPINB2	Tier 4 MM Basal 2 KCs	-0.3497	7.516
SERPINB2	Tier 4 MM Spinous KCs	0.0279	11.72
SERPINB2	Tier 4 MM Granular KCs	2.5	45.28
SERPINB2	Tier 4 LM Basal KCs	-0.3313	0.7059
SERPINB2	Tier 4 LM Intermediate KCs	0.2443	2.078
SERPINB2	Tier 4 LM Superficial LM KCs	0.4186	11.86
SERPINB2	Tier 4 Transitional GM KCs	-0.5694	2.229
SERPINB2	Tier 4 Sulcular Basal KCs	-0.283	5.485
SERPINB2	Tier 4 Sulcular SB KCs	-0.6578	0
SERPINB2	Tier 4 JEK1	-0.5806	2.586
SERPINB2	Tier 4 JEK2	-0.1835	10
SLC3A2	Tier 4 Cycling KCs	0.538	73.63
SLC3A2	Tier 4 MM Basal 1 KCs	0.8342	72.29
SLC3A2	Tier 4 MM Basal 2 KCs	1.574	80.72
SLC3A2	Tier 4 MM Spinous KCs	-0.6619	55.86
SLC3A2	Tier 4 MM Granular KCs	-0.7594	60.38
SLC3A2	Tier 4 LM Basal KCs	-0.3835	14.12
SLC3A2	Tier 4 LM Intermediate KCs	-1.137	7.946
SLC3A2	Tier 4 LM Superficial LM KCs	-1.867	3.39
SLC3A2	Tier 4 Transitional GM KCs	0.5297	72.51
SLC3A2	Tier 4 Sulcular Basal KCs	1.402	86.5
SLC3A2	Tier 4 Sulcular SB KCs	-0.05238	22.26
SLC3A2	Tier 4 JEK1	0.407	55.17
SLC3A2	Tier 4 JEK2	-0.4236	60.67
SLC7A5	Tier 4 Cycling KCs	0.7346	44.07
SLC7A5	Tier 4 MM Basal 1 KCs	1.257	40.83
SLC7A5	Tier 4 MM Basal 2 KCs	2.375	59.15
SLC7A5	Tier 4 MM Spinous KCs	-0.4831	13.79
SLC7A5	Tier 4 MM Granular KCs	-0.6904	20.75
SLC7A5	Tier 4 LM Basal KCs	0.1193	6.039
SLC7A5	Tier 4 LM Intermediate KCs	-0.6343	1.834
SLC7A5	Tier 4 LM Superficial LM KCs	-0.9138	1.695
SLC7A5	Tier 4 Transitional GM KCs	0.2476	30.76
SLC7A5	Tier 4 Sulcular Basal KCs	0.4332	35.44
SLC7A5	Tier 4 Sulcular SB KCs	-0.9618	0.6849
SLC7A5	Tier 4 JEK1	-0.7972	5.603
SLC7A5	Tier 4 JEK2	-0.6856	12
SLPI	Tier 4 Cycling KCs	-0.5577	32.92
SLPI	Tier 4 MM Basal 1 KCs	-0.5822	9.792
SLPI	Tier 4 MM Basal 2 KCs	-0.5742	15.03
SLPI	Tier 4 MM Spinous KCs	-0.5053	43.91
SLPI	Tier 4 MM Granular KCs	-0.06389	77.36
SLPI	Tier 4 LM Basal KCs	-0.5297	7.765
SLPI	Tier 4 LM Intermediate KCs	-0.3368	30.07
SLPI	Tier 4 LM Superficial LM KCs	0.6043	59.32
SLPI	Tier 4 Transitional GM KCs	-0.5702	18.13
SLPI	Tier 4 Sulcular Basal KCs	-0.4966	47.26
SLPI	Tier 4 Sulcular SB KCs	0.02324	55.82
SLPI	Tier 4 JEK1	0.5721	90.09
SLPI	Tier 4 JEK2	2.5	97.33
SPINK7	Tier 4 Cycling KCs	-0.3296	0.531
SPINK7	Tier 4 MM Basal 1 KCs	-0.3292	0.625
SPINK7	Tier 4 MM Basal 2 KCs	-0.3306	0
SPINK7	Tier 4 MM Spinous KCs	-0.3302	0.4598
SPINK7	Tier 4 MM Granular KCs	-0.3228	5.66
SPINK7	Tier 4 LM Basal KCs	-0.3249	0.4706
SPINK7	Tier 4 LM Intermediate KCs	0.3179	14.67
SPINK7	Tier 4 LM Superficial LM KCs	2.5	76.27
SPINK7	Tier 4 Transitional GM KCs	-0.3301	0.2972
SPINK7	Tier 4 Sulcular Basal KCs	-0.3294	1.266
SPINK7	Tier 4 Sulcular SB KCs	-0.3281	0.6849
SPINK7	Tier 4 JEK1	-0.3217	1.724
SPINK7	Tier 4 JEK2	-0.3164	6
SPINT2	Tier 4 Cycling KCs	-0.1453	87.61
SPINT2	Tier 4 MM Basal 1 KCs	-0.5915	85
SPINT2	Tier 4 MM Basal 2 KCs	-0.07208	92.48
SPINT2	Tier 4 MM Spinous KCs	0.1467	87.59
SPINT2	Tier 4 MM Granular KCs	0.202	86.79
SPINT2	Tier 4 LM Basal KCs	-1.089	24.39
SPINT2	Tier 4 LM Intermediate KCs	-1.351	24.21
SPINT2	Tier 4 LM Superficial LM KCs	-1.449	27.12
SPINT2	Tier 4 Transitional GM KCs	-0.3796	89.3
SPINT2	Tier 4 Sulcular Basal KCs	0.9215	98.31
SPINT2	Tier 4 Sulcular SB KCs	0.6276	44.86
SPINT2	Tier 4 JEK1	1.653	78.45
SPINT2	Tier 4 JEK2	1.527	88
SPRR1B	Tier 4 Cycling KCs	-0.4208	20.18
SPRR1B	Tier 4 MM Basal 1 KCs	-0.4273	3.125
SPRR1B	Tier 4 MM Basal 2 KCs	-0.4271	7.843
SPRR1B	Tier 4 MM Spinous KCs	-0.3792	34.94
SPRR1B	Tier 4 MM Granular KCs	-0.0641	83.02
SPRR1B	Tier 4 LM Basal KCs	-0.4117	6.98
SPRR1B	Tier 4 LM Intermediate KCs	0.4965	64.43
SPRR1B	Tier 4 LM Superficial LM KCs	2.5	96.61
SPRR1B	Tier 4 Transitional GM KCs	-0.428	4.309
SPRR1B	Tier 4 Sulcular Basal KCs	-0.4237	15.61
SPRR1B	Tier 4 Sulcular SB KCs	-0.3798	13.7
SPRR1B	Tier 4 JEK1	-0.3361	31.47
SPRR1B	Tier 4 JEK2	-0.003927	72.67
SPRR2A	Tier 4 Cycling KCs	-0.4382	24.07
SPRR2A	Tier 4 MM Basal 1 KCs	-0.4448	3.75
SPRR2A	Tier 4 MM Basal 2 KCs	-0.445	7.516
SPRR2A	Tier 4 MM Spinous KCs	-0.3955	33.56
SPRR2A	Tier 4 MM Granular KCs	-0.1808	73.58
SPRR2A	Tier 4 LM Basal KCs	-0.4313	6.431
SPRR2A	Tier 4 LM Intermediate KCs	0.4072	52.69
SPRR2A	Tier 4 LM Superficial LM KCs	2.5	93.22
SPRR2A	Tier 4 Transitional GM KCs	-0.4452	5.498
SPRR2A	Tier 4 Sulcular Basal KCs	-0.4321	22.78
SPRR2A	Tier 4 Sulcular SB KCs	-0.3715	20.55
SPRR2A	Tier 4 JEK1	-0.2413	48.71
SPRR2A	Tier 4 JEK2	0.2183	79.33
SPRR2D	Tier 4 Cycling KCs	-0.3464	20.53
SPRR2D	Tier 4 MM Basal 1 KCs	-0.3502	3.333
SPRR2D	Tier 4 MM Basal 2 KCs	-0.3512	4.575
SPRR2D	Tier 4 MM Spinous KCs	-0.3438	20
SPRR2D	Tier 4 MM Granular KCs	-0.3122	50.94
SPRR2D	Tier 4 LM Basal KCs	-0.3451	3.451
SPRR2D	Tier 4 LM Intermediate KCs	-0.02311	33.01
SPRR2D	Tier 4 LM Superficial LM KCs	2.5	94.92
SPRR2D	Tier 4 Transitional GM KCs	-0.351	4.903
SPRR2D	Tier 4 Sulcular Basal KCs	-0.3479	19.41
SPRR2D	Tier 4 Sulcular SB KCs	-0.3312	10.62
SPRR2D	Tier 4 JEK1	-0.2717	31.47
SPRR2D	Tier 4 JEK2	0.07752	68
SPRR2F	Tier 4 Cycling KCs	-0.4848	6.726
SPRR2F	Tier 4 MM Basal 1 KCs	-0.4934	0.4167
SPRR2F	Tier 4 MM Basal 2 KCs	-0.4891	2.614
SPRR2F	Tier 4 MM Spinous KCs	-0.4865	5.517
SPRR2F	Tier 4 MM Granular KCs	-0.3812	24.53
SPRR2F	Tier 4 LM Basal KCs	-0.4772	1.333
SPRR2F	Tier 4 LM Intermediate KCs	-0.149	11.61
SPRR2F	Tier 4 LM Superficial LM KCs	2.5	40.68
SPRR2F	Tier 4 Transitional GM KCs	-0.4905	2.972
SPRR2F	Tier 4 Sulcular Basal KCs	-0.4862	6.329
SPRR2F	Tier 4 Sulcular SB KCs	-0.334	8.904
SPRR2F	Tier 4 JEK1	0.01172	31.9
SPRR2F	Tier 4 JEK2	1.428	71.33
SPRR3	Tier 4 Cycling KCs	-0.3472	10.97
SPRR3	Tier 4 MM Basal 1 KCs	-0.3469	2.917
SPRR3	Tier 4 MM Basal 2 KCs	-0.3468	9.477
SPRR3	Tier 4 MM Spinous KCs	-0.3457	14.02
SPRR3	Tier 4 MM Granular KCs	-0.2855	39.62
SPRR3	Tier 4 LM Basal KCs	-0.3416	5.255
SPRR3	Tier 4 LM Intermediate KCs	0.2353	38.75
SPRR3	Tier 4 LM Superficial LM KCs	2.5	93.22
SPRR3	Tier 4 Transitional GM KCs	-0.3474	6.241
SPRR3	Tier 4 Sulcular Basal KCs	-0.3463	12.24
SPRR3	Tier 4 Sulcular SB KCs	-0.3336	9.932
SPRR3	Tier 4 JEK1	-0.3228	23.71
SPRR3	Tier 4 JEK2	-0.1555	57.33
STMN1	Tier 4 Cycling KCs	2.5	96.11
STMN1	Tier 4 MM Basal 1 KCs	0.3972	76.04
STMN1	Tier 4 MM Basal 2 KCs	0.05855	70.26
STMN1	Tier 4 MM Spinous KCs	-0.3284	47.13
STMN1	Tier 4 MM Granular KCs	-0.6776	26.42
STMN1	Tier 4 LM Basal KCs	1.103	30.27
STMN1	Tier 4 LM Intermediate KCs	-0.5872	7.824
STMN1	Tier 4 LM Superficial LM KCs	-0.6575	5.085
STMN1	Tier 4 Transitional GM KCs	0.1229	69.24
STMN1	Tier 4 Sulcular Basal KCs	-0.1996	58.65
STMN1	Tier 4 Sulcular SB KCs	-0.5724	5.137
STMN1	Tier 4 JEK1	-0.707	8.621
STMN1	Tier 4 JEK2	-0.7505	8.667
TACSTD2	Tier 4 Cycling KCs	-0.5712	81.06
TACSTD2	Tier 4 MM Basal 1 KCs	-0.9291	39.17
TACSTD2	Tier 4 MM Basal 2 KCs	-0.6528	72.88
TACSTD2	Tier 4 MM Spinous KCs	-0.48	86.44
TACSTD2	Tier 4 MM Granular KCs	0.3145	94.34
TACSTD2	Tier 4 LM Basal KCs	-0.7304	20.16
TACSTD2	Tier 4 LM Intermediate KCs	-0.5782	29.95
TACSTD2	Tier 4 LM Superficial LM KCs	0.6085	69.49
TACSTD2	Tier 4 Transitional GM KCs	-0.8221	52.45
TACSTD2	Tier 4 Sulcular Basal KCs	-0.1405	90.72
TACSTD2	Tier 4 Sulcular SB KCs	0.3139	67.47
TACSTD2	Tier 4 JEK1	1.028	93.97
TACSTD2	Tier 4 JEK2	2.5	97.33
TMEM45A	Tier 4 Cycling KCs	-0.5962	29.2
TMEM45A	Tier 4 MM Basal 1 KCs	-0.831	10.62
TMEM45A	Tier 4 MM Basal 2 KCs	-0.6054	25.49
TMEM45A	Tier 4 MM Spinous KCs	-0.8284	11.26
TMEM45A	Tier 4 MM Granular KCs	-0.2316	33.96
TMEM45A	Tier 4 LM Basal KCs	-0.5919	4.078
TMEM45A	Tier 4 LM Intermediate KCs	-0.6214	5.134
TMEM45A	Tier 4 LM Superficial LM KCs	-0.6266	10.17
TMEM45A	Tier 4 Transitional GM KCs	-0.4703	27.34
TMEM45A	Tier 4 Sulcular Basal KCs	0.5432	56.96
TMEM45A	Tier 4 Sulcular SB KCs	1.968	41.78
TMEM45A	Tier 4 JEK1	1.717	61.21
TMEM45A	Tier 4 JEK2	1.174	59.33
TMEM59	Tier 4 Cycling KCs	-0.5173	84.6
TMEM59	Tier 4 MM Basal 1 KCs	-0.6814	80
TMEM59	Tier 4 MM Basal 2 KCs	-0.2958	88.24
TMEM59	Tier 4 MM Spinous KCs	-0.6241	80.69
TMEM59	Tier 4 MM Granular KCs	-0.7128	83.02
TMEM59	Tier 4 LM Basal KCs	-0.7387	21.96
TMEM59	Tier 4 LM Intermediate KCs	-1.068	18.95
TMEM59	Tier 4 LM Superficial LM KCs	-0.4181	37.29
TMEM59	Tier 4 Transitional GM KCs	-0.04367	88.71
TMEM59	Tier 4 Sulcular Basal KCs	0.4005	94.09
TMEM59	Tier 4 Sulcular SB KCs	0.9578	49.66
TMEM59	Tier 4 JEK1	2.284	82.33
TMEM59	Tier 4 JEK2	1.458	86.67
TNFRSF12A	Tier 4 Cycling KCs	0.09579	46.02
TNFRSF12A	Tier 4 MM Basal 1 KCs	-0.3986	31.25
TNFRSF12A	Tier 4 MM Basal 2 KCs	0.3062	45.75
TNFRSF12A	Tier 4 MM Spinous KCs	-1.226	11.26
TNFRSF12A	Tier 4 MM Granular KCs	-1.187	26.42
TNFRSF12A	Tier 4 LM Basal KCs	-0.5642	6.039
TNFRSF12A	Tier 4 LM Intermediate KCs	-0.9297	3.79
TNFRSF12A	Tier 4 LM Superficial LM KCs	-0.7405	6.78
TNFRSF12A	Tier 4 Transitional GM KCs	0.06589	39.97
TNFRSF12A	Tier 4 Sulcular Basal KCs	2.007	69.2
TNFRSF12A	Tier 4 Sulcular SB KCs	1.565	19.52
TNFRSF12A	Tier 4 JEK1	0.7343	49.14
TNFRSF12A	Tier 4 JEK2	0.2726	51.33
TNFRSF21	Tier 4 Cycling KCs	-0.3813	45.31
TNFRSF21	Tier 4 MM Basal 1 KCs	-0.7945	18.96
TNFRSF21	Tier 4 MM Basal 2 KCs	-0.0943	47.39
TNFRSF21	Tier 4 MM Spinous KCs	-0.929	21.15
TNFRSF21	Tier 4 MM Granular KCs	-0.834	33.96
TNFRSF21	Tier 4 LM Basal KCs	-0.5914	5.255
TNFRSF21	Tier 4 LM Intermediate KCs	-0.9944	3.178
TNFRSF21	Tier 4 LM Superficial LM KCs	-0.09553	22.03
TNFRSF21	Tier 4 Transitional GM KCs	-0.1044	41.46
TNFRSF21	Tier 4 Sulcular Basal KCs	0.7087	74.68
TNFRSF21	Tier 4 Sulcular SB KCs	0.1718	19.86
TNFRSF21	Tier 4 JEK1	2.041	64.66
TNFRSF21	Tier 4 JEK2	1.897	69.33
TSC22D1	Tier 4 Cycling KCs	-0.4764	59.47
TSC22D1	Tier 4 MM Basal 1 KCs	0.7094	75.21
TSC22D1	Tier 4 MM Basal 2 KCs	0.1164	67.97
TSC22D1	Tier 4 MM Spinous KCs	-0.1256	57.93
TSC22D1	Tier 4 MM Granular KCs	-0.7217	52.83
TSC22D1	Tier 4 LM Basal KCs	-0.288	16.86
TSC22D1	Tier 4 LM Intermediate KCs	-0.6519	9.902
TSC22D1	Tier 4 LM Superficial LM KCs	-0.5974	18.64
TSC22D1	Tier 4 Transitional GM KCs	2.5	87.22
TSC22D1	Tier 4 Sulcular Basal KCs	-0.0343	70.89
TSC22D1	Tier 4 Sulcular SB KCs	-0.3283	20.55
TSC22D1	Tier 4 JEK1	-0.2593	44.83
TSC22D1	Tier 4 JEK2	-0.4247	56
TUBA1B	Tier 4 Cycling KCs	2.5	98.23
TUBA1B	Tier 4 MM Basal 1 KCs	-0.198	72.92
TUBA1B	Tier 4 MM Basal 2 KCs	-0.2058	68.95
TUBA1B	Tier 4 MM Spinous KCs	-0.2843	67.13
TUBA1B	Tier 4 MM Granular KCs	-0.53	66.04
TUBA1B	Tier 4 LM Basal KCs	1.399	45.41
TUBA1B	Tier 4 LM Intermediate KCs	-0.2803	20.29
TUBA1B	Tier 4 LM Superficial LM KCs	-0.6879	10.17
TUBA1B	Tier 4 Transitional GM KCs	-0.1166	78.01
TUBA1B	Tier 4 Sulcular Basal KCs	-0.1571	79.32
TUBA1B	Tier 4 Sulcular SB KCs	-0.4079	21.92
TUBA1B	Tier 4 JEK1	-0.613	43.53
TUBA1B	Tier 4 JEK2	-0.7339	40
TUBB	Tier 4 Cycling KCs	2.5	96.28
TUBB	Tier 4 MM Basal 1 KCs	0.03781	74.38
TUBB	Tier 4 MM Basal 2 KCs	0.002626	75.82
TUBB	Tier 4 MM Spinous KCs	-0.3668	60.46
TUBB	Tier 4 MM Granular KCs	-0.2313	69.81
TUBB	Tier 4 LM Basal KCs	1.427	34.98
TUBB	Tier 4 LM Intermediate KCs	-0.1085	18.7
TUBB	Tier 4 LM Superficial LM KCs	-1.013	3.39
TUBB	Tier 4 Transitional GM KCs	0.01885	79.05
TUBB	Tier 4 Sulcular Basal KCs	-0.2214	73.84
TUBB	Tier 4 Sulcular SB KCs	-0.647	12.67
TUBB	Tier 4 JEK1	-0.7177	37.5
TUBB	Tier 4 JEK2	-0.8367	41.33
TXNDC17	Tier 4 Cycling KCs	0.3242	89.2
TXNDC17	Tier 4 MM Basal 1 KCs	-1.257	78.33
TXNDC17	Tier 4 MM Basal 2 KCs	-0.08143	89.54
TXNDC17	Tier 4 MM Spinous KCs	-1.353	74.48
TXNDC17	Tier 4 MM Granular KCs	-0.1419	86.79
TXNDC17	Tier 4 LM Basal KCs	0.1435	32.71
TXNDC17	Tier 4 LM Intermediate KCs	0.2664	36.92
TXNDC17	Tier 4 LM Superficial LM KCs	-1.123	32.2
TXNDC17	Tier 4 Transitional GM KCs	-0.9664	80.98
TXNDC17	Tier 4 Sulcular Basal KCs	1.292	96.2
TXNDC17	Tier 4 Sulcular SB KCs	1.889	54.79
TXNDC17	Tier 4 JEK1	0.9652	73.28
TXNDC17	Tier 4 JEK2	0.04239	80
TXNIP	Tier 4 Cycling KCs	-0.4281	46.55
TXNIP	Tier 4 MM Basal 1 KCs	2.5	86.04
TXNIP	Tier 4 MM Basal 2 KCs	0.2023	65.03
TXNIP	Tier 4 MM Spinous KCs	-0.09156	47.82
TXNIP	Tier 4 MM Granular KCs	-0.6792	32.08
TXNIP	Tier 4 LM Basal KCs	-0.1282	15.61
TXNIP	Tier 4 LM Intermediate KCs	-0.6933	7.946
TXNIP	Tier 4 LM Superficial LM KCs	-0.6112	15.25
TXNIP	Tier 4 Transitional GM KCs	1.653	75.33
TXNIP	Tier 4 Sulcular Basal KCs	-0.4837	42.62
TXNIP	Tier 4 Sulcular SB KCs	-0.6231	9.932
TXNIP	Tier 4 JEK1	-0.4383	42.67
TXNIP	Tier 4 JEK2	-0.2877	49.33
TYMP	Tier 4 Cycling KCs	-0.3705	76.99
TYMP	Tier 4 MM Basal 1 KCs	-1.242	45.62
TYMP	Tier 4 MM Basal 2 KCs	-0.2825	79.74
TYMP	Tier 4 MM Spinous KCs	-0.6732	67.59
TYMP	Tier 4 MM Granular KCs	1.084	90.57
TYMP	Tier 4 LM Basal KCs	-0.7022	18.35
TYMP	Tier 4 LM Intermediate KCs	-0.3593	26.16
TYMP	Tier 4 LM Superficial LM KCs	-1.293	20.34
TYMP	Tier 4 Transitional GM KCs	-0.7098	63.15
TYMP	Tier 4 Sulcular Basal KCs	0.8375	91.14
TYMP	Tier 4 Sulcular SB KCs	0.6529	41.44
TYMP	Tier 4 JEK1	1.454	75
TYMP	Tier 4 JEK2	1.604	88.67
WNK1	Tier 4 Cycling KCs	-0.05484	63.72
WNK1	Tier 4 MM Basal 1 KCs	0.7036	63.96
WNK1	Tier 4 MM Basal 2 KCs	1.858	73.86
WNK1	Tier 4 MM Spinous KCs	0.6308	61.38
WNK1	Tier 4 MM Granular KCs	1.325	73.58
WNK1	Tier 4 LM Basal KCs	0.1311	13.96
WNK1	Tier 4 LM Intermediate KCs	-0.8233	9.658
WNK1	Tier 4 LM Superficial LM KCs	-1.288	13.56
WNK1	Tier 4 Transitional GM KCs	0.3531	60.62
WNK1	Tier 4 Sulcular Basal KCs	0.1477	66.24
WNK1	Tier 4 Sulcular SB KCs	-0.688	9.589
WNK1	Tier 4 JEK1	-0.7697	32.33
WNK1	Tier 4 JEK2	-1.526	29.33
ZFP36L2	Tier 4 Cycling KCs	-0.2015	72.92
ZFP36L2	Tier 4 MM Basal 1 KCs	1.989	91.88
ZFP36L2	Tier 4 MM Basal 2 KCs	0.4499	81.05
ZFP36L2	Tier 4 MM Spinous KCs	-0.03973	66.9
ZFP36L2	Tier 4 MM Granular KCs	-0.6255	54.72
ZFP36L2	Tier 4 LM Basal KCs	0.0248	20.86
ZFP36L2	Tier 4 LM Intermediate KCs	-0.6128	10.64
ZFP36L2	Tier 4 LM Superficial LM KCs	-0.6097	18.64
ZFP36L2	Tier 4 Transitional GM KCs	2.166	84.1
ZFP36L2	Tier 4 Sulcular Basal KCs	-0.1249	70.46
ZFP36L2	Tier 4 Sulcular SB KCs	-0.746	9.247
ZFP36L2	Tier 4 JEK1	-0.7997	24.57
ZFP36L2	Tier 4 JEK2	-0.8699	23.33

## Sheet: Tier_4_KRT19_Marker_Genes
Gene	Cluster	Average expression	Fraction of cells expressing gene
KRT19	Tier 4 Sulcus Basal	1.191	100
KRT19	Tier 4 Basal JEKs	2.5	100
KRT19	Tier 4 SB JEKs	2.5	100
KRT19	Tier 4 Sulcus SB	2.094	99.36
KRT19	Tier 4 GM KCs	1.371	99.33
FDCSP	Tier 4 SB JEKs	2.5	99.23
S100A8	Tier 4 SB JEKs	2.5	98.85
S100A8	Tier 4 Sulcus SB	2.5	98.73
S100A9	Tier 4 SB JEKs	2.359	98.46
KRT14	Tier 4 GM KCs	1.84	98.43
KRT14	Tier 4 Sulcus Basal	2.5	98.39
FDCSP	Tier 4 Basal JEKs	2.332	97.37
S100A9	Tier 4 Sulcus SB	2.5	96.82
S100A8	Tier 4 Basal JEKs	1.062	95.11
S100A9	Tier 4 Basal JEKs	1.165	95.11
GAPDH	Tier 4 GM KCs	0.7473	94.62
S100A2	Tier 4 GM KCs	0.7832	93.27
S100A2	Tier 4 Sulcus Basal	2.106	93.12
MIR205HG	Tier 4 GM KCs	2.5	93.05
KRT5	Tier 4 GM KCs	1.323	92.83
GAPDH	Tier 4 Sulcus Basal	1.839	92.66
GSTP1	Tier 4 GM KCs	0.4057	92.15
KRT14	Tier 4 Basal JEKs	1.41	92.11
HSPB1	Tier 4 GM KCs	0.8244	91.03
GSTP1	Tier 4 Sulcus Basal	1.71	90.83
KRT5	Tier 4 Sulcus Basal	2.5	90.6
IFITM3	Tier 4 GM KCs	2.5	90.58
HSPB1	Tier 4 Sulcus SB	2.5	90.45
HMGB1	Tier 4 GM KCs	0.5629	89.91
PERP	Tier 4 GM KCs	1.459	89.91
GSTP1	Tier 4 Basal JEKs	1.791	89.85
SAT1	Tier 4 GM KCs	0.2221	89.69
S100A2	Tier 4 Basal JEKs	1.358	89.47
CSTB	Tier 4 Sulcus SB	2.5	89.17
FDCSP	Tier 4 Sulcus SB	0.7693	89.17
KRT13	Tier 4 Sulcus SB	2.5	88.54
SLPI	Tier 4 SB JEKs	2.5	88.46
CD9	Tier 4 GM KCs	1.867	87.44
KRT15	Tier 4 GM KCs	2.5	87
MIR205HG	Tier 4 Basal JEKs	2.37	86.84
DCN	Tier 4 SB JEKs	2.5	86.54
FABP5	Tier 4 Basal JEKs	2.224	86.47
CBR1	Tier 4 GM KCs	2.5	86.1
HSPB1	Tier 4 Basal JEKs	1.492	86.09
HSPB1	Tier 4 Sulcus Basal	1.561	85.78
KRT5	Tier 4 Basal JEKs	1.673	85.71
SAT1	Tier 4 Basal JEKs	0.4591	85.71
KRT6A	Tier 4 Sulcus SB	2.5	85.35
GAPDH	Tier 4 Basal JEKs	0.249	85.34
TACSTD2	Tier 4 SB JEKs	2.5	84.23
GAPDH	Tier 4 Sulcus SB	0.7887	84.08
MT2A	Tier 4 GM KCs	1.159	84.08
ACTG1	Tier 4 GM KCs	-0.4285	83.63
SAT1	Tier 4 SB JEKs	2.206	83.46
CSTA	Tier 4 Sulcus SB	2.5	83.44
PERP	Tier 4 Basal JEKs	2.057	82.71
S100A8	Tier 4 Sulcus Basal	0.1446	82.34
CD63	Tier 4 GM KCs	-0.05368	82.29
MT1X	Tier 4 GM KCs	1.342	82.29
S100A2	Tier 4 Sulcus SB	2.5	82.17
ACTG1	Tier 4 Sulcus Basal	0.2135	82.11
HMGB1	Tier 4 Sulcus Basal	1.237	82.11
PERP	Tier 4 Sulcus Basal	2.189	81.88
CSTB	Tier 4 SB JEKs	0.9178	81.54
MT2A	Tier 4 Sulcus Basal	2.043	81.19
FABP5	Tier 4 Sulcus Basal	1.757	79.82
S100A9	Tier 4 Sulcus Basal	0.3	79.82
ACTG1	Tier 4 Sulcus SB	1.894	79.62
GSTP1	Tier 4 SB JEKs	0.505	79.62
DST	Tier 4 GM KCs	2.5	79.37
ENO1	Tier 4 GM KCs	0.1051	79.15
FDCSP	Tier 4 Sulcus Basal	0.09206	79.13
PERP	Tier 4 Sulcus SB	2.5	78.98
FDCSP	Tier 4 GM KCs	0.0335	78.92
HSPB1	Tier 4 SB JEKs	1.472	78.85
CD74	Tier 4 GM KCs	-0.629	78.7
CD63	Tier 4 Basal JEKs	0.3674	78.57
MT1X	Tier 4 Sulcus Basal	2.313	78.44
CSTB	Tier 4 GM KCs	-0.2213	78.03
NAP1L1	Tier 4 GM KCs	0.6486	78.03
KRT14	Tier 4 Sulcus SB	1.074	77.71
ACTG1	Tier 4 SB JEKs	0.135	77.69
IFITM3	Tier 4 Sulcus Basal	2.068	77.29
S100A14	Tier 4 Sulcus SB	2.5	77.07
MIR205HG	Tier 4 Sulcus Basal	1.745	77.06
CLEC2B	Tier 4 Basal JEKs	2.5	76.69
CSTB	Tier 4 Basal JEKs	-0.05951	76.69
S100A2	Tier 4 SB JEKs	0.7697	76.54
GSTP1	Tier 4 Sulcus SB	1.844	76.43
KRT6A	Tier 4 Sulcus Basal	1.404	76.38
TACSTD2	Tier 4 Basal JEKs	1.431	76.32
ENO1	Tier 4 Sulcus Basal	1.676	75.92
CD63	Tier 4 SB JEKs	0.1273	75.38
CSTB	Tier 4 Sulcus Basal	-0.05734	75.23
SAT1	Tier 4 Sulcus Basal	-0.3865	75.23
KRT5	Tier 4 Sulcus SB	2.09	75.16
CST3	Tier 4 SB JEKs	-0.4389	75
PERP	Tier 4 SB JEKs	0.7776	75
TPI1	Tier 4 GM KCs	0.004628	74.89
RHCG	Tier 4 SB JEKs	2.5	74.62
SAT1	Tier 4 Sulcus SB	0.2749	74.52
CD9	Tier 4 Basal JEKs	1.462	74.44
CST3	Tier 4 GM KCs	-0.5534	73.99
FABP5	Tier 4 Sulcus SB	2.5	73.89
DCN	Tier 4 GM KCs	0.7921	73.54
NPC2	Tier 4 GM KCs	-0.2582	73.09
MT1X	Tier 4 Basal JEKs	1.954	72.93
CD9	Tier 4 Sulcus Basal	1.424	72.71
SPRR2A	Tier 4 Sulcus SB	2.5	72.61
CST3	Tier 4 Basal JEKs	-0.4635	72.56
CBR1	Tier 4 Sulcus Basal	2.295	72.48
DCN	Tier 4 Basal JEKs	2.164	72.18
SSR4	Tier 4 GM KCs	-0.4579	71.97
ODAM	Tier 4 SB JEKs	2.5	71.92
S100A14	Tier 4 Sulcus Basal	1.061	71.79
S100A8	Tier 4 GM KCs	-0.2827	71.75
ATP5MC3	Tier 4 GM KCs	0.2722	71.3
GAPDH	Tier 4 SB JEKs	-0.783	71.15
KRT14	Tier 4 SB JEKs	-0.05788	71.15
ACTG1	Tier 4 Basal JEKs	-0.9595	70.68
HMGB1	Tier 4 Basal JEKs	-0.2285	70.68
FABP5	Tier 4 GM KCs	0.06718	70.63
S100A9	Tier 4 GM KCs	-0.1459	70.18
CXCL14	Tier 4 GM KCs	2.5	69.96
TPI1	Tier 4 Sulcus Basal	1.417	69.95
CSTA	Tier 4 SB JEKs	0.8973	69.62
SAA1	Tier 4 Basal JEKs	2.5	69.55
H2AFZ	Tier 4 Sulcus Basal	0.8385	69.27
KRT6A	Tier 4 SB JEKs	0.594	69.23
KRT15	Tier 4 Sulcus Basal	2.5	69.04
ODAPH	Tier 4 SB JEKs	2.5	68.85
IFITM3	Tier 4 Basal JEKs	0.8487	68.8
KRT6A	Tier 4 Basal JEKs	0.989	68.8
PDZK1IP1	Tier 4 SB JEKs	2.5	68.46
ATP5MC3	Tier 4 Sulcus Basal	1.695	68.35
H2AFZ	Tier 4 GM KCs	-0.2509	68.16
SNX3	Tier 4 GM KCs	-0.1802	68.16
TACSTD2	Tier 4 Sulcus SB	1.853	68.15
CD74	Tier 4 Basal JEKs	-0.6483	68.05
SAA1	Tier 4 SB JEKs	2.5	67.69
SPRR2A	Tier 4 SB JEKs	2.008	67.69
CTSB	Tier 4 SB JEKs	0.7927	67.31
CBR1	Tier 4 Basal JEKs	1.911	67.29
KRT13	Tier 4 SB JEKs	0.7649	66.92
MT2A	Tier 4 Basal JEKs	0.8044	66.92
KRT13	Tier 4 Sulcus Basal	0.6069	66.51
S100A14	Tier 4 SB JEKs	0.6734	66.15
RHCG	Tier 4 Sulcus SB	2.5	65.61
CD63	Tier 4 Sulcus Basal	-0.3818	65.14
TPI1	Tier 4 Basal JEKs	0.6637	65.04
CD9	Tier 4 SB JEKs	0.3875	65
MT1X	Tier 4 SB JEKs	0.9651	65
ENO1	Tier 4 Basal JEKs	0.2082	64.66
LY6D	Tier 4 Sulcus SB	2.5	64.33
SLPI	Tier 4 Basal JEKs	0.4689	64.29
ATP5MC3	Tier 4 Basal JEKs	1.272	63.91
SSR4	Tier 4 Basal JEKs	0.04262	63.53
PSAP	Tier 4 GM KCs	-0.3758	63.23
IGKC	Tier 4 Basal JEKs	-0.1694	63.16
MT2A	Tier 4 SB JEKs	1.468	63.08
NPC2	Tier 4 SB JEKs	-0.1265	63.08
TUBB	Tier 4 GM KCs	-0.02025	63
NPC2	Tier 4 Basal JEKs	-0.191	62.78
CLEC2B	Tier 4 SB JEKs	2.5	62.69
CD74	Tier 4 Sulcus Basal	-0.6691	62.61
CST3	Tier 4 Sulcus Basal	-0.5297	62.61
PDZK1IP1	Tier 4 Basal JEKs	1.966	62.41
SOX4	Tier 4 GM KCs	0.4504	62.33
IGKC	Tier 4 SB JEKs	-0.2366	62.31
KRT5	Tier 4 SB JEKs	0.1091	62.31
SOD2	Tier 4 SB JEKs	0.5484	62.31
SSR4	Tier 4 SB JEKs	-0.2012	62.31
YWHAB	Tier 4 GM KCs	-0.5656	62.11
H2AFZ	Tier 4 Basal JEKs	-0.006518	62.03
LY6D	Tier 4 Sulcus Basal	1.878	61.93
S100A14	Tier 4 Basal JEKs	0.4283	61.28
CTSB	Tier 4 GM KCs	-0.04546	61.21
SAA2	Tier 4 SB JEKs	2.5	61.15
SPRR3	Tier 4 Sulcus SB	2.5	61.15
HLA-DRA	Tier 4 GM KCs	-0.6303	60.76
FABP5	Tier 4 SB JEKs	0.3217	60.38
NAP1L1	Tier 4 Sulcus Basal	-0.003628	60.09
LY6D	Tier 4 SB JEKs	1.204	60
MT1X	Tier 4 Sulcus SB	2.107	59.87
KRT13	Tier 4 Basal JEKs	0.5976	59.77
SOD2	Tier 4 Basal JEKs	0.2218	59.77
CLEC2B	Tier 4 GM KCs	0.1123	59.64
IGKC	Tier 4 Sulcus SB	-0.2169	59.24
SSR4	Tier 4 Sulcus Basal	-0.3227	58.94
TPI1	Tier 4 SB JEKs	-0.4549	58.85
TUBA1B	Tier 4 GM KCs	-0.657	58.74
CSTA	Tier 4 Sulcus Basal	0.04114	58.26
TACSTD2	Tier 4 Sulcus Basal	0.3205	58.26
C15orf48	Tier 4 SB JEKs	2.5	58.08
DNASE1L3	Tier 4 SB JEKs	2.5	58.08
IGKC	Tier 4 GM KCs	-0.2388	58.07
SLPI	Tier 4 Sulcus SB	1.034	57.96
S100A14	Tier 4 GM KCs	0.08309	57.4
ENO1	Tier 4 SB JEKs	-0.7172	56.92
PSAP	Tier 4 SB JEKs	-0.2572	56.92
CTSB	Tier 4 Basal JEKs	0.404	56.39
C12orf75	Tier 4 GM KCs	0.5126	56.05
YWHAB	Tier 4 Sulcus Basal	0.2028	55.96
KRT13	Tier 4 GM KCs	-0.2061	55.61
H2AFZ	Tier 4 SB JEKs	-0.4617	55.38
TUBA1B	Tier 4 Sulcus Basal	0.06735	55.28
STMN1	Tier 4 GM KCs	0.2341	54.93
NAP1L1	Tier 4 Basal JEKs	-0.6763	54.89
IGKC	Tier 4 Sulcus Basal	-0.07535	54.82
NPC2	Tier 4 Sulcus Basal	-0.3426	54.36
HMGB1	Tier 4 SB JEKs	-1.436	53.85
IFITM3	Tier 4 SB JEKs	-0.2266	52.69
GJB2	Tier 4 Basal JEKs	2.367	52.63
DST	Tier 4 Sulcus Basal	1.915	52.52
KRT6A	Tier 4 GM KCs	-0.1065	52.47
SNX3	Tier 4 Sulcus Basal	-0.1754	52.29
C12orf75	Tier 4 Basal JEKs	0.7062	52.26
SNX3	Tier 4 Basal JEKs	-0.3575	52.26
TMEM45A	Tier 4 Basal JEKs	2.5	52.26
IFITM2	Tier 4 GM KCs	-0.8162	52.24
PSAP	Tier 4 Basal JEKs	-0.3843	51.88
SAA2	Tier 4 Basal JEKs	2.5	51.88
CXCL14	Tier 4 Sulcus Basal	2.305	51.83
CD9	Tier 4 Sulcus SB	0.8481	51.59
ENO1	Tier 4 Sulcus SB	0.1965	51.59
LY6D	Tier 4 Basal JEKs	0.9647	51.5
ODAM	Tier 4 Basal JEKs	1.863	51.5
CSTA	Tier 4 Basal JEKs	-0.09647	51.13
TSC22D3	Tier 4 GM KCs	-0.8247	51.12
TACSTD2	Tier 4 GM KCs	0.01837	50.9
SPRR3	Tier 4 SB JEKs	1.662	50.77
RAP1B	Tier 4 GM KCs	-0.8024	50.45
MIR205HG	Tier 4 SB JEKs	0.1921	50.38
ATP5MC3	Tier 4 SB JEKs	-0.9153	50
CD74	Tier 4 SB JEKs	-0.7314	50
SOD2	Tier 4 GM KCs	-0.01164	49.78
MT2A	Tier 4 Sulcus SB	0.9002	49.68
OSGIN1	Tier 4 SB JEKs	2.5	49.62
TPI1	Tier 4 Sulcus SB	0.1199	49.04
DCN	Tier 4 Sulcus Basal	0.334	48.85
GJB2	Tier 4 SB JEKs	1.76	48.85
HMGB1	Tier 4 Sulcus SB	-0.5963	48.41
CLEC2B	Tier 4 Sulcus Basal	0.457	48.17
PDZK1IP1	Tier 4 Sulcus SB	2.413	47.77
YWHAB	Tier 4 Basal JEKs	-1.036	47.37
CPNE3	Tier 4 GM KCs	0.5642	47.31
TUBB	Tier 4 Sulcus Basal	0.3247	47.25
SNX3	Tier 4 SB JEKs	-0.4868	46.92
C12orf75	Tier 4 Sulcus Basal	0.5699	46.79
CXCL8	Tier 4 SB JEKs	0.2077	46.54
HLA-DRB1	Tier 4 GM KCs	-0.63	46.19
OSGIN1	Tier 4 Basal JEKs	2.5	45.86
HLA-DRA	Tier 4 Sulcus Basal	-0.6498	45.41
PSAP	Tier 4 Sulcus Basal	-0.4106	45.41
CST3	Tier 4 Sulcus SB	-0.5458	45.22
MIR205HG	Tier 4 Sulcus SB	0.3488	45.22
CTSB	Tier 4 Sulcus Basal	-0.03242	45.18
CSTA	Tier 4 GM KCs	-0.2377	45.07
STMN1	Tier 4 Sulcus Basal	0.4221	44.95
CNFN	Tier 4 Sulcus SB	2.5	44.59
HLA-DRA	Tier 4 Basal JEKs	-0.6521	43.98
NAP1L1	Tier 4 SB JEKs	-1.554	43.85
ATP5MC3	Tier 4 Sulcus SB	0.4525	43.31
TMEM45A	Tier 4 SB JEKs	2.197	43.08
YWHAB	Tier 4 SB JEKs	-1.99	43.08
PTTG1	Tier 4 Sulcus Basal	1.198	42.89
GCLM	Tier 4 Basal JEKs	2.5	42.48
KRT15	Tier 4 Basal JEKs	0.6138	42.48
TUBA1B	Tier 4 Basal JEKs	-0.8007	42.48
SAA1	Tier 4 GM KCs	1.053	42.15
DST	Tier 4 Basal JEKs	0.8474	41.73
RHCG	Tier 4 Basal JEKs	0.7379	41.73
KRT15	Tier 4 SB JEKs	0.03879	41.54
H2AFZ	Tier 4 Sulcus SB	-0.2648	40.76
MAL	Tier 4 Sulcus SB	2.5	40.76
SBSN	Tier 4 Sulcus SB	2.5	40.76
SOD2	Tier 4 Sulcus Basal	-0.2425	40.14
CD63	Tier 4 Sulcus SB	-0.6393	40.13
GJB2	Tier 4 Sulcus SB	2.5	40.13
SSR4	Tier 4 Sulcus SB	-0.5416	40.13
IRF1	Tier 4 GM KCs	-0.3003	39.24
CTSB	Tier 4 Sulcus SB	0.1282	38.85
PTTG1	Tier 4 GM KCs	0.082	38.57
CRNN	Tier 4 Sulcus SB	2.5	38.22
NAMPT	Tier 4 SB JEKs	-0.4264	38.08
TUBB	Tier 4 Basal JEKs	-0.5496	37.59
YWHAB	Tier 4 Sulcus SB	-0.9391	37.58
YWHAH	Tier 4 GM KCs	-0.5253	37.44
HLA-DPB1	Tier 4 GM KCs	-0.6242	37.22
DCN	Tier 4 Sulcus SB	0.5436	36.94
SOD2	Tier 4 Sulcus SB	-0.04905	36.94
RAP1B	Tier 4 Sulcus Basal	-0.7924	36.93
XBP1	Tier 4 SB JEKs	-0.4446	36.92
PTTG1	Tier 4 Basal JEKs	0.2069	36.47
FSCN1	Tier 4 GM KCs	0.04197	36.32
CBR1	Tier 4 Sulcus SB	0.6368	36.31
CD74	Tier 4 Sulcus SB	-0.7425	36.31
IFITM3	Tier 4 Sulcus SB	-0.1956	36.31
HLA-DRA	Tier 4 SB JEKs	-0.67	35.77
SNX3	Tier 4 Sulcus SB	-0.238	35.67
IFITM2	Tier 4 Sulcus Basal	-0.8299	35.55
PDZK1IP1	Tier 4 GM KCs	0.2142	35.2
FKBP11	Tier 4 GM KCs	-0.02387	34.98
IL1B	Tier 4 SB JEKs	-0.05693	34.62
YWHAH	Tier 4 Sulcus Basal	-0.3737	34.4
NPC2	Tier 4 Sulcus SB	-0.4611	34.39
IGLC2	Tier 4 SB JEKs	-0.2207	33.85
C15orf48	Tier 4 Sulcus SB	0.9999	33.76
RAP1B	Tier 4 Basal JEKs	-1.109	33.46
IGLC2	Tier 4 Basal JEKs	-0.2073	33.08
SOX4	Tier 4 Basal JEKs	0.01212	33.08
XBP1	Tier 4 Basal JEKs	-0.2834	32.71
GCLM	Tier 4 GM KCs	1.246	32.51
KRT15	Tier 4 Sulcus SB	0.0655	32.48
HLA-DRB1	Tier 4 Basal JEKs	-0.663	32.33
GJB2	Tier 4 Sulcus Basal	0.8755	32.11
SOX4	Tier 4 Sulcus Basal	-0.143	32.11
NUB1	Tier 4 GM KCs	-0.1174	32.06
FSCN1	Tier 4 Basal JEKs	0.09258	31.95
HLA-DRB1	Tier 4 Sulcus Basal	-0.6661	31.88
PSAP	Tier 4 Sulcus SB	-0.5072	31.85
RAP1B	Tier 4 SB JEKs	-1.294	31.54
HLA-DPA1	Tier 4 GM KCs	-0.6408	31.39
HLA-DQB1	Tier 4 GM KCs	-0.6268	31.39
NAMPT	Tier 4 GM KCs	-0.4773	31.39
CPNE3	Tier 4 Basal JEKs	0.1809	31.2
LY6D	Tier 4 GM KCs	-0.04004	31.17
CBR1	Tier 4 SB JEKs	-0.03063	31.15
TSC22D3	Tier 4 Sulcus Basal	-0.9151	30.5
CLU	Tier 4 GM KCs	0.01514	30.49
XBP1	Tier 4 GM KCs	-0.6311	30.49
DNASE1L3	Tier 4 Basal JEKs	0.19	30.45
TSC22D3	Tier 4 Basal JEKs	-0.9572	30.45
SOX4	Tier 4 SB JEKs	-0.1905	30.38
IGLC2	Tier 4 Sulcus SB	-0.1968	29.94
TMEM45A	Tier 4 GM KCs	0.352	29.82
SPINK7	Tier 4 Sulcus SB	2.5	29.3
GJB2	Tier 4 GM KCs	0.2994	29.15
PDZK1IP1	Tier 4 Sulcus Basal	0.2763	28.9
IL32	Tier 4 SB JEKs	-0.6362	28.85
TUBA1B	Tier 4 SB JEKs	-1.185	28.85
HLA-DMA	Tier 4 GM KCs	-0.692	28.7
CLEC2B	Tier 4 Sulcus SB	-0.06901	28.66
IGLC2	Tier 4 Sulcus Basal	-0.07836	28.21
NAMPT	Tier 4 Sulcus SB	-0.1617	28.03
MMP7	Tier 4 Basal JEKs	2.5	27.82
SPRR2A	Tier 4 Basal JEKs	-0.1632	27.82
CNFN	Tier 4 SB JEKs	1.001	27.69
CPNE3	Tier 4 Sulcus Basal	0.04546	27.52
YWHAH	Tier 4 Basal JEKs	-0.6171	27.44
DNASE1L3	Tier 4 Sulcus SB	0.2952	27.39
TUBA1B	Tier 4 Sulcus SB	-0.8871	27.39
DNASE1L3	Tier 4 Sulcus Basal	-0.1641	27.29
SAA2	Tier 4 GM KCs	0.453	26.91
FAM25A	Tier 4 Sulcus SB	2.5	26.75
TUBB	Tier 4 SB JEKs	-0.879	26.54
HLA-DPB1	Tier 4 Sulcus Basal	-0.6122	26.38
SAA1	Tier 4 Sulcus Basal	0.1812	26.38
IGLC2	Tier 4 GM KCs	-0.2033	26.23
HLA-DRB1	Tier 4 SB JEKs	-0.7014	25.77
IGHG1	Tier 4 SB JEKs	-0.1951	25.77
TSC22D3	Tier 4 SB JEKs	-1.021	25.77
FSCN1	Tier 4 Sulcus Basal	-0.0469	25.69
NAMPT	Tier 4 Basal JEKs	-0.4988	25.56
IGHG1	Tier 4 Basal JEKs	-0.07054	25.19
SAA1	Tier 4 Sulcus SB	0.3155	24.84
IRF1	Tier 4 Sulcus Basal	-0.6583	24.77
ITM2C	Tier 4 GM KCs	-0.3626	24.66
MAFF	Tier 4 SB JEKs	-0.4737	24.62
HLA-DPB1	Tier 4 Basal JEKs	-0.629	24.44
IGHG3	Tier 4 Basal JEKs	0.05102	24.44
HLA-DRA	Tier 4 Sulcus SB	-0.6858	24.2
TNFRSF18	Tier 4 GM KCs	-0.3642	23.99
FKBP11	Tier 4 Basal JEKs	-0.2967	23.68
HLA-DQB1	Tier 4 Basal JEKs	-0.6265	23.68
HLA-DPA1	Tier 4 Sulcus Basal	-0.6366	23.39
IGHG4	Tier 4 Basal JEKs	-0.1565	23.31
CLU	Tier 4 SB JEKs	-0.07955	23.08
IGHG4	Tier 4 SB JEKs	-0.1888	23.08
YWHAH	Tier 4 SB JEKs	-0.6317	23.08
NAP1L1	Tier 4 Sulcus SB	-1.412	22.93
HLA-DQB1	Tier 4 SB JEKs	-0.6439	22.69
SLPI	Tier 4 GM KCs	-0.2089	22.65
DAPP1	Tier 4 SB JEKs	-0.2387	22.31
GCLM	Tier 4 SB JEKs	0.1225	22.31
IFITM2	Tier 4 Basal JEKs	-0.9667	21.8
CCND2	Tier 4 GM KCs	-0.4414	21.75
CPNE3	Tier 4 SB JEKs	-0.2363	21.54
MAL	Tier 4 SB JEKs	1.055	21.54
SPON2	Tier 4 SB JEKs	0.2531	21.54
TMC6	Tier 4 SB JEKs	-0.819	21.54
GBP2	Tier 4 GM KCs	-0.3662	21.52
FKBP11	Tier 4 Sulcus Basal	-0.05422	21.33
NAMPT	Tier 4 Sulcus Basal	-0.5144	21.33
GCLM	Tier 4 Sulcus Basal	0.846	21.1
CCND3	Tier 4 GM KCs	-0.7362	21.08
RAP1B	Tier 4 Sulcus SB	-1.263	21.02
PCLAF	Tier 4 Sulcus Basal	0.4542	20.87
ODAM	Tier 4 GM KCs	0.04147	20.85
GZMB	Tier 4 SB JEKs	-0.3625	20.77
IGHG3	Tier 4 SB JEKs	-0.2402	20.77
IRF1	Tier 4 Basal JEKs	-0.6005	20.68
STMN1	Tier 4 Basal JEKs	-0.3743	20.68
TMEM45A	Tier 4 Sulcus Basal	0.5634	20.41
OSGIN1	Tier 4 Sulcus SB	1.132	20.38
HLA-DQB1	Tier 4 Sulcus Basal	-0.6318	19.95
HLA-DPA1	Tier 4 Basal JEKs	-0.6483	19.92
IL32	Tier 4 Basal JEKs	-0.6465	19.92
HLA-DRB1	Tier 4 Sulcus SB	-0.6998	19.75
SAA2	Tier 4 Sulcus SB	0.3276	19.75
TMEM45A	Tier 4 Sulcus SB	1.176	19.75
C12orf75	Tier 4 SB JEKs	-0.3717	19.62
TMC6	Tier 4 Basal JEKs	-0.5256	19.55
DUSP2	Tier 4 GM KCs	-1.045	19.51
IFI30	Tier 4 GM KCs	-0.5889	19.51
SLPI	Tier 4 Sulcus Basal	-0.2188	19.27
SPRR2A	Tier 4 Sulcus Basal	-0.1818	19.27
DST	Tier 4 SB JEKs	-0.118	19.23
PTTG1	Tier 4 SB JEKs	-0.4214	19.23
C12orf75	Tier 4 Sulcus SB	-0.229	19.11
IGHG1	Tier 4 Sulcus SB	-0.1812	19.11
TSC22D3	Tier 4 Sulcus SB	-1.034	19.11
TUBB	Tier 4 Sulcus SB	-0.5423	19.11
SBSN	Tier 4 SB JEKs	0.5709	18.85
TNFRSF18	Tier 4 SB JEKs	-0.3926	18.85
NRG1	Tier 4 GM KCs	0.006391	18.83
SPINK2	Tier 4 GM KCs	-0.02887	18.83
XBP1	Tier 4 Sulcus Basal	-0.8462	18.81
HLA-DMA	Tier 4 Basal JEKs	-0.715	18.8
IGHG4	Tier 4 GM KCs	-0.2344	18.61
IGHG1	Tier 4 GM KCs	-0.2366	18.16
TMC6	Tier 4 GM KCs	-0.6703	18.16
HLA-DMA	Tier 4 Sulcus Basal	-0.7153	17.89
YWHAH	Tier 4 Sulcus SB	-0.5741	17.83
SPRR3	Tier 4 Sulcus Basal	-0.232	17.66
HLA-DQA1	Tier 4 GM KCs	-0.6245	17.49
GBP2	Tier 4 SB JEKs	-0.6473	17.31
IFITM2	Tier 4 SB JEKs	-1.063	17.31
NUB1	Tier 4 Basal JEKs	-0.4366	17.29
CCND2	Tier 4 Sulcus Basal	-0.3803	17.2
IGHG1	Tier 4 Sulcus Basal	-0.191	17.2
ODAM	Tier 4 Sulcus SB	0.1824	17.2
PLAC8	Tier 4 Sulcus SB	0.1344	17.2
PTTG1	Tier 4 Sulcus SB	-0.1168	17.2
IRF7	Tier 4 GM KCs	-0.2503	17.04
NUB1	Tier 4 Sulcus Basal	-0.2731	16.97
GBP2	Tier 4 Basal JEKs	-0.5375	16.92
IL32	Tier 4 GM KCs	-0.6704	16.59
LTC4S	Tier 4 GM KCs	-0.2281	16.59
IGLC3	Tier 4 SB JEKs	-0.2132	16.54
ODAPH	Tier 4 Basal JEKs	0.5854	16.54
PTAFR	Tier 4 SB JEKs	0.04126	16.54
CCND3	Tier 4 Sulcus Basal	-0.7577	16.28
CPNE3	Tier 4 Sulcus SB	-0.272	15.92
HLA-DPA1	Tier 4 SB JEKs	-0.6592	15.77
PLAC8	Tier 4 SB JEKs	-0.1871	15.77
KLF2	Tier 4 GM KCs	-0.5839	15.7
APOE	Tier 4 SB JEKs	-0.03206	15.38
IRF7	Tier 4 SB JEKs	-0.2362	15.38
NABP1	Tier 4 SB JEKs	-0.7622	15.38
IFITM2	Tier 4 Sulcus SB	-1.043	15.29
CXCL14	Tier 4 Basal JEKs	0.047	15.04
SPRR3	Tier 4 Basal JEKs	-0.2468	15.04
NABP1	Tier 4 GM KCs	-0.7855	15.02
SPRR3	Tier 4 GM KCs	-0.2568	15.02
HLA-DPB1	Tier 4 SB JEKs	-0.6388	15
CLU	Tier 4 Sulcus Basal	-0.09926	14.91
COTL1	Tier 4 Sulcus Basal	-0.8984	14.91
IFI30	Tier 4 Sulcus Basal	-0.5879	14.91
DNASE1L3	Tier 4 GM KCs	-0.3058	14.8
TNFRSF18	Tier 4 Sulcus Basal	-0.3871	14.68
CNFN	Tier 4 Basal JEKs	-0.2168	14.66
HLA-DPB1	Tier 4 Sulcus SB	-0.6312	14.65
CCND3	Tier 4 SB JEKs	-0.9786	14.62
FKBP11	Tier 4 SB JEKs	-0.535	14.62
MAFF	Tier 4 GM KCs	-0.5404	14.57
SPON2	Tier 4 Sulcus Basal	-0.003269	14.45
MMP7	Tier 4 SB JEKs	2.242	14.23
PARM1	Tier 4 SB JEKs	-0.03402	14.23
IGHG4	Tier 4 Sulcus Basal	-0.2202	14.22
IGHG3	Tier 4 Sulcus SB	-0.237	14.01
NABP1	Tier 4 Sulcus SB	-0.2698	14.01
XBP1	Tier 4 Sulcus SB	-0.8738	14.01
IGLC3	Tier 4 Basal JEKs	-0.1785	13.91
HLA-DQA1	Tier 4 Basal JEKs	-0.6402	13.53
IRF1	Tier 4 SB JEKs	-1.161	13.46
SPRR2A	Tier 4 GM KCs	-0.2699	13.45
DAPP1	Tier 4 Sulcus SB	-0.1012	13.38
FSCN1	Tier 4 Sulcus SB	-0.1213	13.38
IGHG4	Tier 4 Sulcus SB	-0.165	13.38
MAFF	Tier 4 Sulcus SB	-0.02242	13.38
IGLC3	Tier 4 Sulcus Basal	-0.1587	13.3
FAM25A	Tier 4 SB JEKs	2.5	13.08
OSGIN1	Tier 4 Sulcus Basal	0.5525	13.07
HACD4	Tier 4 GM KCs	-0.8004	13
NUP214	Tier 4 GM KCs	-0.3788	13
GCLM	Tier 4 Sulcus SB	0.7472	12.74
IFI30	Tier 4 SB JEKs	-0.6017	12.69
RAPGEF6	Tier 4 GM KCs	-0.5975	12.56
RHCG	Tier 4 Sulcus Basal	-0.201	12.39
OSGIN1	Tier 4 GM KCs	0.1371	12.33
PHTF2	Tier 4 GM KCs	-0.4416	12.33
CRNN	Tier 4 SB JEKs	1.043	12.31
HLA-DMA	Tier 4 SB JEKs	-0.7871	12.31
HPGD	Tier 4 SB JEKs	-0.2408	12.31
IL7R	Tier 4 SB JEKs	-0.7619	12.31
2023-03-02	Tier 4 SB JEKs	-0.745	12.31
NUB1	Tier 4 SB JEKs	-0.5678	12.31
TPSB2	Tier 4 SB JEKs	-0.1767	12.31
AC016831.5	Tier 4 GM KCs	-0.618	12.11
IRF7	Tier 4 Sulcus SB	-0.2334	12.1
SOX4	Tier 4 Sulcus SB	-0.2573	12.1
DUSP2	Tier 4 Basal JEKs	-1.116	12.03
DUSP2	Tier 4 Sulcus Basal	-1.055	11.93
IGHG3	Tier 4 Sulcus Basal	-0.1946	11.93
IL32	Tier 4 Sulcus Basal	-0.6414	11.93
FSCN1	Tier 4 SB JEKs	-0.2692	11.92
CNFN	Tier 4 GM KCs	-0.2273	11.88
CNFN	Tier 4 Sulcus Basal	-0.2018	11.7
CEP170	Tier 4 GM KCs	-0.4758	11.66
GZMB	Tier 4 Basal JEKs	-0.3761	11.65
MAFF	Tier 4 Basal JEKs	-0.5168	11.65
SPON2	Tier 4 Basal JEKs	0.1304	11.65
GBP2	Tier 4 Sulcus Basal	-0.4902	11.47
NABP1	Tier 4 Sulcus Basal	-0.8328	11.47
SAA2	Tier 4 Sulcus Basal	-0.1895	11.47
IRF7	Tier 4 Basal JEKs	-0.236	11.28
CXCL14	Tier 4 SB JEKs	-0.2194	11.15
CD52	Tier 4 Sulcus Basal	-0.9451	11.01
TMC6	Tier 4 Sulcus Basal	-0.9413	11.01
CCND3	Tier 4 Basal JEKs	-1.039	10.9
IFI30	Tier 4 Basal JEKs	-0.6094	10.9
TNFRSF18	Tier 4 Basal JEKs	-0.4346	10.9
GBP2	Tier 4 Sulcus SB	-0.4474	10.83
IGLC3	Tier 4 Sulcus SB	-0.2138	10.83
ODAM	Tier 4 Sulcus Basal	-0.1897	10.78
HLA-DQA1	Tier 4 SB JEKs	-0.6455	10.77
RNASE1	Tier 4 SB JEKs	-0.1441	10.77
SPINK7	Tier 4 SB JEKs	0.8376	10.77
COTL1	Tier 4 GM KCs	-1.032	10.54
IGHG3	Tier 4 GM KCs	-0.2502	10.54
NABP1	Tier 4 Basal JEKs	-0.8455	10.53
GALK1	Tier 4 SB JEKs	-0.4553	10.38
APOE	Tier 4 Basal JEKs	-0.216	10.15
CXCL8	Tier 4 Basal JEKs	-0.2807	10.15
APOE	Tier 4 GM KCs	-0.2674	10.09
IRF7	Tier 4 Sulcus Basal	-0.2612	10.09
COTL1	Tier 4 SB JEKs	-1.067	10
ITM2C	Tier 4 SB JEKs	-0.4684	10
IGLC3	Tier 4 GM KCs	-0.2176	9.865
RCBTB2	Tier 4 GM KCs	-0.6551	9.865
TENT5C	Tier 4 GM KCs	-0.6737	9.865
ITM2C	Tier 4 Basal JEKs	-0.5145	9.774
2023-03-02	Tier 4 Basal JEKs	-0.5695	9.774
AC016831.5	Tier 4 SB JEKs	-0.9529	9.615
CCND3	Tier 4 Sulcus SB	-0.7833	9.554
CXCL14	Tier 4 Sulcus SB	0.03572	9.554
HLA-DPA1	Tier 4 Sulcus SB	-0.6687	9.554
IRF1	Tier 4 Sulcus SB	-1.182	9.554
2023-03-02	Tier 4 Sulcus SB	0.3754	9.554
NUB1	Tier 4 Sulcus SB	-0.6067	9.554
TPSB2	Tier 4 Sulcus SB	-0.1683	9.554
CXCL8	Tier 4 GM KCs	-0.3693	9.417
GPR137B	Tier 4 GM KCs	-0.452	9.417
HLA-DMB	Tier 4 GM KCs	-0.6415	9.417
HPGD	Tier 4 GM KCs	-0.2397	9.417
MMP7	Tier 4 GM KCs	0.7834	9.417
RHCG	Tier 4 GM KCs	-0.3212	9.417
DAPP1	Tier 4 Sulcus Basal	-0.4432	9.404
KLF2	Tier 4 SB JEKs	-0.6159	9.231
HLA-DQA1	Tier 4 Sulcus Basal	-0.6337	9.174
KLF2	Tier 4 Sulcus Basal	-0.3486	9.174
CLU	Tier 4 Basal JEKs	-0.1535	9.023
HPGD	Tier 4 Basal JEKs	-0.2357	9.023
MAL	Tier 4 Basal JEKs	-0.2241	9.023
TBC1D4	Tier 4 GM KCs	-0.4462	8.969
CXCL8	Tier 4 Sulcus SB	-0.2605	8.917
DST	Tier 4 Sulcus SB	-0.2088	8.917
HLA-DQB1	Tier 4 Sulcus SB	-0.6474	8.917
IL32	Tier 4 Sulcus SB	-0.6837	8.917
HLA-DRB5	Tier 4 Sulcus Basal	-0.6476	8.716
ITM2C	Tier 4 Sulcus Basal	-0.4619	8.716
HLA-DRB5	Tier 4 GM KCs	-0.6577	8.52
ENG	Tier 4 SB JEKs	-0.3843	8.462
STMN1	Tier 4 SB JEKs	-0.5957	8.462
APOE	Tier 4 Sulcus SB	-0.2245	8.28
HLA-DMA	Tier 4 Sulcus SB	-0.7791	8.28
HPGD	Tier 4 Sulcus SB	-0.1804	8.28
IL1B	Tier 4 Sulcus SB	-0.3831	8.28
ODAPH	Tier 4 Sulcus SB	0.3085	8.28
C15orf48	Tier 4 Basal JEKs	-0.4744	8.271
CCND2	Tier 4 Basal JEKs	-0.6429	8.271
PCLAF	Tier 4 Basal JEKs	-0.2328	8.271
NRG1	Tier 4 Sulcus Basal	-0.1146	8.257
RCBTB2	Tier 4 Sulcus Basal	-0.5779	8.257
AC016831.5	Tier 4 Sulcus Basal	-0.7863	8.028
CD52	Tier 4 Basal JEKs	-0.958	7.895
LTC4S	Tier 4 Basal JEKs	-0.2166	7.895
NUP214	Tier 4 Sulcus Basal	-0.4925	7.798
KLF2	Tier 4 Sulcus SB	-0.6385	7.643
STMN1	Tier 4 Sulcus SB	-0.5072	7.643
DAPP1	Tier 4 GM KCs	-0.5296	7.623
TBC1D4	Tier 4 Sulcus Basal	-0.37	7.569
GALK1	Tier 4 Basal JEKs	-0.5526	7.519
RAPGEF6	Tier 4 Basal JEKs	-0.6655	7.519
TBC1D4	Tier 4 Basal JEKs	-0.4395	7.519
HACD4	Tier 4 Sulcus Basal	-1.029	7.339
MAFF	Tier 4 Sulcus Basal	-0.5001	7.339
CCL4	Tier 4 SB JEKs	-0.4434	7.308
LAMP3	Tier 4 GM KCs	-0.1478	7.175
COTL1	Tier 4 Basal JEKs	-1.065	7.143
LAMP3	Tier 4 Basal JEKs	-0.1759	7.143
DUSP2	Tier 4 Sulcus SB	-1.168	7.006
GALK1	Tier 4 Sulcus SB	-0.3191	7.006
SPON2	Tier 4 Sulcus SB	-0.1454	7.006
TPSAB1	Tier 4 Sulcus SB	-0.1663	7.006
APOE	Tier 4 Sulcus Basal	-0.2414	6.881
CCL4	Tier 4 GM KCs	-0.4148	6.726
ENG	Tier 4 GM KCs	-0.4825	6.726
LTB	Tier 4 Sulcus Basal	-0.6223	6.651
DUSP2	Tier 4 SB JEKs	-1.223	6.538
SH3KBP1	Tier 4 SB JEKs	-1.401	6.538
2023-03-02	Tier 4 GM KCs	-1.138	6.502
PCLAF	Tier 4 GM KCs	-0.2886	6.502
C15orf48	Tier 4 Sulcus Basal	-0.5006	6.422
RAPGEF6	Tier 4 Sulcus Basal	-0.6624	6.422
HLA-DMB	Tier 4 Basal JEKs	-0.671	6.391
PCLAF	Tier 4 Sulcus SB	-0.2225	6.369
HPGD	Tier 4 Sulcus Basal	-0.2446	6.193
MAL	Tier 4 Sulcus Basal	-0.2131	6.193
PHTF2	Tier 4 Sulcus Basal	-0.637	6.193
PIP4K2A	Tier 4 Sulcus Basal	-1.033	6.193
CD52	Tier 4 SB JEKs	-1.038	6.154
FCGBP	Tier 4 SB JEKs	-0.0367	6.154
LYZ	Tier 4 SB JEKs	-0.5402	6.154
TPSAB1	Tier 4 SB JEKs	-0.1901	6.154
C15orf48	Tier 4 GM KCs	-0.5141	6.054
GALK1	Tier 4 GM KCs	-0.6738	6.054
TPSB2	Tier 4 GM KCs	-0.1977	6.054
GPR137B	Tier 4 Basal JEKs	-0.499	6.015
NUP214	Tier 4 Basal JEKs	-0.8223	6.015
CCL4	Tier 4 Sulcus Basal	-0.4068	5.963
CEP170	Tier 4 Sulcus Basal	-0.7239	5.963
HCST	Tier 4 Sulcus Basal	-0.9598	5.963
IL7R	Tier 4 Sulcus Basal	-0.5876	5.963
LAMP3	Tier 4 Sulcus Basal	-0.1729	5.963
PIP4K2A	Tier 4 GM KCs	-1.085	5.83
CD7	Tier 4 SB JEKs	-0.5954	5.769
GPR137B	Tier 4 SB JEKs	-0.5586	5.769
LTB	Tier 4 SB JEKs	-0.7209	5.769
NUP214	Tier 4 SB JEKs	-0.6503	5.769
PIP4K2A	Tier 4 SB JEKs	-1.115	5.769
PTGDS	Tier 4 SB JEKs	-0.1647	5.769
CXCL8	Tier 4 Sulcus Basal	-0.4018	5.734
LTC4S	Tier 4 Sulcus Basal	-0.2849	5.734
SPINK2	Tier 4 Sulcus Basal	-0.1721	5.734
CD3D	Tier 4 Sulcus SB	-0.6484	5.732
CD52	Tier 4 Sulcus SB	-0.9993	5.732
CLU	Tier 4 Sulcus SB	-0.2099	5.732
COTL1	Tier 4 Sulcus SB	-1.075	5.732
TMC6	Tier 4 Sulcus SB	-1.164	5.732
TNFRSF18	Tier 4 Sulcus SB	-0.4632	5.732
AC016831.5	Tier 4 Basal JEKs	-0.7147	5.639
DAPP1	Tier 4 Basal JEKs	-0.5636	5.639
HLA-DRB5	Tier 4 Basal JEKs	-0.6651	5.639
IL7R	Tier 4 Basal JEKs	-0.7728	5.639
NRG1	Tier 4 Basal JEKs	-0.3401	5.639
SPINK2	Tier 4 Basal JEKs	-0.2689	5.639
2023-03-02	Tier 4 Sulcus Basal	-0.6969	5.505
MMP7	Tier 4 Sulcus Basal	0.5863	5.505
AIF1	Tier 4 SB JEKs	-0.5718	5.385
JCHAIN	Tier 4 SB JEKs	-0.2126	5.385
LAMP3	Tier 4 SB JEKs	-0.2216	5.385
FLT3LG	Tier 4 Sulcus Basal	-0.5567	5.275
TRAC	Tier 4 Sulcus Basal	-0.5891	5.275
HCST	Tier 4 Basal JEKs	-0.9314	5.263
LYZ	Tier 4 Basal JEKs	-0.5933	5.263
CD52	Tier 4 GM KCs	-1.031	5.157
FLT3LG	Tier 4 GM KCs	-0.57	5.157
CCND2	Tier 4 Sulcus SB	-0.8547	5.096
HLA-DMB	Tier 4 Sulcus Basal	-0.6632	5.046
TPSB2	Tier 4 Sulcus Basal	-0.1959	5.046
TRBC2	Tier 4 Sulcus Basal	-0.5914	5.046
SH3KBP1	Tier 4 GM KCs	-1.386	4.933
CEP170	Tier 4 Basal JEKs	-0.8173	4.887
IL1B	Tier 4 Basal JEKs	-0.3982	4.887
PHTF2	Tier 4 Basal JEKs	-0.6239	4.887
RNASE1	Tier 4 Basal JEKs	-0.2084	4.887
AIF1	Tier 4 Sulcus Basal	-0.5557	4.817
CD2	Tier 4 Sulcus Basal	-0.653	4.817
CD37	Tier 4 Sulcus Basal	-1.003	4.817
LYZ	Tier 4 Sulcus Basal	-0.5918	4.817
AIF1	Tier 4 GM KCs	-0.5717	4.709
CCL5	Tier 4 GM KCs	-0.4755	4.709
CCL5	Tier 4 SB JEKs	-0.5029	4.615
RAPGEF6	Tier 4 SB JEKs	-0.8918	4.615
CCL5	Tier 4 Sulcus Basal	-0.4668	4.587
AIF1	Tier 4 Basal JEKs	-0.5518	4.511
FLT3LG	Tier 4 Basal JEKs	-0.6929	4.511
KLF2	Tier 4 Basal JEKs	-0.7039	4.511
LTB	Tier 4 Basal JEKs	-0.7094	4.511
RCBTB2	Tier 4 Basal JEKs	-0.8465	4.511
HCST	Tier 4 GM KCs	-1.008	4.484
SPON2	Tier 4 GM KCs	-0.3774	4.484
AIF1	Tier 4 Sulcus SB	-0.5662	4.459
FKBP11	Tier 4 Sulcus SB	-0.5844	4.459
IL7R	Tier 4 Sulcus SB	-0.7226	4.459
LTB	Tier 4 Sulcus SB	-0.6797	4.459
LYZ	Tier 4 Sulcus SB	-0.5881	4.459
NUP214	Tier 4 Sulcus SB	-0.3087	4.459
PHTF2	Tier 4 Sulcus SB	-0.6856	4.459
PIP4K2A	Tier 4 Sulcus SB	-1.111	4.459
CD3D	Tier 4 Sulcus Basal	-0.6096	4.358
GALK1	Tier 4 Sulcus Basal	-0.8222	4.358
CREB5	Tier 4 GM KCs	-0.3794	4.26
LYZ	Tier 4 GM KCs	-0.5933	4.26
CCND2	Tier 4 SB JEKs	-0.8803	4.231
GPR183	Tier 4 SB JEKs	-0.6828	4.231
TYROBP	Tier 4 SB JEKs	-0.7893	4.231
PARM1	Tier 4 Basal JEKs	-0.2259	4.135
TENT5C	Tier 4 Basal JEKs	-0.7502	4.135
TYROBP	Tier 4 Basal JEKs	-0.7794	4.135
GPR183	Tier 4 Sulcus Basal	-0.6623	4.128
LTB	Tier 4 GM KCs	-0.6984	4.036
TPSAB1	Tier 4 GM KCs	-0.1965	4.036
TRAC	Tier 4 GM KCs	-0.62	4.036
GZMA	Tier 4 Sulcus Basal	-0.4832	3.899
IL1B	Tier 4 Sulcus Basal	-0.4027	3.899
SBSN	Tier 4 Sulcus Basal	-0.1049	3.899
C1orf54	Tier 4 SB JEKs	-0.2767	3.846
HCST	Tier 4 SB JEKs	-1.062	3.846
LTC4S	Tier 4 SB JEKs	-0.2845	3.846
PHTF2	Tier 4 SB JEKs	-0.6624	3.846
RCBTB2	Tier 4 SB JEKs	-1.053	3.846
CCL4	Tier 4 Sulcus SB	-0.4766	3.822
CD37	Tier 4 Sulcus SB	-1.074	3.822
ENG	Tier 4 Sulcus SB	-0.3264	3.822
FLT3LG	Tier 4 Sulcus SB	-0.2869	3.822
GPR137B	Tier 4 Sulcus SB	-0.2289	3.822
LTC4S	Tier 4 Sulcus SB	-0.2517	3.822
PTGDS	Tier 4 Sulcus SB	-0.2109	3.822
RCBTB2	Tier 4 Sulcus SB	-1.036	3.822
TYROBP	Tier 4 Sulcus SB	-0.7803	3.822
RNASE1	Tier 4 GM KCs	-0.2425	3.812
PTAFR	Tier 4 Basal JEKs	-0.3937	3.759
GPR137B	Tier 4 Sulcus Basal	-0.4109	3.67
GZMK	Tier 4 Sulcus Basal	-0.2972	3.67
PTAFR	Tier 4 Sulcus Basal	-0.4932	3.67
C1QA	Tier 4 SB JEKs	-0.3148	3.462
CD3D	Tier 4 SB JEKs	-0.6354	3.462
GZMA	Tier 4 SB JEKs	-0.5304	3.462
NKG7	Tier 4 SB JEKs	-0.4235	3.462
ODAPH	Tier 4 Sulcus Basal	-0.1727	3.44
CCL4	Tier 4 Basal JEKs	-0.4759	3.383
PIP4K2A	Tier 4 Basal JEKs	-0.981	3.383
CD2	Tier 4 GM KCs	-0.6918	3.363
JCHAIN	Tier 4 GM KCs	-0.2295	3.363
PTGDS	Tier 4 GM KCs	-0.2358	3.363
TYROBP	Tier 4 GM KCs	-0.7996	3.363
JCHAIN	Tier 4 Sulcus Basal	-0.178	3.211
AC016831.5	Tier 4 Sulcus SB	-0.9131	3.185
CCL4L2	Tier 4 Sulcus SB	-0.4994	3.185
CCL5	Tier 4 Sulcus SB	-0.5057	3.185
HACD4	Tier 4 Sulcus SB	-1.186	3.185
HLA-DQA1	Tier 4 Sulcus SB	-0.6561	3.185
IFI30	Tier 4 Sulcus SB	-0.623	3.185
ITM2C	Tier 4 Sulcus SB	-0.5062	3.185
RNASE1	Tier 4 Sulcus SB	-0.1862	3.185
CD3D	Tier 4 GM KCs	-0.6315	3.139
CPVL	Tier 4 GM KCs	-0.4134	3.139
PAG1	Tier 4 GM KCs	-0.8142	3.139
PTAFR	Tier 4 GM KCs	-0.5576	3.139
BATF	Tier 4 SB JEKs	-0.4617	3.077
CD37	Tier 4 SB JEKs	-1.063	3.077
GNLY	Tier 4 SB JEKs	-0.3571	3.077
HLA-DMB	Tier 4 SB JEKs	-0.6607	3.077
KRT86	Tier 4 SB JEKs	-0.2586	3.077
TBC1D4	Tier 4 SB JEKs	-0.4426	3.077
TRBC2	Tier 4 SB JEKs	-0.6509	3.077
C1orf54	Tier 4 Basal JEKs	-0.3011	3.008
CD3D	Tier 4 Basal JEKs	-0.6324	3.008
HACD4	Tier 4 Basal JEKs	-1.52	3.008
SBSN	Tier 4 Basal JEKs	-0.2285	3.008
TPSB2	Tier 4 Basal JEKs	-0.1977	3.008
BATF	Tier 4 Sulcus Basal	-0.3992	2.982
CST7	Tier 4 Sulcus Basal	-0.6668	2.982
KLRB1	Tier 4 Sulcus Basal	-0.6123	2.982
NKG7	Tier 4 Sulcus Basal	-0.4225	2.982
PTGDS	Tier 4 Sulcus Basal	-0.222	2.982
RNASE1	Tier 4 Sulcus Basal	-0.2582	2.982
SH3KBP1	Tier 4 Sulcus Basal	-1.402	2.982
CD37	Tier 4 GM KCs	-1.093	2.915
GZMA	Tier 4 GM KCs	-0.4983	2.915
NKG7	Tier 4 GM KCs	-0.4284	2.915
CCL4L2	Tier 4 Sulcus Basal	-0.506	2.752
MZB1	Tier 4 Sulcus Basal	-0.1891	2.752
TYROBP	Tier 4 Sulcus Basal	-0.7934	2.752
CEP170	Tier 4 SB JEKs	-1.073	2.692
C1orf54	Tier 4 GM KCs	-0.3171	2.691
CST7	Tier 4 GM KCs	-0.7098	2.691
GZMK	Tier 4 GM KCs	-0.3327	2.691
MAL	Tier 4 GM KCs	-0.2623	2.691
C1QA	Tier 4 Basal JEKs	-0.3691	2.632
CPVL	Tier 4 Basal JEKs	-0.407	2.632
JCHAIN	Tier 4 Basal JEKs	-0.2322	2.632
PLAC8	Tier 4 Basal JEKs	-0.4627	2.632
PTGDS	Tier 4 Basal JEKs	-0.2342	2.632
C1orf54	Tier 4 Sulcus SB	-0.3125	2.548
CD2	Tier 4 Sulcus SB	-0.7208	2.548
CD7	Tier 4 Sulcus SB	-0.5881	2.548
CPVL	Tier 4 Sulcus SB	-0.4211	2.548
KLRB1	Tier 4 Sulcus SB	-0.6484	2.548
MZB1	Tier 4 Sulcus SB	-0.2249	2.548
SPTSSB	Tier 4 Sulcus SB	0.1232	2.548
TENT5C	Tier 4 Sulcus SB	-0.7957	2.548
TRAC	Tier 4 Sulcus SB	-0.6057	2.548
CD7	Tier 4 Sulcus Basal	-0.5752	2.523
GZMB	Tier 4 Sulcus Basal	-0.3984	2.523
TPSAB1	Tier 4 Sulcus Basal	-0.1978	2.523
AC114760.2	Tier 4 GM KCs	-1.04	2.466
CD7	Tier 4 GM KCs	-0.5919	2.466
GPR183	Tier 4 GM KCs	-0.6831	2.466
HLA-DQB2	Tier 4 GM KCs	-0.3423	2.466
IL7R	Tier 4 GM KCs	-0.7509	2.466
AC114760.2	Tier 4 SB JEKs	-1.093	2.308
C1QC	Tier 4 SB JEKs	-0.4023	2.308
CCL3	Tier 4 SB JEKs	-0.4489	2.308
CST7	Tier 4 SB JEKs	-0.7175	2.308
HACD4	Tier 4 SB JEKs	-1.615	2.308
PID1	Tier 4 SB JEKs	-0.4683	2.308
TENT5C	Tier 4 SB JEKs	-0.8534	2.308
TRAC	Tier 4 SB JEKs	-0.6533	2.308
AC114760.2	Tier 4 Sulcus Basal	-1.028	2.294
C1QB	Tier 4 Sulcus Basal	-0.3951	2.294
ENG	Tier 4 Sulcus Basal	-0.8495	2.294
AC114760.2	Tier 4 Basal JEKs	-0.9768	2.256
C1QB	Tier 4 Basal JEKs	-0.3821	2.256
CCL5	Tier 4 Basal JEKs	-0.5047	2.256
CD37	Tier 4 Basal JEKs	-1.08	2.256
CD7	Tier 4 Basal JEKs	-0.5654	2.256
DERL3	Tier 4 Basal JEKs	-0.2797	2.256
KLRB1	Tier 4 Basal JEKs	-0.5637	2.256
MMP9	Tier 4 Basal JEKs	-0.2831	2.256
MS4A1	Tier 4 Basal JEKs	-0.1985	2.256
MZB1	Tier 4 Basal JEKs	-0.2859	2.256
PAG1	Tier 4 Basal JEKs	-0.9317	2.256
TPSAB1	Tier 4 Basal JEKs	-0.197	2.256
CCL4L2	Tier 4 GM KCs	-0.523	2.242
CPA3	Tier 4 GM KCs	-0.1925	2.242
IL1B	Tier 4 GM KCs	-0.4121	2.242
KLRB1	Tier 4 GM KCs	-0.6546	2.242
TRBC2	Tier 4 GM KCs	-0.66	2.242
CPA3	Tier 4 Sulcus Basal	-0.1882	2.064
CRNN	Tier 4 Sulcus Basal	-0.1719	2.064
GNLY	Tier 4 Sulcus Basal	-0.358	2.064
PAG1	Tier 4 Sulcus Basal	-0.8269	2.064
PLAC8	Tier 4 Sulcus Basal	-0.4568	2.064
TENT5C	Tier 4 Sulcus Basal	-0.8067	2.064
C1QA	Tier 4 GM KCs	-0.3764	2.018
C1QB	Tier 4 GM KCs	-0.4049	2.018
MZB1	Tier 4 GM KCs	-0.2928	2.018
C1QB	Tier 4 SB JEKs	-0.4061	1.923
CD2	Tier 4 SB JEKs	-0.7074	1.923
DERL3	Tier 4 SB JEKs	-0.2675	1.923
FCER1A	Tier 4 SB JEKs	-0.3578	1.923
MS4A6A	Tier 4 SB JEKs	-0.5866	1.923
MZB1	Tier 4 SB JEKs	-0.3236	1.923
NRG1	Tier 4 SB JEKs	-0.4582	1.923
PCLAF	Tier 4 SB JEKs	-0.3716	1.923
S100B	Tier 4 SB JEKs	-0.371	1.923
SPINK2	Tier 4 SB JEKs	-0.3029	1.923
XCL1	Tier 4 SB JEKs	-0.2493	1.923
BATF	Tier 4 Sulcus SB	-0.4304	1.911
CCL3	Tier 4 Sulcus SB	-0.4467	1.911
CTLA4	Tier 4 Sulcus SB	-0.2795	1.911
GPR183	Tier 4 Sulcus SB	-0.6749	1.911
HCST	Tier 4 Sulcus SB	-1.04	1.911
HLA-DMB	Tier 4 Sulcus SB	-0.6706	1.911
HLA-DRB5	Tier 4 Sulcus SB	-0.6639	1.911
IL4I1	Tier 4 Sulcus SB	-0.4675	1.911
NKG7	Tier 4 Sulcus SB	-0.4376	1.911
S100B	Tier 4 Sulcus SB	-0.4179	1.911
SH3KBP1	Tier 4 Sulcus SB	-1.328	1.911
SKAP1	Tier 4 Sulcus SB	-0.6943	1.911
TNFRSF4	Tier 4 Sulcus SB	-0.3357	1.911
TRBC2	Tier 4 Sulcus SB	-0.6706	1.911
C1QC	Tier 4 Basal JEKs	-0.412	1.88
CCL3	Tier 4 Basal JEKs	-0.4549	1.88
CCL4L2	Tier 4 Basal JEKs	-0.5027	1.88
PID1	Tier 4 Basal JEKs	-0.4124	1.88
TRAC	Tier 4 Basal JEKs	-0.6336	1.88
C1orf54	Tier 4 Sulcus Basal	-0.3107	1.835
CD247	Tier 4 Sulcus Basal	-0.6043	1.835
CPVL	Tier 4 Sulcus Basal	-0.4172	1.835
CTSW	Tier 4 Sulcus Basal	-0.4322	1.835
ICOS	Tier 4 Sulcus Basal	-0.4607	1.835
S100B	Tier 4 Sulcus Basal	-0.3921	1.835
SKAP1	Tier 4 Sulcus Basal	-0.7407	1.835
GNLY	Tier 4 GM KCs	-0.3604	1.794
SBSN	Tier 4 GM KCs	-0.2323	1.794
CD79A	Tier 4 Sulcus Basal	-0.1966	1.606
PID1	Tier 4 GM KCs	-0.4491	1.57
FLT3LG	Tier 4 SB JEKs	-0.6201	1.538
GZMK	Tier 4 SB JEKs	-0.4298	1.538
MMP9	Tier 4 SB JEKs	-0.2842	1.538
PRF1	Tier 4 SB JEKs	-0.371	1.538
BATF	Tier 4 Basal JEKs	-0.443	1.504
CREB5	Tier 4 Basal JEKs	-0.4802	1.504
CRNN	Tier 4 Basal JEKs	-0.2344	1.504
FAM25A	Tier 4 Basal JEKs	-0.2765	1.504
GNLY	Tier 4 Basal JEKs	-0.3625	1.504
GPR183	Tier 4 Basal JEKs	-0.679	1.504
GZMA	Tier 4 Basal JEKs	-0.5428	1.504
LGALS2	Tier 4 Basal JEKs	-0.5112	1.504
S100B	Tier 4 Basal JEKs	-0.4097	1.504
TRBC2	Tier 4 Basal JEKs	-0.6594	1.504
C1QA	Tier 4 Sulcus Basal	-0.3748	1.376
DERL3	Tier 4 Sulcus Basal	-0.2019	1.376
LGALS2	Tier 4 Sulcus Basal	-0.5009	1.376
MS4A1	Tier 4 Sulcus Basal	-0.1868	1.376
PID1	Tier 4 Sulcus Basal	-0.359	1.376
TNFRSF4	Tier 4 Sulcus Basal	-0.3624	1.376
CLEC10A	Tier 4 GM KCs	-0.4889	1.345
CRNN	Tier 4 GM KCs	-0.2376	1.345
CTSW	Tier 4 GM KCs	-0.432	1.345
GZMB	Tier 4 GM KCs	-0.4007	1.345
ODAPH	Tier 4 GM KCs	-0.256	1.345
PLAC8	Tier 4 GM KCs	-0.4652	1.345
C1QC	Tier 4 Sulcus SB	-0.405	1.274
CD79A	Tier 4 Sulcus SB	-0.2448	1.274
GZMA	Tier 4 Sulcus SB	-0.5475	1.274
GZMB	Tier 4 Sulcus SB	-0.4026	1.274
GZMH	Tier 4 Sulcus SB	-0.3904	1.274
GZMK	Tier 4 Sulcus SB	-0.4496	1.274
JCHAIN	Tier 4 Sulcus SB	-0.2358	1.274
LAMP3	Tier 4 Sulcus SB	-0.2651	1.274
MMP7	Tier 4 Sulcus SB	-0.4011	1.274
PID1	Tier 4 Sulcus SB	-0.4598	1.274
PTAFR	Tier 4 Sulcus SB	-0.6291	1.274
SH2D2A	Tier 4 Sulcus SB	-0.67	1.274
SPINK2	Tier 4 Sulcus SB	-0.3019	1.274
TBC1D4	Tier 4 Sulcus SB	-0.5623	1.274
CCL4L2	Tier 4 SB JEKs	-0.5279	1.154
CD79A	Tier 4 SB JEKs	-0.2455	1.154
CPA3	Tier 4 SB JEKs	-0.1945	1.154
CPVL	Tier 4 SB JEKs	-0.4152	1.154
EBI3	Tier 4 SB JEKs	-0.2856	1.154
GZMH	Tier 4 SB JEKs	-0.3918	1.154
HLA-DQB2	Tier 4 SB JEKs	-0.3455	1.154
IL4I1	Tier 4 SB JEKs	-0.5834	1.154
KLRB1	Tier 4 SB JEKs	-0.6398	1.154
KLRD1	Tier 4 SB JEKs	-0.3624	1.154
LGALS2	Tier 4 SB JEKs	-0.5144	1.154
PAG1	Tier 4 SB JEKs	-0.9504	1.154
SH2D2A	Tier 4 SB JEKs	-0.6271	1.154
ZNF683	Tier 4 SB JEKs	-0.1922	1.154
CCL3	Tier 4 Sulcus Basal	-0.4479	1.147
FAM25A	Tier 4 Sulcus Basal	-0.2793	1.147
GZMH	Tier 4 Sulcus Basal	-0.3552	1.147
HLA-DQB2	Tier 4 Sulcus Basal	-0.3428	1.147
PYHIN1	Tier 4 Sulcus Basal	-0.5472	1.147
SH2D2A	Tier 4 Sulcus Basal	-0.6309	1.147
SLAMF1	Tier 4 Sulcus Basal	-0.4667	1.147
CD2	Tier 4 Basal JEKs	-0.7249	1.128
CD79A	Tier 4 Basal JEKs	-0.2483	1.128
CTSW	Tier 4 Basal JEKs	-0.4086	1.128
ENG	Tier 4 Basal JEKs	-0.9879	1.128
FCGBP	Tier 4 Basal JEKs	-0.307	1.128
GZMH	Tier 4 Basal JEKs	-0.3901	1.128
GZMK	Tier 4 Basal JEKs	-0.4352	1.128
HLA-DQB2	Tier 4 Basal JEKs	-0.3458	1.128
KLRF1	Tier 4 Basal JEKs	-0.3207	1.128
MS4A6A	Tier 4 Basal JEKs	-0.5929	1.128
NKG7	Tier 4 Basal JEKs	-0.4438	1.128
SH3KBP1	Tier 4 Basal JEKs	-1.339	1.128
SPINK7	Tier 4 Basal JEKs	-0.2209	1.128
ZNF683	Tier 4 Basal JEKs	-0.133	1.128
CCL3	Tier 4 GM KCs	-0.4457	1.121
DERL3	Tier 4 GM KCs	-0.3135	1.121
FAM25A	Tier 4 GM KCs	-0.278	1.121
FCGBP	Tier 4 GM KCs	-0.2782	1.121
IL2RB	Tier 4 GM KCs	-0.6146	1.121
IL4I1	Tier 4 GM KCs	-0.5841	1.121
KLRD1	Tier 4 GM KCs	-0.3738	1.121
MMP9	Tier 4 GM KCs	-0.2862	1.121
PARM1	Tier 4 GM KCs	-0.496	1.121
PYHIN1	Tier 4 GM KCs	-0.5237	1.121
C1QC	Tier 4 Sulcus Basal	-0.4104	0.9174
HPGDS	Tier 4 Sulcus Basal	-0.2073	0.9174
MMP9	Tier 4 Sulcus Basal	-0.2648	0.9174
MS4A2	Tier 4 Sulcus Basal	-0.1951	0.9174
SPINK7	Tier 4 Sulcus Basal	-0.2297	0.9174
SUSD3	Tier 4 Sulcus Basal	-1.072	0.9174
TRDC	Tier 4 Sulcus Basal	-0.3632	0.9174
BATF	Tier 4 GM KCs	-0.4724	0.8969
C1QC	Tier 4 GM KCs	-0.4204	0.8969
LGALS2	Tier 4 GM KCs	-0.5133	0.8969
MS4A1	Tier 4 GM KCs	-0.2111	0.8969
MS4A6A	Tier 4 GM KCs	-0.6112	0.8969
SKAP1	Tier 4 GM KCs	-0.8011	0.8969
SPINK7	Tier 4 GM KCs	-0.2394	0.8969
TNFRSF4	Tier 4 GM KCs	-0.3607	0.8969
CTLA4	Tier 4 SB JEKs	-0.3698	0.7692
CTSW	Tier 4 SB JEKs	-0.4428	0.7692
HLA-DRB5	Tier 4 SB JEKs	-0.6566	0.7692
HPGDS	Tier 4 SB JEKs	-0.2094	0.7692
IL2RB	Tier 4 SB JEKs	-0.6345	0.7692
KLRC1	Tier 4 SB JEKs	-0.305	0.7692
KRT81	Tier 4 SB JEKs	-0.2273	0.7692
MS4A2	Tier 4 SB JEKs	-0.1892	0.7692
SKAP1	Tier 4 SB JEKs	-0.8513	0.7692
TNFRSF4	Tier 4 SB JEKs	-0.372	0.7692
TRDC	Tier 4 SB JEKs	-0.3542	0.7692
ASGR1	Tier 4 Basal JEKs	-0.3723	0.7519
CCR6	Tier 4 Basal JEKs	-0.588	0.7519
CD247	Tier 4 Basal JEKs	-0.6209	0.7519
IL4I1	Tier 4 Basal JEKs	-0.5875	0.7519
LAIR2	Tier 4 Basal JEKs	-0.2649	0.7519
MS4A2	Tier 4 Basal JEKs	-0.1866	0.7519
PYHIN1	Tier 4 Basal JEKs	-0.5811	0.7519
SUSD3	Tier 4 Basal JEKs	-1.15	0.7519
CTLA4	Tier 4 Sulcus Basal	-0.3621	0.6881
FCER1A	Tier 4 Sulcus Basal	-0.3717	0.6881
FCGBP	Tier 4 Sulcus Basal	-0.3088	0.6881
FGFBP2	Tier 4 Sulcus Basal	-0.2286	0.6881
IL2RA	Tier 4 Sulcus Basal	-0.3415	0.6881
IL2RB	Tier 4 Sulcus Basal	-0.6038	0.6881
IL4I1	Tier 4 Sulcus Basal	-0.5496	0.6881
KLRC1	Tier 4 Sulcus Basal	-0.3183	0.6881
KLRF1	Tier 4 Sulcus Basal	-0.3163	0.6881
LINC01943	Tier 4 Sulcus Basal	-0.2981	0.6881
MS4A6A	Tier 4 Sulcus Basal	-0.6035	0.6881
TNFRSF9	Tier 4 Sulcus Basal	-0.4425	0.6881
XCL1	Tier 4 Sulcus Basal	-0.2682	0.6881
XCL2	Tier 4 Sulcus Basal	-0.3061	0.6881
CXCR6	Tier 4 GM KCs	-0.4522	0.6726
FCER1A	Tier 4 GM KCs	-0.3697	0.6726
GZMH	Tier 4 GM KCs	-0.3931	0.6726
HPGDS	Tier 4 GM KCs	-0.2059	0.6726
ICOS	Tier 4 GM KCs	-0.5157	0.6726
MIR181A1HG	Tier 4 GM KCs	-0.8745	0.6726
S100B	Tier 4 GM KCs	-0.3898	0.6726
AC090559.1	Tier 4 Sulcus SB	-0.4209	0.6369
C1QA	Tier 4 Sulcus SB	-0.3829	0.6369
CARD9	Tier 4 Sulcus SB	-0.317	0.6369
CCR6	Tier 4 Sulcus SB	-0.5887	0.6369
CD207	Tier 4 Sulcus SB	-0.2326	0.6369
CD247	Tier 4 Sulcus SB	-0.643	0.6369
CEP170	Tier 4 Sulcus SB	-0.8656	0.6369
CLEC10A	Tier 4 Sulcus SB	-0.4581	0.6369
CST7	Tier 4 Sulcus SB	-0.7527	0.6369
CTSW	Tier 4 Sulcus SB	-0.4452	0.6369
CXCR6	Tier 4 Sulcus SB	-0.5078	0.6369
FCGBP	Tier 4 Sulcus SB	-0.2755	0.6369
ICOS	Tier 4 Sulcus SB	-0.5463	0.6369
IL2RA	Tier 4 Sulcus SB	-0.3608	0.6369
IL2RB	Tier 4 Sulcus SB	-0.6335	0.6369
KLRC1	Tier 4 Sulcus SB	-0.3262	0.6369
MATK	Tier 4 Sulcus SB	-0.5397	0.6369
MIR155HG	Tier 4 Sulcus SB	-0.5404	0.6369
MMP9	Tier 4 Sulcus SB	-0.2937	0.6369
MS4A1	Tier 4 Sulcus SB	-0.1894	0.6369
MS4A6A	Tier 4 Sulcus SB	-0.5876	0.6369
NRG1	Tier 4 Sulcus SB	-0.4794	0.6369
PAG1	Tier 4 Sulcus SB	-1.062	0.6369
RAPGEF6	Tier 4 Sulcus SB	-0.9629	0.6369
SUSD3	Tier 4 Sulcus SB	-1.17	0.6369
TNFRSF9	Tier 4 Sulcus SB	-0.4642	0.6369
TRDC	Tier 4 Sulcus SB	-0.3612	0.6369
XCL1	Tier 4 Sulcus SB	-0.2735	0.6369
CCR6	Tier 4 Sulcus Basal	-0.5739	0.4587
CLEC10A	Tier 4 Sulcus Basal	-0.495	0.4587
CXCR6	Tier 4 Sulcus Basal	-0.4885	0.4587
EBI3	Tier 4 Sulcus Basal	-0.2675	0.4587
KLRD1	Tier 4 Sulcus Basal	-0.3684	0.4587
MATK	Tier 4 Sulcus Basal	-0.5154	0.4587
MIR155HG	Tier 4 Sulcus Basal	-0.5349	0.4587
PARM1	Tier 4 Sulcus Basal	-0.5588	0.4587
PRF1	Tier 4 Sulcus Basal	-0.3778	0.4587
TFEC	Tier 4 Sulcus Basal	-0.3098	0.4587
ASGR1	Tier 4 GM KCs	-0.3188	0.4484
CARD9	Tier 4 GM KCs	-0.4255	0.4484
CD247	Tier 4 GM KCs	-0.6553	0.4484
CD79A	Tier 4 GM KCs	-0.2571	0.4484
CTLA4	Tier 4 GM KCs	-0.3388	0.4484
FCGR1A	Tier 4 GM KCs	-0.3451	0.4484
KLRF1	Tier 4 GM KCs	-0.3237	0.4484
MATK	Tier 4 GM KCs	-0.5251	0.4484
MS4A2	Tier 4 GM KCs	-0.196	0.4484
SH2D2A	Tier 4 GM KCs	-0.6217	0.4484
SLAMF1	Tier 4 GM KCs	-0.5059	0.4484
SPTSSB	Tier 4 GM KCs	-0.2441	0.4484
SUSD3	Tier 4 GM KCs	-1.126	0.4484
TNFRSF9	Tier 4 GM KCs	-0.4427	0.4484
XCL2	Tier 4 GM KCs	-0.3082	0.4484
AC090559.1	Tier 4 SB JEKs	-0.5753	0.3846
CCR6	Tier 4 SB JEKs	-0.5976	0.3846
CD247	Tier 4 SB JEKs	-0.6673	0.3846
CLEC10A	Tier 4 SB JEKs	-0.4681	0.3846
CLEC9A	Tier 4 SB JEKs	-0.1963	0.3846
CXCR6	Tier 4 SB JEKs	-0.5115	0.3846
ICOS	Tier 4 SB JEKs	-0.5465	0.3846
IL2RA	Tier 4 SB JEKs	-0.3611	0.3846
LINC01943	Tier 4 SB JEKs	-0.3204	0.3846
MATK	Tier 4 SB JEKs	-0.5452	0.3846
MIR181A1HG	Tier 4 SB JEKs	-1.016	0.3846
MS4A1	Tier 4 SB JEKs	-0.2132	0.3846
PLD4	Tier 4 SB JEKs	-0.2816	0.3846
PYHIN1	Tier 4 SB JEKs	-0.6256	0.3846
SUSD3	Tier 4 SB JEKs	-1.167	0.3846
XCL2	Tier 4 SB JEKs	-0.3117	0.3846
AC090559.1	Tier 4 Basal JEKs	-0.5815	0.3759
CLEC10A	Tier 4 Basal JEKs	-0.4955	0.3759
CPA3	Tier 4 Basal JEKs	-0.2008	0.3759
CST7	Tier 4 Basal JEKs	-0.7455	0.3759
EBI3	Tier 4 Basal JEKs	-0.2845	0.3759
FCER1A	Tier 4 Basal JEKs	-0.3728	0.3759
FCGR3A	Tier 4 Basal JEKs	-0.4476	0.3759
ICOS	Tier 4 Basal JEKs	-0.4874	0.3759
KLRC1	Tier 4 Basal JEKs	-0.2999	0.3759
KLRD1	Tier 4 Basal JEKs	-0.362	0.3759
KRT81	Tier 4 Basal JEKs	-0.2222	0.3759
MIR181A1HG	Tier 4 Basal JEKs	-0.6968	0.3759
SH2D2A	Tier 4 Basal JEKs	-0.6753	0.3759
TFEC	Tier 4 Basal JEKs	-0.569	0.3759
TRDC	Tier 4 Basal JEKs	-0.3741	0.3759
AC090559.1	Tier 4 Sulcus Basal	-0.5842	0.2294
CCL22	Tier 4 Sulcus Basal	-0.2081	0.2294
CLEC9A	Tier 4 Sulcus Basal	-0.1765	0.2294
FCGR3A	Tier 4 Sulcus Basal	-0.4666	0.2294
KRT81	Tier 4 Sulcus Basal	-0.2258	0.2294
MIR181A1HG	Tier 4 Sulcus Basal	-0.8888	0.2294
RTN1	Tier 4 Sulcus Basal	-0.5048	0.2294
ZNF683	Tier 4 Sulcus Basal	-0.3511	0.2294
CCR6	Tier 4 GM KCs	-0.5818	0.2242
KRT81	Tier 4 GM KCs	-0.2266	0.2242
KRT86	Tier 4 GM KCs	-0.273	0.2242
MIR155HG	Tier 4 GM KCs	-0.5425	0.2242
TRDC	Tier 4 GM KCs	-0.3742	0.2242
AC090559.1	Tier 4 GM KCs	-0.5877	0
AC114760.2	Tier 4 Sulcus SB	-1.119	0
ASGR1	Tier 4 Sulcus Basal	-0.3892	0
ASGR1	Tier 4 Sulcus SB	-0.3892	0
ASGR1	Tier 4 SB JEKs	-0.3892	0
C1QB	Tier 4 Sulcus SB	-0.4109	0
CARD9	Tier 4 Sulcus Basal	-0.4497	0
CARD9	Tier 4 Basal JEKs	-0.4497	0
CARD9	Tier 4 SB JEKs	-0.4497	0
CCL22	Tier 4 GM KCs	-0.217	0
CCL22	Tier 4 Sulcus SB	-0.217	0
CCL22	Tier 4 Basal JEKs	-0.217	0
CCL22	Tier 4 SB JEKs	-0.217	0
CD1A	Tier 4 GM KCs	-0.2773	0
CD1A	Tier 4 Sulcus Basal	-0.2773	0
CD1A	Tier 4 Sulcus SB	-0.2773	0
CD1A	Tier 4 Basal JEKs	-0.2773	0
CD1A	Tier 4 SB JEKs	-0.2773	0
CD207	Tier 4 GM KCs	-0.249	0
CD207	Tier 4 Sulcus Basal	-0.249	0
CD207	Tier 4 Basal JEKs	-0.249	0
CD207	Tier 4 SB JEKs	-0.249	0
CEACAM4	Tier 4 GM KCs	-0.4225	0
CEACAM4	Tier 4 Sulcus Basal	-0.4225	0
CEACAM4	Tier 4 Sulcus SB	-0.4225	0
CEACAM4	Tier 4 Basal JEKs	-0.4225	0
CEACAM4	Tier 4 SB JEKs	-0.4225	0
CLEC9A	Tier 4 GM KCs	-0.1974	0
CLEC9A	Tier 4 Sulcus SB	-0.1974	0
CLEC9A	Tier 4 Basal JEKs	-0.1974	0
CPA3	Tier 4 Sulcus SB	-0.2009	0
CREB5	Tier 4 Sulcus Basal	-0.5925	0
CREB5	Tier 4 Sulcus SB	-0.5925	0
CREB5	Tier 4 SB JEKs	-0.5925	0
CTLA4	Tier 4 Basal JEKs	-0.3713	0
CXCR6	Tier 4 Basal JEKs	-0.5127	0
DERL3	Tier 4 Sulcus SB	-0.3199	0
EBI3	Tier 4 GM KCs	-0.2883	0
EBI3	Tier 4 Sulcus SB	-0.2883	0
FCER1A	Tier 4 Sulcus SB	-0.373	0
FCGR1A	Tier 4 Sulcus Basal	-0.4322	0
FCGR1A	Tier 4 Sulcus SB	-0.4322	0
FCGR1A	Tier 4 Basal JEKs	-0.4322	0
FCGR1A	Tier 4 SB JEKs	-0.4322	0
FCGR3A	Tier 4 GM KCs	-0.4678	0
FCGR3A	Tier 4 Sulcus SB	-0.4678	0
FCGR3A	Tier 4 SB JEKs	-0.4678	0
FGFBP2	Tier 4 GM KCs	-0.2451	0
FGFBP2	Tier 4 Sulcus SB	-0.2451	0
FGFBP2	Tier 4 Basal JEKs	-0.2451	0
FGFBP2	Tier 4 SB JEKs	-0.2451	0
GNLY	Tier 4 Sulcus SB	-0.3662	0
HLA-DQB2	Tier 4 Sulcus SB	-0.3475	0
HPGDS	Tier 4 Sulcus SB	-0.2099	0
HPGDS	Tier 4 Basal JEKs	-0.2099	0
IL2RA	Tier 4 GM KCs	-0.3616	0
IL2RA	Tier 4 Basal JEKs	-0.3616	0
IL2RB	Tier 4 Basal JEKs	-0.6364	0
KLRC1	Tier 4 GM KCs	-0.3272	0
KLRD1	Tier 4 Sulcus SB	-0.3766	0
KLRF1	Tier 4 Sulcus SB	-0.3256	0
KLRF1	Tier 4 SB JEKs	-0.3256	0
KRT81	Tier 4 Sulcus SB	-0.229	0
KRT86	Tier 4 Sulcus Basal	-0.2803	0
KRT86	Tier 4 Sulcus SB	-0.2803	0
KRT86	Tier 4 Basal JEKs	-0.2803	0
LAIR2	Tier 4 GM KCs	-0.3432	0
LAIR2	Tier 4 Sulcus Basal	-0.3432	0
LAIR2	Tier 4 Sulcus SB	-0.3432	0
LAIR2	Tier 4 SB JEKs	-0.3432	0
LGALS2	Tier 4 Sulcus SB	-0.5158	0
LINC01943	Tier 4 GM KCs	-0.399	0
LINC01943	Tier 4 Sulcus SB	-0.399	0
LINC01943	Tier 4 Basal JEKs	-0.399	0
MATK	Tier 4 Basal JEKs	-0.5463	0
MIR155HG	Tier 4 Basal JEKs	-0.543	0
MIR155HG	Tier 4 SB JEKs	-0.543	0
MIR181A1HG	Tier 4 Sulcus SB	-1.02	0
MS4A2	Tier 4 Sulcus SB	-0.1994	0
PARM1	Tier 4 Sulcus SB	-0.6048	0
PLD4	Tier 4 GM KCs	-0.2821	0
PLD4	Tier 4 Sulcus Basal	-0.2821	0
PLD4	Tier 4 Sulcus SB	-0.2821	0
PLD4	Tier 4 Basal JEKs	-0.2821	0
PRF1	Tier 4 GM KCs	-0.3937	0
PRF1	Tier 4 Sulcus SB	-0.3937	0
PRF1	Tier 4 Basal JEKs	-0.3937	0
PYHIN1	Tier 4 Sulcus SB	-0.6266	0
RTN1	Tier 4 GM KCs	-0.5456	0
RTN1	Tier 4 Sulcus SB	-0.5456	0
RTN1	Tier 4 Basal JEKs	-0.5456	0
RTN1	Tier 4 SB JEKs	-0.5456	0
SKAP1	Tier 4 Basal JEKs	-0.8762	0
SLAMF1	Tier 4 Sulcus SB	-0.5909	0
SLAMF1	Tier 4 Basal JEKs	-0.5909	0
SLAMF1	Tier 4 SB JEKs	-0.5909	0
SPTSSB	Tier 4 Sulcus Basal	-0.2513	0
SPTSSB	Tier 4 Basal JEKs	-0.2513	0
SPTSSB	Tier 4 SB JEKs	-0.2513	0
TFEC	Tier 4 GM KCs	-0.5789	0
TFEC	Tier 4 Sulcus SB	-0.5789	0
TFEC	Tier 4 SB JEKs	-0.5789	0
TNFRSF4	Tier 4 Basal JEKs	-0.3725	0
TNFRSF9	Tier 4 Basal JEKs	-0.4672	0
TNFRSF9	Tier 4 SB JEKs	-0.4672	0
XCL1	Tier 4 GM KCs	-0.2748	0
XCL1	Tier 4 Basal JEKs	-0.2748	0
XCL2	Tier 4 Sulcus SB	-0.3121	0
XCL2	Tier 4 Basal JEKs	-0.3121	0
ZNF683	Tier 4 GM KCs	-0.3622	0
ZNF683	Tier 4 Sulcus SB	-0.3622	0

## Sheet: Tier_4_KC_Immune_Marker_Genes
Gene	Cluster	Average expression	Fraction of cells expressing gene
AC016831.5	Tier 4 pDC	0.6166	19.29
AC090559.1	Tier 4 pDC	-0.4551	0.7143
AC114760.2	Tier 4 pDC	-0.4513	12.86
ACTG1	Tier 4 pDC	-1.316	76.79
AIF1	Tier 4 pDC	-0.3461	37.5
APOE	Tier 4 pDC	-0.2736	3.929
ASGR1	Tier 4 pDC	-0.3614	0.3571
ATP5MC3	Tier 4 pDC	0.2441	57.5
BATF	Tier 4 pDC	-0.4742	0
C12orf75	Tier 4 pDC	2.5	85.36
C15orf48	Tier 4 pDC	-0.4939	6.429
C1QA	Tier 4 pDC	-0.3787	0.7143
C1QB	Tier 4 pDC	-0.4069	0.7143
C1QC	Tier 4 pDC	-0.4109	1.071
C1orf54	Tier 4 pDC	-0.2942	1.071
CARD9	Tier 4 pDC	-0.4497	0
CBR1	Tier 4 pDC	-0.509	4.643
CCL22	Tier 4 pDC	-0.217	0
CCL3	Tier 4 pDC	-0.4531	1.071
CCL4	Tier 4 pDC	-0.4745	3.571
CCL4L2	Tier 4 pDC	-0.4731	1.429
CCL5	Tier 4 pDC	-0.5035	2.143
CCND2	Tier 4 pDC	-0.6318	5.357
CCND3	Tier 4 pDC	-0.1144	16.07
CCR6	Tier 4 pDC	-0.5843	0.3571
CD1A	Tier 4 pDC	-0.2773	0
CD2	Tier 4 pDC	-0.6824	3.214
CD207	Tier 4 pDC	-0.249	0
CD247	Tier 4 pDC	-0.6602	0.3571
CD37	Tier 4 pDC	0.5078	55
CD3D	Tier 4 pDC	-0.6577	1.786
CD52	Tier 4 pDC	-0.6757	46.43
CD63	Tier 4 pDC	-0.7459	46.79
CD7	Tier 4 pDC	-0.5662	5
CD74	Tier 4 pDC	0.5634	98.57
CD79A	Tier 4 pDC	-0.1315	5
CD9	Tier 4 pDC	-0.6859	12.14
CEACAM4	Tier 4 pDC	-0.4225	0
CEP170	Tier 4 pDC	-0.7117	2.143
CLEC10A	Tier 4 pDC	-0.4228	2.857
CLEC2B	Tier 4 pDC	-0.6185	27.14
CLEC9A	Tier 4 pDC	-0.1974	0
CLU	Tier 4 pDC	-0.2521	2.5
CNFN	Tier 4 pDC	-0.2449	1.786
COTL1	Tier 4 pDC	-0.9011	11.79
CPA3	Tier 4 pDC	-0.2009	0
CPNE3	Tier 4 pDC	0.131	19.29
CPVL	Tier 4 pDC	-0.3556	7.5
CREB5	Tier 4 pDC	-0.5925	0
CRNN	Tier 4 pDC	-0.2407	0.3571
CST3	Tier 4 pDC	-0.1692	90.71
CST7	Tier 4 pDC	-0.7315	1.429
CSTA	Tier 4 pDC	-0.3289	6.429
CSTB	Tier 4 pDC	-0.3448	19.29
CTLA4	Tier 4 pDC	-0.3713	0
CTSB	Tier 4 pDC	0.2707	52.5
CTSW	Tier 4 pDC	-0.4254	3.214
CXCL14	Tier 4 pDC	-0.3466	3.929
CXCL8	Tier 4 pDC	-0.4076	3.929
CXCR6	Tier 4 pDC	-0.5127	0
DAPP1	Tier 4 pDC	-0.172	8.571
DCN	Tier 4 pDC	-0.4368	10.71
DERL3	Tier 4 pDC	2.5	57.86
DNASE1L3	Tier 4 pDC	-0.06173	32.5
DST	Tier 4 pDC	-0.3686	3.571
DUSP2	Tier 4 pDC	-0.9265	24.29
EBI3	Tier 4 pDC	-0.2785	0.3571
ENG	Tier 4 pDC	-0.582	1.429
ENO1	Tier 4 pDC	-1.109	37.5
FABP5	Tier 4 pDC	-0.4876	33.93
FAM25A	Tier 4 pDC	-0.2822	0
FCER1A	Tier 4 pDC	-0.1853	20
FCGBP	Tier 4 pDC	-0.3157	0
FCGR1A	Tier 4 pDC	-0.4322	0
FCGR3A	Tier 4 pDC	-0.4533	0.3571
FDCSP	Tier 4 pDC	-0.3592	90.36
FGFBP2	Tier 4 pDC	-0.2451	0
FKBP11	Tier 4 pDC	-0.4414	6.786
FLT3LG	Tier 4 pDC	-0.6319	1.071
FSCN1	Tier 4 pDC	-0.3165	0.3571
GALK1	Tier 4 pDC	1.152	10
GAPDH	Tier 4 pDC	-1.429	60.36
GBP2	Tier 4 pDC	-0.8322	0
GCLM	Tier 4 pDC	-0.545	3.214
GJB2	Tier 4 pDC	-0.4856	0.3571
GNLY	Tier 4 pDC	-0.3658	0.3571
GPR137B	Tier 4 pDC	-0.5091	0.7143
GPR183	Tier 4 pDC	2.5	88.21
GSTP1	Tier 4 pDC	-0.5462	65.71
GZMA	Tier 4 pDC	-0.5267	1.071
GZMB	Tier 4 pDC	2.5	94.29
GZMH	Tier 4 pDC	-0.4017	0.3571
GZMK	Tier 4 pDC	-0.4572	0.3571
H2AFZ	Tier 4 pDC	-0.602	47.5
HACD4	Tier 4 pDC	-1.461	0.7143
HCST	Tier 4 pDC	-0.2327	51.07
HLA-DMA	Tier 4 pDC	0.2866	72.14
HLA-DMB	Tier 4 pDC	0.2405	47.14
HLA-DPA1	Tier 4 pDC	-0.1637	87.86
HLA-DPB1	Tier 4 pDC	-0.2632	90
HLA-DQA1	Tier 4 pDC	-0.4032	52.5
HLA-DQB1	Tier 4 pDC	-0.3607	63.21
HLA-DQB2	Tier 4 pDC	-0.3322	1.071
HLA-DRA	Tier 4 pDC	-0.1442	96.43
HLA-DRB1	Tier 4 pDC	-0.3183	90.36
HLA-DRB5	Tier 4 pDC	-0.4016	30.36
HMGB1	Tier 4 pDC	0.1739	81.43
HPGD	Tier 4 pDC	-0.2724	0
HPGDS	Tier 4 pDC	-0.2085	0.3571
HSPB1	Tier 4 pDC	-0.6239	18.21
ICOS	Tier 4 pDC	-0.5359	0.3571
IFI30	Tier 4 pDC	-0.5066	5.357
IFITM2	Tier 4 pDC	-0.8529	25
IFITM3	Tier 4 pDC	-0.9536	11.43
IGHG1	Tier 4 pDC	-0.1206	10
IGHG3	Tier 4 pDC	-0.1806	11.79
IGHG4	Tier 4 pDC	-0.08515	4.643
IGKC	Tier 4 pDC	-0.1363	82.14
IGLC2	Tier 4 pDC	-0.2242	21.07
IGLC3	Tier 4 pDC	-0.2146	13.21
IL1B	Tier 4 pDC	-0.3735	2.857
IL2RA	Tier 4 pDC	-0.3616	0
IL2RB	Tier 4 pDC	-0.6364	0
IL32	Tier 4 pDC	-0.7185	2.143
IL4I1	Tier 4 pDC	-0.3314	3.571
IL7R	Tier 4 pDC	-0.7208	0.7143
IRF1	Tier 4 pDC	-1.096	8.929
IRF7	Tier 4 pDC	2.5	89.29
ITM2C	Tier 4 pDC	2.5	84.29
JCHAIN	Tier 4 pDC	2.5	92.5
KLF2	Tier 4 pDC	-0.4363	10.71
KLRB1	Tier 4 pDC	-0.6235	0.7143
KLRC1	Tier 4 pDC	-0.3272	0
KLRD1	Tier 4 pDC	-0.3766	0
KLRF1	Tier 4 pDC	-0.3256	0
KRT13	Tier 4 pDC	-0.3523	9.643
KRT14	Tier 4 pDC	-0.4831	39.64
KRT15	Tier 4 pDC	-0.3997	3.214
KRT19	Tier 4 pDC	-0.5078	2.5
KRT5	Tier 4 pDC	-0.4625	21.79
KRT6A	Tier 4 pDC	-0.4128	10.36
KRT81	Tier 4 pDC	-0.229	0
KRT86	Tier 4 pDC	-0.2616	0.3571
LAIR2	Tier 4 pDC	-0.3432	0
LAMP3	Tier 4 pDC	-0.2579	0.3571
LGALS2	Tier 4 pDC	-0.4993	0.7143
LINC01943	Tier 4 pDC	-0.399	0
LTB	Tier 4 pDC	0.6442	63.57
LTC4S	Tier 4 pDC	-0.3025	0.7143
LY6D	Tier 4 pDC	-0.4485	6.071
LYZ	Tier 4 pDC	-0.4912	5.714
MAFF	Tier 4 pDC	-0.7055	1.429
MAL	Tier 4 pDC	-0.2634	0.7143
2023-03-02	Tier 4 pDC	0.6743	9.286
MATK	Tier 4 pDC	-0.5276	0.3571
MIR155HG	Tier 4 pDC	-0.4929	1.071
MIR181A1HG	Tier 4 pDC	-0.8389	1.071
MIR205HG	Tier 4 pDC	-0.4506	2.143
MMP7	Tier 4 pDC	-0.3917	0.3571
MMP9	Tier 4 pDC	-0.2914	0.3571
MS4A1	Tier 4 pDC	-0.1911	1.071
MS4A2	Tier 4 pDC	-0.1994	0
MS4A6A	Tier 4 pDC	0.9552	65.36
MT1X	Tier 4 pDC	-0.5851	14.64
MT2A	Tier 4 pDC	-0.7399	11.43
MZB1	Tier 4 pDC	1.998	62.5
NABP1	Tier 4 pDC	-0.8588	4.643
NAMPT	Tier 4 pDC	-0.4809	13.57
NAP1L1	Tier 4 pDC	-0.1944	55
NKG7	Tier 4 pDC	-0.3987	12.86
NPC2	Tier 4 pDC	2.5	87.5
NRG1	Tier 4 pDC	-0.4808	0
NUB1	Tier 4 pDC	-0.296	10
NUP214	Tier 4 pDC	-0.4916	3.214
ODAM	Tier 4 pDC	-0.3011	2.857
ODAPH	Tier 4 pDC	-0.2341	1.429
OSGIN1	Tier 4 pDC	-0.4472	0
PAG1	Tier 4 pDC	0.4661	13.21
PARM1	Tier 4 pDC	-0.5287	0.7143
PCLAF	Tier 4 pDC	-0.4001	0
PDZK1IP1	Tier 4 pDC	-0.4089	1.429
PERP	Tier 4 pDC	-0.5758	4.643
PHTF2	Tier 4 pDC	-0.4376	4.643
PID1	Tier 4 pDC	-0.4943	0
PIP4K2A	Tier 4 pDC	-0.8748	6.429
PLAC8	Tier 4 pDC	2.5	88.21
PLD4	Tier 4 pDC	2.5	79.29
PRF1	Tier 4 pDC	-0.3937	0
PSAP	Tier 4 pDC	0.1195	63.93
PTAFR	Tier 4 pDC	-0.5973	0.3571
PTGDS	Tier 4 pDC	2.5	73.57
PTTG1	Tier 4 pDC	-0.4833	5
PYHIN1	Tier 4 pDC	-0.6029	0.3571
RAP1B	Tier 4 pDC	-0.5152	29.29
RAPGEF6	Tier 4 pDC	-0.6988	3.571
RCBTB2	Tier 4 pDC	-1.095	0
RHCG	Tier 4 pDC	-0.3424	2.5
RNASE1	Tier 4 pDC	-0.2602	1.429
RTN1	Tier 4 pDC	-0.5297	0.3571
S100A14	Tier 4 pDC	-0.3547	5
S100A2	Tier 4 pDC	-0.5081	11.79
S100A8	Tier 4 pDC	-0.4221	54.29
S100A9	Tier 4 pDC	-0.4544	33.93
S100B	Tier 4 pDC	-0.3924	0.7143
SAA1	Tier 4 pDC	-0.3826	4.286
SAA2	Tier 4 pDC	-0.3412	1.786
SAT1	Tier 4 pDC	-0.739	64.29
SBSN	Tier 4 pDC	-0.2417	0.7143
SH2D2A	Tier 4 pDC	-0.5761	1.786
SH3KBP1	Tier 4 pDC	0.3648	24.64
SKAP1	Tier 4 pDC	-0.8046	0.3571
SLAMF1	Tier 4 pDC	-0.5555	0.3571
SLPI	Tier 4 pDC	-0.2644	9.643
SNX3	Tier 4 pDC	0.6077	70
SOD2	Tier 4 pDC	-0.5505	7.143
SOX4	Tier 4 pDC	2.5	83.93
SPINK2	Tier 4 pDC	-0.3074	0
SPINK7	Tier 4 pDC	-0.2459	0
SPON2	Tier 4 pDC	0.481	20.36
SPRR2A	Tier 4 pDC	-0.277	7.5
SPRR3	Tier 4 pDC	-0.2629	5.357
SPTSSB	Tier 4 pDC	-0.2513	0
SSR4	Tier 4 pDC	1.353	82.14
STMN1	Tier 4 pDC	1.681	67.86
SUSD3	Tier 4 pDC	-1.021	0.7143
TACSTD2	Tier 4 pDC	-0.4864	3.571
TBC1D4	Tier 4 pDC	0.004097	7.5
TENT5C	Tier 4 pDC	-0.7384	2.857
TFEC	Tier 4 pDC	0.1664	5.357
TMC6	Tier 4 pDC	-1.049	1.786
TMEM45A	Tier 4 pDC	-0.4173	1.429
TNFRSF18	Tier 4 pDC	-0.4664	1.071
TNFRSF4	Tier 4 pDC	-0.357	1.429
TNFRSF9	Tier 4 pDC	-0.4672	0
TPI1	Tier 4 pDC	-1.404	33.21
TPSAB1	Tier 4 pDC	-0.1981	2.143
TPSB2	Tier 4 pDC	-0.1976	2.857
TRAC	Tier 4 pDC	-0.6435	1.429
TRBC2	Tier 4 pDC	-0.6797	0.3571
TRDC	Tier 4 pDC	-0.3591	0.7143
TSC22D3	Tier 4 pDC	-0.8145	36.43
TUBA1B	Tier 4 pDC	0.4718	69.29
TUBB	Tier 4 pDC	-0.3429	33.93
TYROBP	Tier 4 pDC	0.6346	86.07
XBP1	Tier 4 pDC	2.124	54.29
XCL1	Tier 4 pDC	-0.2748	0
XCL2	Tier 4 pDC	-0.3121	0
YWHAB	Tier 4 pDC	-0.7836	40.71
YWHAH	Tier 4 pDC	-0.5629	12.5
ZNF683	Tier 4 pDC	-0.3622	0
AC016831.5	Tier 4 B Cells	-0.2249	8.834
AC090559.1	Tier 4 B Cells	-0.562	0.07241
AC114760.2	Tier 4 B Cells	-0.3248	12.09
ACTG1	Tier 4 B Cells	-0.3562	75.96
AIF1	Tier 4 B Cells	-0.5691	4.2
APOE	Tier 4 B Cells	-0.2476	4.852
ASGR1	Tier 4 B Cells	-0.3475	0.2896
ATP5MC3	Tier 4 B Cells	-1.155	23.39
BATF	Tier 4 B Cells	-0.3831	3.693
C12orf75	Tier 4 B Cells	-0.4292	7.82
C15orf48	Tier 4 B Cells	-0.4995	4.272
C1QA	Tier 4 B Cells	-0.371	1.448
C1QB	Tier 4 B Cells	-0.3996	1.303
C1QC	Tier 4 B Cells	-0.4112	1.376
C1orf54	Tier 4 B Cells	-0.3171	0.7965
CARD9	Tier 4 B Cells	-0.4258	0.1448
CBR1	Tier 4 B Cells	-0.4846	5.865
CCL22	Tier 4 B Cells	-0.1873	0.3621
CCL3	Tier 4 B Cells	-0.4399	1.883
CCL4	Tier 4 B Cells	-0.4661	5.576
CCL4L2	Tier 4 B Cells	-0.5106	1.376
CCL5	Tier 4 B Cells	-0.4858	5.503
CCND2	Tier 4 B Cells	-0.5406	5.865
CCND3	Tier 4 B Cells	-0.07351	13.18
CCR6	Tier 4 B Cells	0.1279	9.993
CD1A	Tier 4 B Cells	-0.2773	0
CD2	Tier 4 B Cells	-0.7208	1.738
CD207	Tier 4 B Cells	-0.249	0
CD247	Tier 4 B Cells	-0.5909	1.521
CD37	Tier 4 B Cells	2.5	79.15
CD3D	Tier 4 B Cells	-0.6566	2.607
CD52	Tier 4 B Cells	1.112	90.15
CD63	Tier 4 B Cells	-1.03	21.94
CD7	Tier 4 B Cells	-0.6075	0.7965
CD74	Tier 4 B Cells	0.2571	99.2
CD79A	Tier 4 B Cells	2.5	75.31
CD9	Tier 4 B Cells	-0.7449	6.227
CEACAM4	Tier 4 B Cells	-0.3721	0.1448
CEP170	Tier 4 B Cells	0.7482	7.82
CLEC10A	Tier 4 B Cells	-0.4931	0.2172
CLEC2B	Tier 4 B Cells	-0.8713	10.64
CLEC9A	Tier 4 B Cells	-0.1855	0.1448
CLU	Tier 4 B Cells	-0.2486	2.39
CNFN	Tier 4 B Cells	-0.2115	7.603
COTL1	Tier 4 B Cells	-0.1836	45.84
CPA3	Tier 4 B Cells	-0.1962	0.4345
CPNE3	Tier 4 B Cells	-0.329	7.531
CPVL	Tier 4 B Cells	-0.4184	0.5793
CREB5	Tier 4 B Cells	-0.5459	0.2172
CRNN	Tier 4 B Cells	-0.2139	1.883
CST3	Tier 4 B Cells	-0.6473	11.51
CST7	Tier 4 B Cells	-0.735	0.8689
CSTA	Tier 4 B Cells	-0.316	10.5
CSTB	Tier 4 B Cells	-0.2926	36.71
CTLA4	Tier 4 B Cells	-0.3676	0.1448
CTSB	Tier 4 B Cells	-0.6932	8.4
CTSW	Tier 4 B Cells	-0.4363	0.7965
CXCL14	Tier 4 B Cells	-0.33	4.852
CXCL8	Tier 4 B Cells	-0.401	1.81
CXCR6	Tier 4 B Cells	-0.5068	0.1448
DAPP1	Tier 4 B Cells	0.711	17.74
DCN	Tier 4 B Cells	-0.3603	14.05
DERL3	Tier 4 B Cells	-0.139	3.476
DNASE1L3	Tier 4 B Cells	-0.2469	9.993
DST	Tier 4 B Cells	-0.3746	3.041
DUSP2	Tier 4 B Cells	0.3572	40.04
EBI3	Tier 4 B Cells	-0.176	2.317
ENG	Tier 4 B Cells	-0.232	3.331
ENO1	Tier 4 B Cells	-1.14	28.31
FABP5	Tier 4 B Cells	-0.4427	36.35
FAM25A	Tier 4 B Cells	-0.2759	0.7965
FCER1A	Tier 4 B Cells	-0.373	0
FCGBP	Tier 4 B Cells	-0.3029	0.1448
FCGR1A	Tier 4 B Cells	-0.4322	0
FCGR3A	Tier 4 B Cells	-0.4637	0.1448
FDCSP	Tier 4 B Cells	-0.3529	84.94
FGFBP2	Tier 4 B Cells	-0.2438	0.07241
FKBP11	Tier 4 B Cells	-0.4019	6.807
FLT3LG	Tier 4 B Cells	-0.5344	1.593
FSCN1	Tier 4 B Cells	-0.3162	0.9413
GALK1	Tier 4 B Cells	-0.5327	2.824
GAPDH	Tier 4 B Cells	-1.172	62.49
GBP2	Tier 4 B Cells	-0.6131	3.693
GCLM	Tier 4 B Cells	-0.4391	3.331
GJB2	Tier 4 B Cells	-0.4546	1.303
GNLY	Tier 4 B Cells	-0.3642	1.014
GPR137B	Tier 4 B Cells	-0.5169	1.086
GPR183	Tier 4 B Cells	-0.1152	52.06
GSTP1	Tier 4 B Cells	-0.8508	32.08
GZMA	Tier 4 B Cells	-0.5346	2.028
GZMB	Tier 4 B Cells	-0.3998	0.5069
GZMH	Tier 4 B Cells	-0.3991	0.5069
GZMK	Tier 4 B Cells	-0.4266	1.883
H2AFZ	Tier 4 B Cells	-0.7492	28.17
HACD4	Tier 4 B Cells	-1.036	2.39
HCST	Tier 4 B Cells	-0.8579	11.95
HLA-DMA	Tier 4 B Cells	0.2357	59.02
HLA-DMB	Tier 4 B Cells	0.3455	40.48
HLA-DPA1	Tier 4 B Cells	0.02707	93.92
HLA-DPB1	Tier 4 B Cells	-0.07962	93.48
HLA-DQA1	Tier 4 B Cells	0.1377	77.41
HLA-DQB1	Tier 4 B Cells	0.02922	81.46
HLA-DQB2	Tier 4 B Cells	-0.2864	4.055
HLA-DRA	Tier 4 B Cells	0.186	99.71
HLA-DRB1	Tier 4 B Cells	0.06643	93.85
HLA-DRB5	Tier 4 B Cells	-0.4387	17.23
HMGB1	Tier 4 B Cells	-0.3939	63.43
HPGD	Tier 4 B Cells	-0.2618	0.6517
HPGDS	Tier 4 B Cells	-0.2067	0.2172
HSPB1	Tier 4 B Cells	-0.5812	19.62
ICOS	Tier 4 B Cells	-0.5298	0.2172
IFI30	Tier 4 B Cells	-0.3506	29.11
IFITM2	Tier 4 B Cells	-0.4792	39.75
IFITM3	Tier 4 B Cells	-0.8917	11.44
IGHG1	Tier 4 B Cells	-0.1875	20.06
IGHG3	Tier 4 B Cells	-0.1821	20.93
IGHG4	Tier 4 B Cells	-0.2202	11.01
IGKC	Tier 4 B Cells	-0.06566	81.46
IGLC2	Tier 4 B Cells	-0.1406	46.05
IGLC3	Tier 4 B Cells	-0.1278	27.23
IL1B	Tier 4 B Cells	-0.4046	1.376
IL2RA	Tier 4 B Cells	-0.2715	2.679
IL2RB	Tier 4 B Cells	-0.6049	0.5069
IL32	Tier 4 B Cells	-0.6937	6.01
IL4I1	Tier 4 B Cells	-0.5524	0.6517
IL7R	Tier 4 B Cells	-0.7703	1.448
IRF1	Tier 4 B Cells	0.4411	29.47
IRF7	Tier 4 B Cells	-0.1973	8.182
ITM2C	Tier 4 B Cells	-0.399	8.038
JCHAIN	Tier 4 B Cells	-0.11	15.64
KLF2	Tier 4 B Cells	2.5	64.59
KLRB1	Tier 4 B Cells	-0.6519	1.376
KLRC1	Tier 4 B Cells	-0.3251	0.1448
KLRD1	Tier 4 B Cells	-0.3687	0.5069
KLRF1	Tier 4 B Cells	-0.322	0.2172
KRT13	Tier 4 B Cells	-0.2646	35.99
KRT14	Tier 4 B Cells	-0.4066	59.81
KRT15	Tier 4 B Cells	-0.3487	12.09
KRT19	Tier 4 B Cells	-0.4841	6.3
KRT5	Tier 4 B Cells	-0.3914	35.05
KRT6A	Tier 4 B Cells	-0.2959	27.08
KRT81	Tier 4 B Cells	-0.229	0
KRT86	Tier 4 B Cells	-0.2692	0.07241
LAIR2	Tier 4 B Cells	-0.3415	0.07241
LAMP3	Tier 4 B Cells	-0.2638	0.1448
LGALS2	Tier 4 B Cells	-0.5002	1.159
LINC01943	Tier 4 B Cells	-0.372	0.2896
LTB	Tier 4 B Cells	0.6735	63.36
LTC4S	Tier 4 B Cells	-0.3033	0.6517
LY6D	Tier 4 B Cells	-0.3696	13.03
LYZ	Tier 4 B Cells	-0.5875	3.983
MAFF	Tier 4 B Cells	-0.6587	2.172
MAL	Tier 4 B Cells	-0.2301	3.548
2023-03-02	Tier 4 B Cells	-0.8267	2.896
MATK	Tier 4 B Cells	-0.5002	0.5069
MIR155HG	Tier 4 B Cells	0.2651	8.617
MIR181A1HG	Tier 4 B Cells	-0.9868	0.1448
MIR205HG	Tier 4 B Cells	-0.4327	5.141
MMP7	Tier 4 B Cells	-0.3704	0.2896
MMP9	Tier 4 B Cells	-0.2875	0.4345
MS4A1	Tier 4 B Cells	2.5	82.48
MS4A2	Tier 4 B Cells	-0.1981	0.1448
MS4A6A	Tier 4 B Cells	-0.6032	1.014
MT1X	Tier 4 B Cells	-0.5644	12.38
MT2A	Tier 4 B Cells	-0.7107	13.11
MZB1	Tier 4 B Cells	-0.1521	6.3
NABP1	Tier 4 B Cells	-0.442	8.834
NAMPT	Tier 4 B Cells	-0.5602	8.182
NAP1L1	Tier 4 B Cells	-0.09551	46.99
NKG7	Tier 4 B Cells	-0.4351	2.534
NPC2	Tier 4 B Cells	-0.6399	18.03
NRG1	Tier 4 B Cells	-0.465	0.1448
NUB1	Tier 4 B Cells	-0.1161	11.88
NUP214	Tier 4 B Cells	-0.08602	4.272
ODAM	Tier 4 B Cells	-0.2918	2.245
ODAPH	Tier 4 B Cells	-0.2418	0.7965
OSGIN1	Tier 4 B Cells	-0.3905	0.8689
PAG1	Tier 4 B Cells	-0.09198	7.314
PARM1	Tier 4 B Cells	-0.1666	1.665
PCLAF	Tier 4 B Cells	-0.3234	1.303
PDZK1IP1	Tier 4 B Cells	-0.4066	1.883
PERP	Tier 4 B Cells	-0.4985	12.45
PHTF2	Tier 4 B Cells	0.1536	8.327
PID1	Tier 4 B Cells	-0.4851	0.07241
PIP4K2A	Tier 4 B Cells	-0.2424	11.59
PLAC8	Tier 4 B Cells	0.186	24.98
PLD4	Tier 4 B Cells	-0.1175	5.938
PRF1	Tier 4 B Cells	-0.3868	0.2172
PSAP	Tier 4 B Cells	-0.6121	15.35
PTAFR	Tier 4 B Cells	-0.1318	2.752
PTGDS	Tier 4 B Cells	-0.2196	4.707
PTTG1	Tier 4 B Cells	-0.4805	4.49
PYHIN1	Tier 4 B Cells	-0.3858	2.679
RAP1B	Tier 4 B Cells	-0.3428	28.24
RAPGEF6	Tier 4 B Cells	0.06145	8.617
RCBTB2	Tier 4 B Cells	-0.883	0.7965
RHCG	Tier 4 B Cells	-0.2888	6.372
RNASE1	Tier 4 B Cells	-0.2479	1.665
RTN1	Tier 4 B Cells	-0.5456	0
S100A14	Tier 4 B Cells	-0.3266	9.558
S100A2	Tier 4 B Cells	-0.4527	26.36
S100A8	Tier 4 B Cells	-0.3777	65.53
S100A9	Tier 4 B Cells	-0.383	61.84
S100B	Tier 4 B Cells	-0.4092	1.014
SAA1	Tier 4 B Cells	-0.3855	3.403
SAA2	Tier 4 B Cells	-0.3327	1.376
SAT1	Tier 4 B Cells	-0.5013	63.65
SBSN	Tier 4 B Cells	-0.1725	3.114
SH2D2A	Tier 4 B Cells	-0.635	0.4345
SH3KBP1	Tier 4 B Cells	-0.5726	11.88
SKAP1	Tier 4 B Cells	-0.4717	4.49
SLAMF1	Tier 4 B Cells	0.02036	4.852
SLPI	Tier 4 B Cells	-0.256	7.748
SNX3	Tier 4 B Cells	-0.01475	43.23
SOD2	Tier 4 B Cells	-0.4678	13.03
SOX4	Tier 4 B Cells	-0.3029	3.548
SPINK2	Tier 4 B Cells	-0.2295	0.7965
SPINK7	Tier 4 B Cells	-0.2222	1.303
SPON2	Tier 4 B Cells	-0.4049	0.5793
SPRR2A	Tier 4 B Cells	-0.2341	20.28
SPRR3	Tier 4 B Cells	-0.2374	22.3
SPTSSB	Tier 4 B Cells	-0.2513	0
SSR4	Tier 4 B Cells	-0.6885	36.5
STMN1	Tier 4 B Cells	-0.5702	5.938
SUSD3	Tier 4 B Cells	-0.2651	5.503
TACSTD2	Tier 4 B Cells	-0.4364	7.893
TBC1D4	Tier 4 B Cells	-0.5338	0.5069
TENT5C	Tier 4 B Cells	0.7564	15.93
TFEC	Tier 4 B Cells	-0.04281	2.679
TMC6	Tier 4 B Cells	0.5959	12.45
TMEM45A	Tier 4 B Cells	-0.4207	0.7965
TNFRSF18	Tier 4 B Cells	-0.4698	0.5793
TNFRSF4	Tier 4 B Cells	-0.3647	0.7965
TNFRSF9	Tier 4 B Cells	-0.4598	0.1448
TPI1	Tier 4 B Cells	-1.491	22.52
TPSAB1	Tier 4 B Cells	-0.1981	0.7241
TPSB2	Tier 4 B Cells	-0.1972	1.448
TRAC	Tier 4 B Cells	-0.5338	12.09
TRBC2	Tier 4 B Cells	-0.3869	21.29
TRDC	Tier 4 B Cells	-0.3636	0.4345
TSC22D3	Tier 4 B Cells	1.503	85.01
TUBA1B	Tier 4 B Cells	-0.5451	38.38
TUBB	Tier 4 B Cells	-0.6138	17.6
TYROBP	Tier 4 B Cells	-0.7846	2.462
XBP1	Tier 4 B Cells	-1.01	7.386
XCL1	Tier 4 B Cells	-0.2748	0
XCL2	Tier 4 B Cells	-0.3095	0.1448
YWHAB	Tier 4 B Cells	0.1592	42.14
YWHAH	Tier 4 B Cells	-0.5334	13.11
ZNF683	Tier 4 B Cells	-0.3427	0.2172
AC016831.5	Tier 4 Basal JEKs	-0.7147	5.639
AC090559.1	Tier 4 Basal JEKs	-0.5815	0.3759
AC114760.2	Tier 4 Basal JEKs	-0.9768	2.256
ACTG1	Tier 4 Basal JEKs	-0.9595	70.68
AIF1	Tier 4 Basal JEKs	-0.5518	4.511
APOE	Tier 4 Basal JEKs	-0.216	10.15
ASGR1	Tier 4 Basal JEKs	-0.3723	0.7519
ATP5MC3	Tier 4 Basal JEKs	1.272	63.91
BATF	Tier 4 Basal JEKs	-0.443	1.504
C12orf75	Tier 4 Basal JEKs	0.7062	52.26
C15orf48	Tier 4 Basal JEKs	-0.4744	8.271
C1QA	Tier 4 Basal JEKs	-0.3691	2.632
C1QB	Tier 4 Basal JEKs	-0.3821	2.256
C1QC	Tier 4 Basal JEKs	-0.412	1.88
C1orf54	Tier 4 Basal JEKs	-0.3011	3.008
CARD9	Tier 4 Basal JEKs	-0.4497	0
CBR1	Tier 4 Basal JEKs	1.911	67.29
CCL22	Tier 4 Basal JEKs	-0.217	0
CCL3	Tier 4 Basal JEKs	-0.4549	1.88
CCL4	Tier 4 Basal JEKs	-0.4759	3.383
CCL4L2	Tier 4 Basal JEKs	-0.5027	1.88
CCL5	Tier 4 Basal JEKs	-0.5047	2.256
CCND2	Tier 4 Basal JEKs	-0.6429	8.271
CCND3	Tier 4 Basal JEKs	-1.039	10.9
CCR6	Tier 4 Basal JEKs	-0.588	0.7519
CD1A	Tier 4 Basal JEKs	-0.2773	0
CD2	Tier 4 Basal JEKs	-0.7249	1.128
CD207	Tier 4 Basal JEKs	-0.249	0
CD247	Tier 4 Basal JEKs	-0.6209	0.7519
CD37	Tier 4 Basal JEKs	-1.08	2.256
CD3D	Tier 4 Basal JEKs	-0.6324	3.008
CD52	Tier 4 Basal JEKs	-0.958	7.895
CD63	Tier 4 Basal JEKs	0.3674	78.57
CD7	Tier 4 Basal JEKs	-0.5654	2.256
CD74	Tier 4 Basal JEKs	-0.6483	68.05
CD79A	Tier 4 Basal JEKs	-0.2483	1.128
CD9	Tier 4 Basal JEKs	1.462	74.44
CEACAM4	Tier 4 Basal JEKs	-0.4225	0
CEP170	Tier 4 Basal JEKs	-0.8173	4.887
CLEC10A	Tier 4 Basal JEKs	-0.4955	0.3759
CLEC2B	Tier 4 Basal JEKs	2.5	76.69
CLEC9A	Tier 4 Basal JEKs	-0.1974	0
CLU	Tier 4 Basal JEKs	-0.1535	9.023
CNFN	Tier 4 Basal JEKs	-0.2168	14.66
COTL1	Tier 4 Basal JEKs	-1.065	7.143
CPA3	Tier 4 Basal JEKs	-0.2008	0.3759
CPNE3	Tier 4 Basal JEKs	0.1809	31.2
CPVL	Tier 4 Basal JEKs	-0.407	2.632
CREB5	Tier 4 Basal JEKs	-0.4802	1.504
CRNN	Tier 4 Basal JEKs	-0.2344	1.504
CST3	Tier 4 Basal JEKs	-0.4635	72.56
CST7	Tier 4 Basal JEKs	-0.7455	0.3759
CSTA	Tier 4 Basal JEKs	-0.09647	51.13
CSTB	Tier 4 Basal JEKs	-0.05951	76.69
CTLA4	Tier 4 Basal JEKs	-0.3713	0
CTSB	Tier 4 Basal JEKs	0.404	56.39
CTSW	Tier 4 Basal JEKs	-0.4086	1.128
CXCL14	Tier 4 Basal JEKs	0.047	15.04
CXCL8	Tier 4 Basal JEKs	-0.2807	10.15
CXCR6	Tier 4 Basal JEKs	-0.5127	0
DAPP1	Tier 4 Basal JEKs	-0.5636	5.639
DCN	Tier 4 Basal JEKs	2.164	72.18
DERL3	Tier 4 Basal JEKs	-0.2797	2.256
DNASE1L3	Tier 4 Basal JEKs	0.19	30.45
DST	Tier 4 Basal JEKs	0.8474	41.73
DUSP2	Tier 4 Basal JEKs	-1.116	12.03
EBI3	Tier 4 Basal JEKs	-0.2845	0.3759
ENG	Tier 4 Basal JEKs	-0.9879	1.128
ENO1	Tier 4 Basal JEKs	0.2082	64.66
FABP5	Tier 4 Basal JEKs	2.224	86.47
FAM25A	Tier 4 Basal JEKs	-0.2765	1.504
FCER1A	Tier 4 Basal JEKs	-0.3728	0.3759
FCGBP	Tier 4 Basal JEKs	-0.307	1.128
FCGR1A	Tier 4 Basal JEKs	-0.4322	0
FCGR3A	Tier 4 Basal JEKs	-0.4476	0.3759
FDCSP	Tier 4 Basal JEKs	2.332	97.37
FGFBP2	Tier 4 Basal JEKs	-0.2451	0
FKBP11	Tier 4 Basal JEKs	-0.2967	23.68
FLT3LG	Tier 4 Basal JEKs	-0.6929	4.511
FSCN1	Tier 4 Basal JEKs	0.09258	31.95
GALK1	Tier 4 Basal JEKs	-0.5526	7.519
GAPDH	Tier 4 Basal JEKs	0.249	85.34
GBP2	Tier 4 Basal JEKs	-0.5375	16.92
GCLM	Tier 4 Basal JEKs	2.5	42.48
GJB2	Tier 4 Basal JEKs	2.367	52.63
GNLY	Tier 4 Basal JEKs	-0.3625	1.504
GPR137B	Tier 4 Basal JEKs	-0.499	6.015
GPR183	Tier 4 Basal JEKs	-0.679	1.504
GSTP1	Tier 4 Basal JEKs	1.791	89.85
GZMA	Tier 4 Basal JEKs	-0.5428	1.504
GZMB	Tier 4 Basal JEKs	-0.3761	11.65
GZMH	Tier 4 Basal JEKs	-0.3901	1.128
GZMK	Tier 4 Basal JEKs	-0.4352	1.128
H2AFZ	Tier 4 Basal JEKs	-0.006518	62.03
HACD4	Tier 4 Basal JEKs	-1.52	3.008
HCST	Tier 4 Basal JEKs	-0.9314	5.263
HLA-DMA	Tier 4 Basal JEKs	-0.715	18.8
HLA-DMB	Tier 4 Basal JEKs	-0.671	6.391
HLA-DPA1	Tier 4 Basal JEKs	-0.6483	19.92
HLA-DPB1	Tier 4 Basal JEKs	-0.629	24.44
HLA-DQA1	Tier 4 Basal JEKs	-0.6402	13.53
HLA-DQB1	Tier 4 Basal JEKs	-0.6265	23.68
HLA-DQB2	Tier 4 Basal JEKs	-0.3458	1.128
HLA-DRA	Tier 4 Basal JEKs	-0.6521	43.98
HLA-DRB1	Tier 4 Basal JEKs	-0.663	32.33
HLA-DRB5	Tier 4 Basal JEKs	-0.6651	5.639
HMGB1	Tier 4 Basal JEKs	-0.2285	70.68
HPGD	Tier 4 Basal JEKs	-0.2357	9.023
HPGDS	Tier 4 Basal JEKs	-0.2099	0
HSPB1	Tier 4 Basal JEKs	1.492	86.09
ICOS	Tier 4 Basal JEKs	-0.4874	0.3759
IFI30	Tier 4 Basal JEKs	-0.6094	10.9
IFITM2	Tier 4 Basal JEKs	-0.9667	21.8
IFITM3	Tier 4 Basal JEKs	0.8487	68.8
IGHG1	Tier 4 Basal JEKs	-0.07054	25.19
IGHG3	Tier 4 Basal JEKs	0.05102	24.44
IGHG4	Tier 4 Basal JEKs	-0.1565	23.31
IGKC	Tier 4 Basal JEKs	-0.1694	63.16
IGLC2	Tier 4 Basal JEKs	-0.2073	33.08
IGLC3	Tier 4 Basal JEKs	-0.1785	13.91
IL1B	Tier 4 Basal JEKs	-0.3982	4.887
IL2RA	Tier 4 Basal JEKs	-0.3616	0
IL2RB	Tier 4 Basal JEKs	-0.6364	0
IL32	Tier 4 Basal JEKs	-0.6465	19.92
IL4I1	Tier 4 Basal JEKs	-0.5875	0.7519
IL7R	Tier 4 Basal JEKs	-0.7728	5.639
IRF1	Tier 4 Basal JEKs	-0.6005	20.68
IRF7	Tier 4 Basal JEKs	-0.236	11.28
ITM2C	Tier 4 Basal JEKs	-0.5145	9.774
JCHAIN	Tier 4 Basal JEKs	-0.2322	2.632
KLF2	Tier 4 Basal JEKs	-0.7039	4.511
KLRB1	Tier 4 Basal JEKs	-0.5637	2.256
KLRC1	Tier 4 Basal JEKs	-0.2999	0.3759
KLRD1	Tier 4 Basal JEKs	-0.362	0.3759
KLRF1	Tier 4 Basal JEKs	-0.3207	1.128
KRT13	Tier 4 Basal JEKs	0.5976	59.77
KRT14	Tier 4 Basal JEKs	1.41	92.11
KRT15	Tier 4 Basal JEKs	0.6138	42.48
KRT19	Tier 4 Basal JEKs	2.5	100
KRT5	Tier 4 Basal JEKs	1.673	85.71
KRT6A	Tier 4 Basal JEKs	0.989	68.8
KRT81	Tier 4 Basal JEKs	-0.2222	0.3759
KRT86	Tier 4 Basal JEKs	-0.2803	0
LAIR2	Tier 4 Basal JEKs	-0.2649	0.7519
LAMP3	Tier 4 Basal JEKs	-0.1759	7.143
LGALS2	Tier 4 Basal JEKs	-0.5112	1.504
LINC01943	Tier 4 Basal JEKs	-0.399	0
LTB	Tier 4 Basal JEKs	-0.7094	4.511
LTC4S	Tier 4 Basal JEKs	-0.2166	7.895
LY6D	Tier 4 Basal JEKs	0.9647	51.5
LYZ	Tier 4 Basal JEKs	-0.5933	5.263
MAFF	Tier 4 Basal JEKs	-0.5168	11.65
MAL	Tier 4 Basal JEKs	-0.2241	9.023
2023-03-02	Tier 4 Basal JEKs	-0.5695	9.774
MATK	Tier 4 Basal JEKs	-0.5463	0
MIR155HG	Tier 4 Basal JEKs	-0.543	0
MIR181A1HG	Tier 4 Basal JEKs	-0.6968	0.3759
MIR205HG	Tier 4 Basal JEKs	2.37	86.84
MMP7	Tier 4 Basal JEKs	2.5	27.82
MMP9	Tier 4 Basal JEKs	-0.2831	2.256
MS4A1	Tier 4 Basal JEKs	-0.1985	2.256
MS4A2	Tier 4 Basal JEKs	-0.1866	0.7519
MS4A6A	Tier 4 Basal JEKs	-0.5929	1.128
MT1X	Tier 4 Basal JEKs	1.954	72.93
MT2A	Tier 4 Basal JEKs	0.8044	66.92
MZB1	Tier 4 Basal JEKs	-0.2859	2.256
NABP1	Tier 4 Basal JEKs	-0.8455	10.53
NAMPT	Tier 4 Basal JEKs	-0.4988	25.56
NAP1L1	Tier 4 Basal JEKs	-0.6763	54.89
NKG7	Tier 4 Basal JEKs	-0.4438	1.128
NPC2	Tier 4 Basal JEKs	-0.191	62.78
NRG1	Tier 4 Basal JEKs	-0.3401	5.639
NUB1	Tier 4 Basal JEKs	-0.4366	17.29
NUP214	Tier 4 Basal JEKs	-0.8223	6.015
ODAM	Tier 4 Basal JEKs	1.863	51.5
ODAPH	Tier 4 Basal JEKs	0.5854	16.54
OSGIN1	Tier 4 Basal JEKs	2.5	45.86
PAG1	Tier 4 Basal JEKs	-0.9317	2.256
PARM1	Tier 4 Basal JEKs	-0.2259	4.135
PCLAF	Tier 4 Basal JEKs	-0.2328	8.271
PDZK1IP1	Tier 4 Basal JEKs	1.966	62.41
PERP	Tier 4 Basal JEKs	2.057	82.71
PHTF2	Tier 4 Basal JEKs	-0.6239	4.887
PID1	Tier 4 Basal JEKs	-0.4124	1.88
PIP4K2A	Tier 4 Basal JEKs	-0.981	3.383
PLAC8	Tier 4 Basal JEKs	-0.4627	2.632
PLD4	Tier 4 Basal JEKs	-0.2821	0
PRF1	Tier 4 Basal JEKs	-0.3937	0
PSAP	Tier 4 Basal JEKs	-0.3843	51.88
PTAFR	Tier 4 Basal JEKs	-0.3937	3.759
PTGDS	Tier 4 Basal JEKs	-0.2342	2.632
PTTG1	Tier 4 Basal JEKs	0.2069	36.47
PYHIN1	Tier 4 Basal JEKs	-0.5811	0.7519
RAP1B	Tier 4 Basal JEKs	-1.109	33.46
RAPGEF6	Tier 4 Basal JEKs	-0.6655	7.519
RCBTB2	Tier 4 Basal JEKs	-0.8465	4.511
RHCG	Tier 4 Basal JEKs	0.7379	41.73
RNASE1	Tier 4 Basal JEKs	-0.2084	4.887
RTN1	Tier 4 Basal JEKs	-0.5456	0
S100A14	Tier 4 Basal JEKs	0.4283	61.28
S100A2	Tier 4 Basal JEKs	1.358	89.47
S100A8	Tier 4 Basal JEKs	1.062	95.11
S100A9	Tier 4 Basal JEKs	1.165	95.11
S100B	Tier 4 Basal JEKs	-0.4097	1.504
SAA1	Tier 4 Basal JEKs	2.5	69.55
SAA2	Tier 4 Basal JEKs	2.5	51.88
SAT1	Tier 4 Basal JEKs	0.4591	85.71
SBSN	Tier 4 Basal JEKs	-0.2285	3.008
SH2D2A	Tier 4 Basal JEKs	-0.6753	0.3759
SH3KBP1	Tier 4 Basal JEKs	-1.339	1.128
SKAP1	Tier 4 Basal JEKs	-0.8762	0
SLAMF1	Tier 4 Basal JEKs	-0.5909	0
SLPI	Tier 4 Basal JEKs	0.4689	64.29
SNX3	Tier 4 Basal JEKs	-0.3575	52.26
SOD2	Tier 4 Basal JEKs	0.2218	59.77
SOX4	Tier 4 Basal JEKs	0.01212	33.08
SPINK2	Tier 4 Basal JEKs	-0.2689	5.639
SPINK7	Tier 4 Basal JEKs	-0.2209	1.128
SPON2	Tier 4 Basal JEKs	0.1304	11.65
SPRR2A	Tier 4 Basal JEKs	-0.1632	27.82
SPRR3	Tier 4 Basal JEKs	-0.2468	15.04
SPTSSB	Tier 4 Basal JEKs	-0.2513	0
SSR4	Tier 4 Basal JEKs	0.04262	63.53
STMN1	Tier 4 Basal JEKs	-0.3743	20.68
SUSD3	Tier 4 Basal JEKs	-1.15	0.7519
TACSTD2	Tier 4 Basal JEKs	1.431	76.32
TBC1D4	Tier 4 Basal JEKs	-0.4395	7.519
TENT5C	Tier 4 Basal JEKs	-0.7502	4.135
TFEC	Tier 4 Basal JEKs	-0.569	0.3759
TMC6	Tier 4 Basal JEKs	-0.5256	19.55
TMEM45A	Tier 4 Basal JEKs	2.5	52.26
TNFRSF18	Tier 4 Basal JEKs	-0.4346	10.9
TNFRSF4	Tier 4 Basal JEKs	-0.3725	0
TNFRSF9	Tier 4 Basal JEKs	-0.4672	0
TPI1	Tier 4 Basal JEKs	0.6637	65.04
TPSAB1	Tier 4 Basal JEKs	-0.197	2.256
TPSB2	Tier 4 Basal JEKs	-0.1977	3.008
TRAC	Tier 4 Basal JEKs	-0.6336	1.88
TRBC2	Tier 4 Basal JEKs	-0.6594	1.504
TRDC	Tier 4 Basal JEKs	-0.3741	0.3759
TSC22D3	Tier 4 Basal JEKs	-0.9572	30.45
TUBA1B	Tier 4 Basal JEKs	-0.8007	42.48
TUBB	Tier 4 Basal JEKs	-0.5496	37.59
TYROBP	Tier 4 Basal JEKs	-0.7794	4.135
XBP1	Tier 4 Basal JEKs	-0.2834	32.71
XCL1	Tier 4 Basal JEKs	-0.2748	0
XCL2	Tier 4 Basal JEKs	-0.3121	0
YWHAB	Tier 4 Basal JEKs	-1.036	47.37
YWHAH	Tier 4 Basal JEKs	-0.6171	27.44
ZNF683	Tier 4 Basal JEKs	-0.133	1.128
AC016831.5	Tier 4 cDC1	-0.4064	15.09
AC090559.1	Tier 4 cDC1	0.4075	13.21
AC114760.2	Tier 4 cDC1	-0.8328	8.491
ACTG1	Tier 4 cDC1	2.375	91.51
AIF1	Tier 4 cDC1	0.04207	66.51
APOE	Tier 4 cDC1	-0.2606	3.774
ASGR1	Tier 4 cDC1	-0.3892	0
ATP5MC3	Tier 4 cDC1	0.3646	56.6
BATF	Tier 4 cDC1	-0.4543	1.887
C12orf75	Tier 4 cDC1	-0.5216	7.547
C15orf48	Tier 4 cDC1	0.1251	43.4
C1QA	Tier 4 cDC1	-0.3531	3.774
C1QB	Tier 4 cDC1	-0.382	3.302
C1QC	Tier 4 cDC1	-0.3828	2.83
C1orf54	Tier 4 cDC1	2.5	72.17
CARD9	Tier 4 cDC1	-0.3547	1.415
CBR1	Tier 4 cDC1	-0.5188	7.075
CCL22	Tier 4 cDC1	-0.1397	1.415
CCL3	Tier 4 cDC1	-0.4364	3.302
CCL4	Tier 4 cDC1	-0.4007	9.434
CCL4L2	Tier 4 cDC1	-0.4904	8.019
CCL5	Tier 4 cDC1	-0.4929	4.245
CCND2	Tier 4 cDC1	-0.9213	0.4717
CCND3	Tier 4 cDC1	-1.052	7.547
CCR6	Tier 4 cDC1	-0.5735	1.887
CD1A	Tier 4 cDC1	-0.1951	1.415
CD2	Tier 4 cDC1	-0.7061	3.774
CD207	Tier 4 cDC1	-0.249	0
CD247	Tier 4 cDC1	-0.5586	1.887
CD37	Tier 4 cDC1	0.1065	47.17
CD3D	Tier 4 cDC1	-0.6778	0.9434
CD52	Tier 4 cDC1	-0.7705	40.57
CD63	Tier 4 cDC1	-0.4203	60.85
CD7	Tier 4 cDC1	-0.6146	0.4717
CD74	Tier 4 cDC1	2.034	97.17
CD79A	Tier 4 cDC1	-0.2605	0
CD9	Tier 4 cDC1	-0.6542	19.34
CEACAM4	Tier 4 cDC1	-0.3799	1.415
CEP170	Tier 4 cDC1	0.6698	13.21
CLEC10A	Tier 4 cDC1	-0.3487	5.189
CLEC2B	Tier 4 cDC1	-0.52	36.32
CLEC9A	Tier 4 cDC1	2.5	55.66
CLU	Tier 4 cDC1	-0.243	3.302
CNFN	Tier 4 cDC1	-0.2189	11.32
COTL1	Tier 4 cDC1	1.918	83.49
CPA3	Tier 4 cDC1	-0.1966	0.9434
CPNE3	Tier 4 cDC1	2.5	63.21
CPVL	Tier 4 cDC1	2.5	82.55
CREB5	Tier 4 cDC1	-0.1428	3.302
CRNN	Tier 4 cDC1	-0.2456	0.4717
CST3	Tier 4 cDC1	2.5	92.92
CST7	Tier 4 cDC1	0.2847	43.87
CSTA	Tier 4 cDC1	-0.3241	8.019
CSTB	Tier 4 cDC1	-0.1574	72.17
CTLA4	Tier 4 cDC1	-0.3631	0.4717
CTSB	Tier 4 cDC1	-0.727	11.79
CTSW	Tier 4 cDC1	-0.4412	0.9434
CXCL14	Tier 4 cDC1	-0.3276	4.717
CXCL8	Tier 4 cDC1	-0.2464	17.45
CXCR6	Tier 4 cDC1	-0.4883	0.4717
DAPP1	Tier 4 cDC1	1.444	34.43
DCN	Tier 4 cDC1	-0.4195	11.32
DERL3	Tier 4 cDC1	-0.2877	1.415
DNASE1L3	Tier 4 cDC1	0.7668	65.09
DST	Tier 4 cDC1	-0.2145	14.62
DUSP2	Tier 4 cDC1	-0.1644	51.89
EBI3	Tier 4 cDC1	-0.1564	1.415
ENG	Tier 4 cDC1	-0.9519	1.887
ENO1	Tier 4 cDC1	0.3759	69.81
FABP5	Tier 4 cDC1	-0.3664	53.3
FAM25A	Tier 4 cDC1	-0.2745	0.9434
FCER1A	Tier 4 cDC1	-0.3118	5.189
FCGBP	Tier 4 cDC1	-0.3157	0
FCGR1A	Tier 4 cDC1	-0.4322	0
FCGR3A	Tier 4 cDC1	-0.4454	0.4717
FDCSP	Tier 4 cDC1	-0.3608	72.17
FGFBP2	Tier 4 cDC1	-0.2451	0
FKBP11	Tier 4 cDC1	-0.6092	5.189
FLT3LG	Tier 4 cDC1	-0.551	0.9434
FSCN1	Tier 4 cDC1	0.0761	15.09
GALK1	Tier 4 cDC1	0.4355	13.21
GAPDH	Tier 4 cDC1	0.3979	91.51
GBP2	Tier 4 cDC1	-0.7532	1.415
GCLM	Tier 4 cDC1	-0.7315	2.83
GJB2	Tier 4 cDC1	-0.4527	1.887
GNLY	Tier 4 cDC1	-0.3659	0.4717
GPR137B	Tier 4 cDC1	0.2032	16.51
GPR183	Tier 4 cDC1	-0.2445	44.81
GSTP1	Tier 4 cDC1	1.492	86.79
GZMA	Tier 4 cDC1	-0.5	2.83
GZMB	Tier 4 cDC1	-0.3539	3.302
GZMH	Tier 4 cDC1	-0.3559	2.358
GZMK	Tier 4 cDC1	-0.3239	2.83
H2AFZ	Tier 4 cDC1	0.5911	60.38
HACD4	Tier 4 cDC1	0.9873	19.34
HCST	Tier 4 cDC1	-0.9116	16.98
HLA-DMA	Tier 4 cDC1	1.252	77.83
HLA-DMB	Tier 4 cDC1	0.7396	60.38
HLA-DPA1	Tier 4 cDC1	2.499	96.7
HLA-DPB1	Tier 4 cDC1	2.5	100
HLA-DQA1	Tier 4 cDC1	1.691	89.15
HLA-DQB1	Tier 4 cDC1	1.655	90.09
HLA-DQB2	Tier 4 cDC1	-0.07209	19.81
HLA-DRA	Tier 4 cDC1	1.644	99.53
HLA-DRB1	Tier 4 cDC1	1.714	91.51
HLA-DRB5	Tier 4 cDC1	0.974	57.08
HMGB1	Tier 4 cDC1	-0.1611	66.51
HPGD	Tier 4 cDC1	-0.2724	0
HPGDS	Tier 4 cDC1	-0.1917	1.887
HSPB1	Tier 4 cDC1	-0.5132	28.77
ICOS	Tier 4 cDC1	-0.5159	0.9434
IFI30	Tier 4 cDC1	0.007691	55.19
IFITM2	Tier 4 cDC1	-0.9034	22.64
IFITM3	Tier 4 cDC1	-0.7468	17.45
IGHG1	Tier 4 cDC1	-0.2513	9.434
IGHG3	Tier 4 cDC1	-0.2576	9.434
IGHG4	Tier 4 cDC1	-0.2352	8.491
IGKC	Tier 4 cDC1	-0.2184	51.89
IGLC2	Tier 4 cDC1	-0.229	20.28
IGLC3	Tier 4 cDC1	-0.2037	11.79
IL1B	Tier 4 cDC1	-0.3551	8.962
IL2RA	Tier 4 cDC1	-0.3616	0
IL2RB	Tier 4 cDC1	-0.6042	0.4717
IL32	Tier 4 cDC1	-0.6852	4.717
IL4I1	Tier 4 cDC1	0.1014	14.15
IL7R	Tier 4 cDC1	-0.7402	1.887
IRF1	Tier 4 cDC1	-0.7162	16.51
IRF7	Tier 4 cDC1	-0.1682	20.28
ITM2C	Tier 4 cDC1	-0.3961	16.04
JCHAIN	Tier 4 cDC1	-0.2359	0.9434
KLF2	Tier 4 cDC1	-0.5245	8.491
KLRB1	Tier 4 cDC1	-0.6305	2.358
KLRC1	Tier 4 cDC1	-0.3272	0
KLRD1	Tier 4 cDC1	-0.3756	0.4717
KLRF1	Tier 4 cDC1	-0.3247	0.4717
KRT13	Tier 4 cDC1	-0.3178	19.81
KRT14	Tier 4 cDC1	-0.4485	45.28
KRT15	Tier 4 cDC1	-0.3899	6.132
KRT19	Tier 4 cDC1	-0.5052	3.302
KRT5	Tier 4 cDC1	-0.436	21.23
KRT6A	Tier 4 cDC1	-0.3871	14.62
KRT81	Tier 4 cDC1	-0.229	0
KRT86	Tier 4 cDC1	-0.2803	0
LAIR2	Tier 4 cDC1	-0.3432	0
LAMP3	Tier 4 cDC1	-0.189	3.302
LGALS2	Tier 4 cDC1	2.5	79.72
LINC01943	Tier 4 cDC1	-0.3228	1.415
LTB	Tier 4 cDC1	-0.3911	32.08
LTC4S	Tier 4 cDC1	-0.1811	7.547
LY6D	Tier 4 cDC1	-0.4271	7.547
LYZ	Tier 4 cDC1	0.81	91.51
MAFF	Tier 4 cDC1	0.1857	25.47
MAL	Tier 4 cDC1	-0.2686	0.4717
2023-03-02	Tier 4 cDC1	-0.6939	8.962
MATK	Tier 4 cDC1	-0.4746	0.4717
MIR155HG	Tier 4 cDC1	-0.2901	3.302
MIR181A1HG	Tier 4 cDC1	0.2999	9.434
MIR205HG	Tier 4 cDC1	-0.4492	3.302
MMP7	Tier 4 cDC1	-0.4149	0
MMP9	Tier 4 cDC1	-0.2614	1.887
MS4A1	Tier 4 cDC1	-0.2107	0.4717
MS4A2	Tier 4 cDC1	-0.1994	0
MS4A6A	Tier 4 cDC1	-0.1347	33.96
MT1X	Tier 4 cDC1	-0.5567	16.04
MT2A	Tier 4 cDC1	-0.7664	9.434
MZB1	Tier 4 cDC1	-0.2806	0.9434
NABP1	Tier 4 cDC1	0.273	25.47
NAMPT	Tier 4 cDC1	-0.2082	34.91
NAP1L1	Tier 4 cDC1	2.5	80.66
NKG7	Tier 4 cDC1	-0.4211	2.83
NPC2	Tier 4 cDC1	-0.3145	58.02
NRG1	Tier 4 cDC1	-0.4808	0
NUB1	Tier 4 cDC1	-0.4449	10.38
NUP214	Tier 4 cDC1	-0.7465	4.245
ODAM	Tier 4 cDC1	-0.3204	0.9434
ODAPH	Tier 4 cDC1	-0.2611	0.4717
OSGIN1	Tier 4 cDC1	-0.4019	0.9434
PAG1	Tier 4 cDC1	-0.8975	2.83
PARM1	Tier 4 cDC1	1.58	19.34
PCLAF	Tier 4 cDC1	0.2829	9.434
PDZK1IP1	Tier 4 cDC1	-0.4189	1.415
PERP	Tier 4 cDC1	-0.5101	9.434
PHTF2	Tier 4 cDC1	-0.5984	4.717
PID1	Tier 4 cDC1	-0.4892	0.4717
PIP4K2A	Tier 4 cDC1	-0.6098	8.019
PLAC8	Tier 4 cDC1	-0.37	2.83
PLD4	Tier 4 cDC1	-0.2821	0
PRF1	Tier 4 cDC1	-0.3937	0
PSAP	Tier 4 cDC1	0.2566	64.15
PTAFR	Tier 4 cDC1	-0.6426	0
PTGDS	Tier 4 cDC1	-0.2183	4.717
PTTG1	Tier 4 cDC1	-0.3262	9.434
PYHIN1	Tier 4 cDC1	-0.577	0.9434
RAP1B	Tier 4 cDC1	-0.2915	33.96
RAPGEF6	Tier 4 cDC1	-0.7248	5.189
RCBTB2	Tier 4 cDC1	-0.5128	5.66
RHCG	Tier 4 cDC1	-0.3425	3.302
RNASE1	Tier 4 cDC1	-0.2147	3.774
RTN1	Tier 4 cDC1	-0.4329	1.887
S100A14	Tier 4 cDC1	-0.36	6.132
S100A2	Tier 4 cDC1	-0.4882	16.98
S100A8	Tier 4 cDC1	-0.4292	48.58
S100A9	Tier 4 cDC1	-0.4318	45.75
S100B	Tier 4 cDC1	2.5	66.51
SAA1	Tier 4 cDC1	-0.4001	0.9434
SAA2	Tier 4 cDC1	-0.3392	1.415
SAT1	Tier 4 cDC1	0.2945	73.11
SBSN	Tier 4 cDC1	-0.2362	1.887
SH2D2A	Tier 4 cDC1	-0.6795	0.4717
SH3KBP1	Tier 4 cDC1	-0.4692	10.38
SKAP1	Tier 4 cDC1	-0.7046	2.83
SLAMF1	Tier 4 cDC1	-0.5909	0
SLPI	Tier 4 cDC1	-0.2688	8.491
SNX3	Tier 4 cDC1	2.5	86.32
SOD2	Tier 4 cDC1	-0.3509	29.72
SOX4	Tier 4 cDC1	-0.134	16.51
SPINK2	Tier 4 cDC1	-0.2965	0.4717
SPINK7	Tier 4 cDC1	-0.2258	0.9434
SPON2	Tier 4 cDC1	-0.3853	0.9434
SPRR2A	Tier 4 cDC1	-0.2619	11.32
SPRR3	Tier 4 cDC1	-0.249	12.26
SPTSSB	Tier 4 cDC1	-0.2129	0.4717
SSR4	Tier 4 cDC1	-0.4148	57.55
STMN1	Tier 4 cDC1	0.08581	19.34
SUSD3	Tier 4 cDC1	1.685	18.87
TACSTD2	Tier 4 cDC1	0.01495	47.17
TBC1D4	Tier 4 cDC1	0.004484	10.85
TENT5C	Tier 4 cDC1	-0.6126	7.075
TFEC	Tier 4 cDC1	-0.5789	0
TMC6	Tier 4 cDC1	-0.6881	9.434
TMEM45A	Tier 4 cDC1	-0.4308	1.415
TNFRSF18	Tier 4 cDC1	-0.4577	2.83
TNFRSF4	Tier 4 cDC1	-0.3579	0.4717
TNFRSF9	Tier 4 cDC1	-0.3241	0.9434
TPI1	Tier 4 cDC1	0.4446	59.91
TPSAB1	Tier 4 cDC1	-0.1957	2.83
TPSB2	Tier 4 cDC1	-0.1989	1.415
TRAC	Tier 4 cDC1	-0.6455	1.415
TRBC2	Tier 4 cDC1	-0.6647	2.358
TRDC	Tier 4 cDC1	-0.3725	0.4717
TSC22D3	Tier 4 cDC1	-0.892	35.38
TUBA1B	Tier 4 cDC1	0.8893	68.4
TUBB	Tier 4 cDC1	0.5826	43.87
TYROBP	Tier 4 cDC1	-0.6067	29.25
XBP1	Tier 4 cDC1	-0.7917	20.28
XCL1	Tier 4 cDC1	-0.2748	0
XCL2	Tier 4 cDC1	-0.3121	0
YWHAB	Tier 4 cDC1	-0.1257	48.11
YWHAH	Tier 4 cDC1	-0.1034	39.15
ZNF683	Tier 4 cDC1	-0.3622	0
AC016831.5	Tier 4 cDC2	-0.1212	17.39
AC090559.1	Tier 4 cDC2	1.802	19.57
AC114760.2	Tier 4 cDC2	-0.2679	23.19
ACTG1	Tier 4 cDC2	0.2928	89.37
AIF1	Tier 4 cDC2	0.9943	92.03
APOE	Tier 4 cDC2	-0.2502	7.488
ASGR1	Tier 4 cDC2	0.09537	5.556
ATP5MC3	Tier 4 cDC2	0.06632	64.73
BATF	Tier 4 cDC2	-0.3998	5.314
C12orf75	Tier 4 cDC2	-0.3113	21.5
C15orf48	Tier 4 cDC2	0.3067	47.34
C1QA	Tier 4 cDC2	0.2889	31.16
C1QB	Tier 4 cDC2	0.4724	29.47
C1QC	Tier 4 cDC2	0.503	31.88
C1orf54	Tier 4 cDC2	-0.06061	14.98
CARD9	Tier 4 cDC2	1.166	16.18
CBR1	Tier 4 cDC2	-0.4738	13.04
CCL22	Tier 4 cDC2	-0.1794	1.208
CCL3	Tier 4 cDC2	-0.255	11.35
CCL4	Tier 4 cDC2	-0.4152	13.04
CCL4L2	Tier 4 cDC2	-0.05038	26.09
CCL5	Tier 4 cDC2	-0.5093	2.657
CCND2	Tier 4 cDC2	-0.3525	15.46
CCND3	Tier 4 cDC2	0.08081	26.09
CCR6	Tier 4 cDC2	-0.04077	13.77
CD1A	Tier 4 cDC2	1.129	18.36
CD2	Tier 4 cDC2	-0.6062	15.22
CD207	Tier 4 cDC2	0.5218	10.63
CD247	Tier 4 cDC2	-0.6527	0.7246
CD37	Tier 4 cDC2	-0.2289	47.34
CD3D	Tier 4 cDC2	-0.673	1.208
CD52	Tier 4 cDC2	-0.5684	50.97
CD63	Tier 4 cDC2	0.2254	83.82
CD7	Tier 4 cDC2	-0.6026	2.174
CD74	Tier 4 cDC2	1.615	99.03
CD79A	Tier 4 cDC2	-0.2517	0.7246
CD9	Tier 4 cDC2	-0.2054	42.03
CEACAM4	Tier 4 cDC2	0.8973	13.04
CEP170	Tier 4 cDC2	0.9686	15.22
CLEC10A	Tier 4 cDC2	2.5	74.88
CLEC2B	Tier 4 cDC2	-0.6611	36.23
CLEC9A	Tier 4 cDC2	-0.1962	0.2415
CLU	Tier 4 cDC2	-0.2551	4.348
CNFN	Tier 4 cDC2	-0.2355	6.763
COTL1	Tier 4 cDC2	2.304	86.71
CPA3	Tier 4 cDC2	-0.1946	0.9662
CPNE3	Tier 4 cDC2	-0.3003	15.46
CPVL	Tier 4 cDC2	0.7874	71.74
CREB5	Tier 4 cDC2	1.744	19.08
CRNN	Tier 4 cDC2	-0.2342	0.9662
CST3	Tier 4 cDC2	1.51	97.34
CST7	Tier 4 cDC2	-0.1221	43.48
CSTA	Tier 4 cDC2	-0.1945	38.89
CSTB	Tier 4 cDC2	-0.2232	70.53
CTLA4	Tier 4 cDC2	-0.3694	0.2415
CTSB	Tier 4 cDC2	-0.07064	48.31
CTSW	Tier 4 cDC2	-0.4252	3.14
CXCL14	Tier 4 cDC2	-0.3322	7.005
CXCL8	Tier 4 cDC2	0.5186	43.72
CXCR6	Tier 4 cDC2	-0.5127	0
DAPP1	Tier 4 cDC2	0.6492	29.47
DCN	Tier 4 cDC2	-0.4168	12.32
DERL3	Tier 4 cDC2	-0.3122	0.4831
DNASE1L3	Tier 4 cDC2	-0.2937	8.213
DST	Tier 4 cDC2	-0.3386	10.63
DUSP2	Tier 4 cDC2	0.01735	54.59
EBI3	Tier 4 cDC2	-0.0584	7.246
ENG	Tier 4 cDC2	1.087	18.6
ENO1	Tier 4 cDC2	0.1892	75.85
FABP5	Tier 4 cDC2	-0.4742	41.06
FAM25A	Tier 4 cDC2	-0.281	0.2415
FCER1A	Tier 4 cDC2	1.837	71.74
FCGBP	Tier 4 cDC2	0.1555	4.831
FCGR1A	Tier 4 cDC2	0.28	8.454
FCGR3A	Tier 4 cDC2	-0.1812	6.28
FDCSP	Tier 4 cDC2	-0.3681	70.05
FGFBP2	Tier 4 cDC2	-0.2451	0
FKBP11	Tier 4 cDC2	-0.6746	3.14
FLT3LG	Tier 4 cDC2	-0.6613	1.449
FSCN1	Tier 4 cDC2	-0.04362	14.98
GALK1	Tier 4 cDC2	0.7533	16.18
GAPDH	Tier 4 cDC2	0.2704	93
GBP2	Tier 4 cDC2	-0.524	11.11
GCLM	Tier 4 cDC2	-0.6631	2.899
GJB2	Tier 4 cDC2	-0.431	2.415
GNLY	Tier 4 cDC2	-0.3626	0.9662
GPR137B	Tier 4 cDC2	0.1066	17.39
GPR183	Tier 4 cDC2	0.6915	77.05
GSTP1	Tier 4 cDC2	0.1326	85.75
GZMA	Tier 4 cDC2	-0.5421	0.4831
GZMB	Tier 4 cDC2	-0.3839	3.865
GZMH	Tier 4 cDC2	-0.3906	0.2415
GZMK	Tier 4 cDC2	-0.4509	0.7246
H2AFZ	Tier 4 cDC2	-0.1288	62.56
HACD4	Tier 4 cDC2	1.057	17.87
HCST	Tier 4 cDC2	-0.2622	57.97
HLA-DMA	Tier 4 cDC2	1.811	89.61
HLA-DMB	Tier 4 cDC2	1.837	81.64
HLA-DPA1	Tier 4 cDC2	1.785	98.07
HLA-DPB1	Tier 4 cDC2	1.659	99.03
HLA-DQA1	Tier 4 cDC2	1.811	95.41
HLA-DQB1	Tier 4 cDC2	1.813	96.38
HLA-DQB2	Tier 4 cDC2	0.6861	33.09
HLA-DRA	Tier 4 cDC2	1.833	99.52
HLA-DRB1	Tier 4 cDC2	1.605	98.55
HLA-DRB5	Tier 4 cDC2	2.022	67.39
HMGB1	Tier 4 cDC2	0.07202	80.68
HPGD	Tier 4 cDC2	-0.1959	6.522
HPGDS	Tier 4 cDC2	-0.1827	2.657
HSPB1	Tier 4 cDC2	-0.5476	35.99
ICOS	Tier 4 cDC2	-0.5426	0.2415
IFI30	Tier 4 cDC2	1.442	82.61
IFITM2	Tier 4 cDC2	0.155	63.53
IFITM3	Tier 4 cDC2	0.4793	68.36
IGHG1	Tier 4 cDC2	-0.2315	8.213
IGHG3	Tier 4 cDC2	-0.2392	9.42
IGHG4	Tier 4 cDC2	-0.223	10.63
IGKC	Tier 4 cDC2	-0.2469	44.69
IGLC2	Tier 4 cDC2	-0.2261	18.12
IGLC3	Tier 4 cDC2	-0.1971	9.662
IL1B	Tier 4 cDC2	0.9459	56.52
IL2RA	Tier 4 cDC2	-0.3616	0
IL2RB	Tier 4 cDC2	-0.6364	0
IL32	Tier 4 cDC2	-0.6937	7.246
IL4I1	Tier 4 cDC2	0.2683	18.84
IL7R	Tier 4 cDC2	-0.5314	16.67
IRF1	Tier 4 cDC2	-0.9057	15.7
IRF7	Tier 4 cDC2	-0.116	21.98
ITM2C	Tier 4 cDC2	-0.312	19.81
JCHAIN	Tier 4 cDC2	-0.2145	4.589
KLF2	Tier 4 cDC2	-0.4959	21.26
KLRB1	Tier 4 cDC2	-0.6515	1.208
KLRC1	Tier 4 cDC2	-0.3249	0.4831
KLRD1	Tier 4 cDC2	-0.3752	0.2415
KLRF1	Tier 4 cDC2	-0.2874	1.449
KRT13	Tier 4 cDC2	-0.3431	17.87
KRT14	Tier 4 cDC2	-0.4878	40.1
KRT15	Tier 4 cDC2	-0.4007	5.314
KRT19	Tier 4 cDC2	-0.4964	4.831
KRT5	Tier 4 cDC2	-0.5148	14.25
KRT6A	Tier 4 cDC2	-0.4259	9.179
KRT81	Tier 4 cDC2	-0.229	0
KRT86	Tier 4 cDC2	-0.2803	0
LAIR2	Tier 4 cDC2	-0.3432	0
LAMP3	Tier 4 cDC2	0.01043	7.971
LGALS2	Tier 4 cDC2	1.152	66.43
LINC01943	Tier 4 cDC2	-0.3566	1.208
LTB	Tier 4 cDC2	-0.3132	34.78
LTC4S	Tier 4 cDC2	-0.01559	27.05
LY6D	Tier 4 cDC2	-0.4613	6.522
LYZ	Tier 4 cDC2	1.363	90.82
MAFF	Tier 4 cDC2	0.3205	25.12
MAL	Tier 4 cDC2	-0.2568	0.4831
2023-03-02	Tier 4 cDC2	0.7699	15.94
MATK	Tier 4 cDC2	-0.466	1.208
MIR155HG	Tier 4 cDC2	-0.3639	3.382
MIR181A1HG	Tier 4 cDC2	1.187	16.43
MIR205HG	Tier 4 cDC2	-0.4481	3.623
MMP7	Tier 4 cDC2	-0.4149	0
MMP9	Tier 4 cDC2	-0.2128	7.246
MS4A1	Tier 4 cDC2	-0.2114	0.2415
MS4A2	Tier 4 cDC2	-0.1887	0.4831
MS4A6A	Tier 4 cDC2	1.679	66.67
MT1X	Tier 4 cDC2	-0.5917	17.87
MT2A	Tier 4 cDC2	-0.6817	19.57
MZB1	Tier 4 cDC2	-0.3188	0.4831
NABP1	Tier 4 cDC2	0.4479	28.99
NAMPT	Tier 4 cDC2	0.3359	57.73
NAP1L1	Tier 4 cDC2	0.7318	71.5
NKG7	Tier 4 cDC2	-0.418	8.213
NPC2	Tier 4 cDC2	0.1908	70.29
NRG1	Tier 4 cDC2	-0.1716	4.106
NUB1	Tier 4 cDC2	-0.02706	20.77
NUP214	Tier 4 cDC2	0.3697	8.213
ODAM	Tier 4 cDC2	-0.3196	1.449
ODAPH	Tier 4 cDC2	-0.2581	0.7246
OSGIN1	Tier 4 cDC2	-0.381	1.449
PAG1	Tier 4 cDC2	-0.7466	5.314
PARM1	Tier 4 cDC2	1.656	18.12
PCLAF	Tier 4 cDC2	-0.1513	5.556
PDZK1IP1	Tier 4 cDC2	-0.4409	0.4831
PERP	Tier 4 cDC2	-0.5696	7.246
PHTF2	Tier 4 cDC2	-0.47	5.072
PID1	Tier 4 cDC2	1.072	14.49
PIP4K2A	Tier 4 cDC2	-0.4174	18.84
PLAC8	Tier 4 cDC2	-0.1411	15.46
PLD4	Tier 4 cDC2	0.254	27.54
PRF1	Tier 4 cDC2	-0.3932	0.2415
PSAP	Tier 4 cDC2	0.1812	71.98
PTAFR	Tier 4 cDC2	0.6671	16.43
PTGDS	Tier 4 cDC2	-0.2294	2.899
PTTG1	Tier 4 cDC2	-0.3392	11.59
PYHIN1	Tier 4 cDC2	-0.6266	0
RAP1B	Tier 4 cDC2	0.1519	54.59
RAPGEF6	Tier 4 cDC2	-0.64	7.971
RCBTB2	Tier 4 cDC2	-0.4543	6.522
RHCG	Tier 4 cDC2	-0.3376	2.899
RNASE1	Tier 4 cDC2	-0.2503	3.382
RTN1	Tier 4 cDC2	1.978	16.91
S100A14	Tier 4 cDC2	-0.3677	5.072
S100A2	Tier 4 cDC2	-0.507	15.46
S100A8	Tier 4 cDC2	-0.4241	49.76
S100A9	Tier 4 cDC2	-0.4311	47.1
S100B	Tier 4 cDC2	0.827	29.95
SAA1	Tier 4 cDC2	-0.4071	1.449
SAA2	Tier 4 cDC2	-0.3377	0.7246
SAT1	Tier 4 cDC2	0.3684	88.16
SBSN	Tier 4 cDC2	-0.2293	1.449
SH2D2A	Tier 4 cDC2	-0.6811	0.2415
SH3KBP1	Tier 4 cDC2	0.1106	30.19
SKAP1	Tier 4 cDC2	-0.8612	0.4831
SLAMF1	Tier 4 cDC2	-0.5909	0
SLPI	Tier 4 cDC2	-0.2839	6.763
SNX3	Tier 4 cDC2	0.2751	68.36
SOD2	Tier 4 cDC2	-0.2601	34.3
SOX4	Tier 4 cDC2	-0.2361	12.8
SPINK2	Tier 4 cDC2	-0.3074	0
SPINK7	Tier 4 cDC2	-0.2398	1.208
SPON2	Tier 4 cDC2	-0.3714	1.691
SPRR2A	Tier 4 cDC2	-0.2702	10.87
SPRR3	Tier 4 cDC2	-0.2536	11.59
SPTSSB	Tier 4 cDC2	-0.2513	0
SSR4	Tier 4 cDC2	-0.4199	64.98
STMN1	Tier 4 cDC2	-0.1934	16.67
SUSD3	Tier 4 cDC2	0.9098	19.32
TACSTD2	Tier 4 cDC2	-0.3506	14.98
TBC1D4	Tier 4 cDC2	-0.3394	4.831
TENT5C	Tier 4 cDC2	-0.849	1.691
TFEC	Tier 4 cDC2	0.1508	6.763
TMC6	Tier 4 cDC2	-0.08948	15.46
TMEM45A	Tier 4 cDC2	-0.4383	0.9662
TNFRSF18	Tier 4 cDC2	-0.4766	0.4831
TNFRSF4	Tier 4 cDC2	-0.3626	1.449
TNFRSF9	Tier 4 cDC2	-0.4084	2.899
TPI1	Tier 4 cDC2	0.542	71.5
TPSAB1	Tier 4 cDC2	-0.1987	1.208
TPSB2	Tier 4 cDC2	-0.1964	5.072
TRAC	Tier 4 cDC2	-0.6565	0.2415
TRBC2	Tier 4 cDC2	-0.6757	0.7246
TRDC	Tier 4 cDC2	-0.3601	0.4831
TSC22D3	Tier 4 cDC2	-0.7433	48.55
TUBA1B	Tier 4 cDC2	1.379	80.92
TUBB	Tier 4 cDC2	0.09629	44.44
TYROBP	Tier 4 cDC2	1.082	92.51
XBP1	Tier 4 cDC2	-0.2484	32.85
XCL1	Tier 4 cDC2	-0.2748	0
XCL2	Tier 4 cDC2	-0.3121	0
YWHAB	Tier 4 cDC2	0.5716	59.42
YWHAH	Tier 4 cDC2	2.343	76.09
ZNF683	Tier 4 cDC2	-0.3622	0
AC016831.5	Tier 4 cDC3	-0.241	19.31
AC090559.1	Tier 4 cDC3	2.007	20
AC114760.2	Tier 4 cDC3	-0.537	19.31
ACTG1	Tier 4 cDC3	-0.7107	86.9
AIF1	Tier 4 cDC3	1.829	93.1
APOE	Tier 4 cDC3	-0.06657	6.207
ASGR1	Tier 4 cDC3	1.261	17.93
ATP5MC3	Tier 4 cDC3	0.07604	60
BATF	Tier 4 cDC3	-0.4113	4.828
C12orf75	Tier 4 cDC3	-0.47	12.41
C15orf48	Tier 4 cDC3	0.5303	50.34
C1QA	Tier 4 cDC3	1.682	71.72
C1QB	Tier 4 cDC3	2.201	68.97
C1QC	Tier 4 cDC3	2.286	70.34
C1orf54	Tier 4 cDC3	0.1559	25.52
CARD9	Tier 4 cDC3	1.422	17.24
CBR1	Tier 4 cDC3	-0.454	13.79
CCL22	Tier 4 cDC3	-0.04976	2.069
CCL3	Tier 4 cDC3	0.2261	27.59
CCL4	Tier 4 cDC3	-0.2992	26.9
CCL4L2	Tier 4 cDC3	0.02878	28.28
CCL5	Tier 4 cDC3	-0.5067	2.069
CCND2	Tier 4 cDC3	-0.5628	9.655
CCND3	Tier 4 cDC3	-0.515	17.24
CCR6	Tier 4 cDC3	-0.2653	7.586
CD1A	Tier 4 cDC3	-0.09448	3.448
CD2	Tier 4 cDC3	-0.6531	11.03
CD207	Tier 4 cDC3	-0.1086	2.759
CD247	Tier 4 cDC3	-0.6428	0.6897
CD37	Tier 4 cDC3	-0.08156	46.21
CD3D	Tier 4 cDC3	-0.6721	2.069
CD52	Tier 4 cDC3	-0.9338	18.62
CD63	Tier 4 cDC3	0.2855	84.14
CD7	Tier 4 cDC3	-0.5854	2.759
CD74	Tier 4 cDC3	1.542	100
CD79A	Tier 4 cDC3	-0.2316	1.379
CD9	Tier 4 cDC3	-0.03152	46.9
CEACAM4	Tier 4 cDC3	1.617	17.24
CEP170	Tier 4 cDC3	2.5	27.59
CLEC10A	Tier 4 cDC3	2.185	71.72
CLEC2B	Tier 4 cDC3	-0.4103	46.9
CLEC9A	Tier 4 cDC3	-0.1974	0
CLU	Tier 4 cDC3	-0.2644	3.448
CNFN	Tier 4 cDC3	-0.2358	5.517
COTL1	Tier 4 cDC3	0.9597	74.48
CPA3	Tier 4 cDC3	-0.1893	2.069
CPNE3	Tier 4 cDC3	-0.4965	7.586
CPVL	Tier 4 cDC3	0.61	71.03
CREB5	Tier 4 cDC3	2.207	20
CRNN	Tier 4 cDC3	-0.2468	0
CST3	Tier 4 cDC3	1.172	97.24
CST7	Tier 4 cDC3	-0.3883	28.28
CSTA	Tier 4 cDC3	-0.156	51.03
CSTB	Tier 4 cDC3	-0.2535	62.76
CTLA4	Tier 4 cDC3	-0.3558	0.6897
CTSB	Tier 4 cDC3	0.7184	59.31
CTSW	Tier 4 cDC3	-0.4372	2.069
CXCL14	Tier 4 cDC3	-0.3132	6.897
CXCL8	Tier 4 cDC3	1.035	49.66
CXCR6	Tier 4 cDC3	-0.4736	0.6897
DAPP1	Tier 4 cDC3	0.2397	20
DCN	Tier 4 cDC3	-0.39	15.17
DERL3	Tier 4 cDC3	-0.2974	1.379
DNASE1L3	Tier 4 cDC3	-0.2662	7.586
DST	Tier 4 cDC3	-0.3565	7.586
DUSP2	Tier 4 cDC3	0.229	53.79
EBI3	Tier 4 cDC3	0.3655	10.34
ENG	Tier 4 cDC3	1.65	21.38
ENO1	Tier 4 cDC3	0.2238	73.79
FABP5	Tier 4 cDC3	-0.4618	40.69
FAM25A	Tier 4 cDC3	-0.2822	0
FCER1A	Tier 4 cDC3	0.6868	57.93
FCGBP	Tier 4 cDC3	-0.1885	2.759
FCGR1A	Tier 4 cDC3	2.088	20
FCGR3A	Tier 4 cDC3	0.978	26.21
FDCSP	Tier 4 cDC3	-0.3682	72.41
FGFBP2	Tier 4 cDC3	-0.2451	0
FKBP11	Tier 4 cDC3	-0.7175	1.379
FLT3LG	Tier 4 cDC3	-0.7751	0
FSCN1	Tier 4 cDC3	-0.04021	13.79
GALK1	Tier 4 cDC3	0.6746	16.55
GAPDH	Tier 4 cDC3	-0.2435	91.03
GBP2	Tier 4 cDC3	-0.4456	10.34
GCLM	Tier 4 cDC3	-0.5828	4.138
GJB2	Tier 4 cDC3	-0.5097	0
GNLY	Tier 4 cDC3	-0.3646	0.6897
GPR137B	Tier 4 cDC3	0.1977	19.31
GPR183	Tier 4 cDC3	0.5841	75.86
GSTP1	Tier 4 cDC3	0.01811	82.76
GZMA	Tier 4 cDC3	-0.5504	0.6897
GZMB	Tier 4 cDC3	-0.4042	0
GZMH	Tier 4 cDC3	-0.4077	0
GZMK	Tier 4 cDC3	-0.3756	0.6897
H2AFZ	Tier 4 cDC3	-0.1124	62.07
HACD4	Tier 4 cDC3	0.5684	19.31
HCST	Tier 4 cDC3	-0.2293	54.48
HLA-DMA	Tier 4 cDC3	2.029	95.17
HLA-DMB	Tier 4 cDC3	2.25	86.21
HLA-DPA1	Tier 4 cDC3	1.54	100
HLA-DPB1	Tier 4 cDC3	1.349	100
HLA-DQA1	Tier 4 cDC3	1.768	97.93
HLA-DQB1	Tier 4 cDC3	1.7	98.62
HLA-DQB2	Tier 4 cDC3	0.02418	20
HLA-DRA	Tier 4 cDC3	1.709	100
HLA-DRB1	Tier 4 cDC3	1.801	99.31
HLA-DRB5	Tier 4 cDC3	1.76	64.83
HMGB1	Tier 4 cDC3	-0.3525	75.86
HPGD	Tier 4 cDC3	-0.2592	2.759
HPGDS	Tier 4 cDC3	-0.2011	2.069
HSPB1	Tier 4 cDC3	-0.4143	46.21
ICOS	Tier 4 cDC3	-0.5398	0.6897
IFI30	Tier 4 cDC3	1.767	92.41
IFITM2	Tier 4 cDC3	-0.5033	52.41
IFITM3	Tier 4 cDC3	0.4811	67.59
IGHG1	Tier 4 cDC3	-0.2003	9.655
IGHG3	Tier 4 cDC3	-0.2278	13.1
IGHG4	Tier 4 cDC3	-0.2304	13.79
IGKC	Tier 4 cDC3	-0.2304	44.14
IGLC2	Tier 4 cDC3	-0.2304	23.45
IGLC3	Tier 4 cDC3	-0.2166	11.03
IL1B	Tier 4 cDC3	1.41	61.38
IL2RA	Tier 4 cDC3	-0.3616	0
IL2RB	Tier 4 cDC3	-0.5983	0.6897
IL32	Tier 4 cDC3	-0.6618	13.1
IL4I1	Tier 4 cDC3	1.102	28.97
IL7R	Tier 4 cDC3	-0.008916	31.03
IRF1	Tier 4 cDC3	-0.6964	19.31
IRF7	Tier 4 cDC3	-0.178	16.55
ITM2C	Tier 4 cDC3	-0.4571	9.655
JCHAIN	Tier 4 cDC3	-0.238	2.069
KLF2	Tier 4 cDC3	-0.4982	15.86
KLRB1	Tier 4 cDC3	-0.6653	0
KLRC1	Tier 4 cDC3	-0.3272	0
KLRD1	Tier 4 cDC3	-0.3766	0
KLRF1	Tier 4 cDC3	-0.2828	2.759
KRT13	Tier 4 cDC3	-0.3642	13.79
KRT14	Tier 4 cDC3	-0.4859	42.07
KRT15	Tier 4 cDC3	-0.3681	8.966
KRT19	Tier 4 cDC3	-0.4919	3.448
KRT5	Tier 4 cDC3	-0.4903	20
KRT6A	Tier 4 cDC3	-0.4181	12.41
KRT81	Tier 4 cDC3	-0.1707	0.6897
KRT86	Tier 4 cDC3	-0.2803	0
LAIR2	Tier 4 cDC3	-0.3432	0
LAMP3	Tier 4 cDC3	0.2865	9.655
LGALS2	Tier 4 cDC3	0.7394	60
LINC01943	Tier 4 cDC3	-0.261	4.138
LTB	Tier 4 cDC3	-0.6057	20.69
LTC4S	Tier 4 cDC3	0.05801	26.9
LY6D	Tier 4 cDC3	-0.4523	9.655
LYZ	Tier 4 cDC3	2.129	95.86
MAFF	Tier 4 cDC3	0.3436	22.76
MAL	Tier 4 cDC3	-0.2602	1.379
2023-03-02	Tier 4 cDC3	2.5	23.45
MATK	Tier 4 cDC3	-0.4474	1.379
MIR155HG	Tier 4 cDC3	-0.1503	6.897
MIR181A1HG	Tier 4 cDC3	2.375	20
MIR205HG	Tier 4 cDC3	-0.4437	6.897
MMP7	Tier 4 cDC3	-0.4149	0
MMP9	Tier 4 cDC3	0.5276	30.34
MS4A1	Tier 4 cDC3	-0.1644	2.069
MS4A2	Tier 4 cDC3	-0.1927	0.6897
MS4A6A	Tier 4 cDC3	2.054	75.86
MT1X	Tier 4 cDC3	-0.5261	22.76
MT2A	Tier 4 cDC3	-0.646	21.38
MZB1	Tier 4 cDC3	-0.3265	0
NABP1	Tier 4 cDC3	0.5923	35.86
NAMPT	Tier 4 cDC3	0.8864	65.52
NAP1L1	Tier 4 cDC3	-0.1504	63.45
NKG7	Tier 4 cDC3	-0.4224	8.276
NPC2	Tier 4 cDC3	1.56	90.34
NRG1	Tier 4 cDC3	1.49	20
NUB1	Tier 4 cDC3	0.1737	20
NUP214	Tier 4 cDC3	0.8318	12.41
ODAM	Tier 4 cDC3	-0.3212	0.6897
ODAPH	Tier 4 cDC3	-0.2605	0.6897
OSGIN1	Tier 4 cDC3	-0.3986	1.379
PAG1	Tier 4 cDC3	-0.2594	8.966
PARM1	Tier 4 cDC3	0.5589	9.655
PCLAF	Tier 4 cDC3	-0.1696	5.517
PDZK1IP1	Tier 4 cDC3	-0.4331	0.6897
PERP	Tier 4 cDC3	-0.5671	9.655
PHTF2	Tier 4 cDC3	-0.3833	4.828
PID1	Tier 4 cDC3	1.52	18.62
PIP4K2A	Tier 4 cDC3	-0.213	19.31
PLAC8	Tier 4 cDC3	-0.2085	10.34
PLD4	Tier 4 cDC3	0.09499	20.69
PRF1	Tier 4 cDC3	-0.3937	0
PSAP	Tier 4 cDC3	1.179	82.76
PTAFR	Tier 4 cDC3	1.889	24.14
PTGDS	Tier 4 cDC3	-0.2343	4.138
PTTG1	Tier 4 cDC3	-0.5169	6.897
PYHIN1	Tier 4 cDC3	-0.6266	0
RAP1B	Tier 4 cDC3	-0.2031	46.21
RAPGEF6	Tier 4 cDC3	-0.5855	3.448
RCBTB2	Tier 4 cDC3	-0.1246	8.276
RHCG	Tier 4 cDC3	-0.2895	3.448
RNASE1	Tier 4 cDC3	0.06875	14.48
RTN1	Tier 4 cDC3	2.5	21.38
S100A14	Tier 4 cDC3	-0.3711	6.207
S100A2	Tier 4 cDC3	-0.4992	17.93
S100A8	Tier 4 cDC3	-0.407	61.38
S100A9	Tier 4 cDC3	-0.4086	64.83
S100B	Tier 4 cDC3	0.08829	22.76
SAA1	Tier 4 cDC3	-0.4108	1.379
SAA2	Tier 4 cDC3	-0.3536	0.6897
SAT1	Tier 4 cDC3	1.098	93.1
SBSN	Tier 4 cDC3	-0.1973	2.759
SH2D2A	Tier 4 cDC3	-0.685	0
SH3KBP1	Tier 4 cDC3	0.3033	33.1
SKAP1	Tier 4 cDC3	-0.7437	1.379
SLAMF1	Tier 4 cDC3	-0.5909	0
SLPI	Tier 4 cDC3	-0.2877	5.517
SNX3	Tier 4 cDC3	0.2422	66.9
SOD2	Tier 4 cDC3	0.5317	61.38
SOX4	Tier 4 cDC3	-0.261	13.1
SPINK2	Tier 4 cDC3	-0.3074	0
SPINK7	Tier 4 cDC3	-0.2388	0.6897
SPON2	Tier 4 cDC3	-0.413	0.6897
SPRR2A	Tier 4 cDC3	-0.2819	8.966
SPRR3	Tier 4 cDC3	-0.2605	11.72
SPTSSB	Tier 4 cDC3	-0.2513	0
SSR4	Tier 4 cDC3	-0.3398	67.59
STMN1	Tier 4 cDC3	-0.2806	16.55
SUSD3	Tier 4 cDC3	-0.2802	12.41
TACSTD2	Tier 4 cDC3	-0.425	11.03
TBC1D4	Tier 4 cDC3	-0.2873	6.897
TENT5C	Tier 4 cDC3	-0.8909	0
TFEC	Tier 4 cDC3	1.802	22.07
TMC6	Tier 4 cDC3	-0.5093	13.1
TMEM45A	Tier 4 cDC3	-0.4129	1.379
TNFRSF18	Tier 4 cDC3	-0.4563	4.138
TNFRSF4	Tier 4 cDC3	-0.3091	5.517
TNFRSF9	Tier 4 cDC3	-0.2437	6.897
TPI1	Tier 4 cDC3	0.3047	69.66
TPSAB1	Tier 4 cDC3	-0.1941	5.517
TPSB2	Tier 4 cDC3	-0.193	2.759
TRAC	Tier 4 cDC3	-0.6479	2.759
TRBC2	Tier 4 cDC3	-0.6619	2.069
TRDC	Tier 4 cDC3	-0.3674	0.6897
TSC22D3	Tier 4 cDC3	-0.708	48.28
TUBA1B	Tier 4 cDC3	0.8285	75.86
TUBB	Tier 4 cDC3	0.1904	48.28
TYROBP	Tier 4 cDC3	1.699	95.86
XBP1	Tier 4 cDC3	-0.05589	35.17
XCL1	Tier 4 cDC3	-0.2748	0
XCL2	Tier 4 cDC3	-0.3035	0.6897
YWHAB	Tier 4 cDC3	0.425	63.45
YWHAH	Tier 4 cDC3	2.136	76.55
ZNF683	Tier 4 cDC3	-0.3377	0.6897
AC016831.5	Tier 4 Cycling KCs	-1.014	6.5
AC090559.1	Tier 4 Cycling KCs	-0.514	1
AC114760.2	Tier 4 Cycling KCs	-0.9814	4
ACTG1	Tier 4 Cycling KCs	0.5669	91
AIF1	Tier 4 Cycling KCs	-0.4227	8
APOE	Tier 4 Cycling KCs	-0.2372	7.5
ASGR1	Tier 4 Cycling KCs	-0.3892	0
ATP5MC3	Tier 4 Cycling KCs	2.5	84
BATF	Tier 4 Cycling KCs	-0.4207	3.5
C12orf75	Tier 4 Cycling KCs	0.5687	66.5
C15orf48	Tier 4 Cycling KCs	-0.4912	10.5
C1QA	Tier 4 Cycling KCs	-0.3312	6
C1QB	Tier 4 Cycling KCs	-0.361	3.5
C1QC	Tier 4 Cycling KCs	-0.3722	3.5
C1orf54	Tier 4 Cycling KCs	-0.3368	1
CARD9	Tier 4 Cycling KCs	-0.4456	0.5
CBR1	Tier 4 Cycling KCs	2.002	76.5
CCL22	Tier 4 Cycling KCs	-0.217	0
CCL3	Tier 4 Cycling KCs	-0.457	2.5
CCL4	Tier 4 Cycling KCs	-0.4205	4.5
CCL4L2	Tier 4 Cycling KCs	-0.5023	1.5
CCL5	Tier 4 Cycling KCs	-0.4234	4.5
CCND2	Tier 4 Cycling KCs	-0.31	21.5
CCND3	Tier 4 Cycling KCs	-0.7947	20.5
CCR6	Tier 4 Cycling KCs	-0.6004	0
CD1A	Tier 4 Cycling KCs	-0.1574	1.5
CD2	Tier 4 Cycling KCs	-0.6483	2.5
CD207	Tier 4 Cycling KCs	-0.1792	0.5
CD247	Tier 4 Cycling KCs	-0.548	1.5
CD37	Tier 4 Cycling KCs	-1.1	3.5
CD3D	Tier 4 Cycling KCs	-0.6093	4.5
CD52	Tier 4 Cycling KCs	-0.9106	10.5
CD63	Tier 4 Cycling KCs	-0.2462	79
CD7	Tier 4 Cycling KCs	-0.581	1.5
CD74	Tier 4 Cycling KCs	-0.5988	73
CD79A	Tier 4 Cycling KCs	-0.2111	1.5
CD9	Tier 4 Cycling KCs	1.072	78
CEACAM4	Tier 4 Cycling KCs	-0.4225	0
CEP170	Tier 4 Cycling KCs	-0.6347	8.5
CLEC10A	Tier 4 Cycling KCs	-0.4847	0.5
CLEC2B	Tier 4 Cycling KCs	0.3613	66.5
CLEC9A	Tier 4 Cycling KCs	-0.1974	0
CLU	Tier 4 Cycling KCs	-0.2038	14
CNFN	Tier 4 Cycling KCs	-0.2334	19.5
COTL1	Tier 4 Cycling KCs	-0.7793	34.5
CPA3	Tier 4 Cycling KCs	-0.1321	2
CPNE3	Tier 4 Cycling KCs	0.2727	49
CPVL	Tier 4 Cycling KCs	-0.3702	4
CREB5	Tier 4 Cycling KCs	-0.5646	1
CRNN	Tier 4 Cycling KCs	-0.2468	0
CST3	Tier 4 Cycling KCs	-0.4698	75
CST7	Tier 4 Cycling KCs	-0.6908	2.5
CSTA	Tier 4 Cycling KCs	0.03847	70
CSTB	Tier 4 Cycling KCs	-0.09588	80
CTLA4	Tier 4 Cycling KCs	-0.3713	0
CTSB	Tier 4 Cycling KCs	0.2624	65
CTSW	Tier 4 Cycling KCs	-0.4073	2
CXCL14	Tier 4 Cycling KCs	0.3348	38.5
CXCL8	Tier 4 Cycling KCs	-0.3923	12
CXCR6	Tier 4 Cycling KCs	-0.4769	1
DAPP1	Tier 4 Cycling KCs	-0.4156	14
DCN	Tier 4 Cycling KCs	0.08743	55.5
DERL3	Tier 4 Cycling KCs	-0.2445	3.5
DNASE1L3	Tier 4 Cycling KCs	-0.2005	30.5
DST	Tier 4 Cycling KCs	0.9149	58
DUSP2	Tier 4 Cycling KCs	-1.114	17.5
EBI3	Tier 4 Cycling KCs	-0.2883	0
ENG	Tier 4 Cycling KCs	-0.3539	6.5
ENO1	Tier 4 Cycling KCs	2.5	91
FABP5	Tier 4 Cycling KCs	1.973	86
FAM25A	Tier 4 Cycling KCs	-0.273	3.5
FCER1A	Tier 4 Cycling KCs	-0.3324	3
FCGBP	Tier 4 Cycling KCs	-0.3157	0
FCGR1A	Tier 4 Cycling KCs	-0.4322	0
FCGR3A	Tier 4 Cycling KCs	-0.4678	0
FDCSP	Tier 4 Cycling KCs	0.09787	85
FGFBP2	Tier 4 Cycling KCs	-0.2117	0.5
FKBP11	Tier 4 Cycling KCs	-0.009975	40
FLT3LG	Tier 4 Cycling KCs	-0.4526	8.5
FSCN1	Tier 4 Cycling KCs	0.04476	43
GALK1	Tier 4 Cycling KCs	-0.4738	13
GAPDH	Tier 4 Cycling KCs	2.5	98
GBP2	Tier 4 Cycling KCs	-0.6259	12
GCLM	Tier 4 Cycling KCs	2.206	45.5
GJB2	Tier 4 Cycling KCs	1.612	54.5
GNLY	Tier 4 Cycling KCs	-0.3661	0.5
GPR137B	Tier 4 Cycling KCs	-0.4853	7.5
GPR183	Tier 4 Cycling KCs	-0.6266	5
GSTP1	Tier 4 Cycling KCs	2.26	94
GZMA	Tier 4 Cycling KCs	-0.4935	2.5
GZMB	Tier 4 Cycling KCs	-0.3869	5
GZMH	Tier 4 Cycling KCs	-0.3097	1.5
GZMK	Tier 4 Cycling KCs	-0.4242	1
H2AFZ	Tier 4 Cycling KCs	2.5	89.5
HACD4	Tier 4 Cycling KCs	-0.06332	15.5
HCST	Tier 4 Cycling KCs	-1.017	4.5
HLA-DMA	Tier 4 Cycling KCs	-0.6527	26
HLA-DMB	Tier 4 Cycling KCs	-0.6488	10.5
HLA-DPA1	Tier 4 Cycling KCs	-0.587	28
HLA-DPB1	Tier 4 Cycling KCs	-0.5582	39
HLA-DQA1	Tier 4 Cycling KCs	-0.5889	18.5
HLA-DQB1	Tier 4 Cycling KCs	-0.5862	35
HLA-DQB2	Tier 4 Cycling KCs	-0.335	3.5
HLA-DRA	Tier 4 Cycling KCs	-0.6013	55.5
HLA-DRB1	Tier 4 Cycling KCs	-0.633	39
HLA-DRB5	Tier 4 Cycling KCs	-0.4877	15
HMGB1	Tier 4 Cycling KCs	2.5	93
HPGD	Tier 4 Cycling KCs	-0.07957	11
HPGDS	Tier 4 Cycling KCs	-0.02964	3.5
HSPB1	Tier 4 Cycling KCs	1.459	84.5
ICOS	Tier 4 Cycling KCs	-0.4585	1.5
IFI30	Tier 4 Cycling KCs	-0.5773	23
IFITM2	Tier 4 Cycling KCs	-1.03	31.5
IFITM3	Tier 4 Cycling KCs	1.107	82.5
IGHG1	Tier 4 Cycling KCs	-0.1623	30.5
IGHG3	Tier 4 Cycling KCs	-0.2453	20
IGHG4	Tier 4 Cycling KCs	-0.2279	29
IGKC	Tier 4 Cycling KCs	-0.1631	67.5
IGLC2	Tier 4 Cycling KCs	-0.2354	40
IGLC3	Tier 4 Cycling KCs	-0.2081	19.5
IL1B	Tier 4 Cycling KCs	-0.4047	6.5
IL2RA	Tier 4 Cycling KCs	-0.3431	0.5
IL2RB	Tier 4 Cycling KCs	-0.5853	0.5
IL32	Tier 4 Cycling KCs	-0.6099	13.5
IL4I1	Tier 4 Cycling KCs	-0.588	1
IL7R	Tier 4 Cycling KCs	-0.7403	5.5
IRF1	Tier 4 Cycling KCs	-0.9635	32.5
IRF7	Tier 4 Cycling KCs	-0.3014	12.5
ITM2C	Tier 4 Cycling KCs	-0.377	19.5
JCHAIN	Tier 4 Cycling KCs	-0.2264	4.5
KLF2	Tier 4 Cycling KCs	-0.669	8
KLRB1	Tier 4 Cycling KCs	-0.6625	2.5
KLRC1	Tier 4 Cycling KCs	-0.322	0.5
KLRD1	Tier 4 Cycling KCs	-0.3763	0.5
KLRF1	Tier 4 Cycling KCs	-0.321	1.5
KRT13	Tier 4 Cycling KCs	0.4572	71.5
KRT14	Tier 4 Cycling KCs	2.206	93.5
KRT15	Tier 4 Cycling KCs	0.8597	62
KRT19	Tier 4 Cycling KCs	0.56	87.5
KRT5	Tier 4 Cycling KCs	1.953	83
KRT6A	Tier 4 Cycling KCs	1.027	77.5
KRT81	Tier 4 Cycling KCs	-0.229	0
KRT86	Tier 4 Cycling KCs	-0.2803	0
LAIR2	Tier 4 Cycling KCs	-0.3432	0
LAMP3	Tier 4 Cycling KCs	-0.1571	16.5
LGALS2	Tier 4 Cycling KCs	-0.3911	4
LINC01943	Tier 4 Cycling KCs	-0.3682	0.5
LTB	Tier 4 Cycling KCs	-0.6724	6
LTC4S	Tier 4 Cycling KCs	-0.2077	13.5
LY6D	Tier 4 Cycling KCs	1.252	59
LYZ	Tier 4 Cycling KCs	-0.527	7.5
MAFF	Tier 4 Cycling KCs	-0.7258	10.5
MAL	Tier 4 Cycling KCs	-0.259	5.5
2023-03-02	Tier 4 Cycling KCs	-1.366	3.5
MATK	Tier 4 Cycling KCs	-0.5431	0.5
MIR155HG	Tier 4 Cycling KCs	-0.5404	0.5
MIR181A1HG	Tier 4 Cycling KCs	-0.6369	1
MIR205HG	Tier 4 Cycling KCs	0.9566	74.5
MMP7	Tier 4 Cycling KCs	0.7531	10
MMP9	Tier 4 Cycling KCs	-0.2536	2.5
MS4A1	Tier 4 Cycling KCs	-0.2113	1.5
MS4A2	Tier 4 Cycling KCs	-0.1719	1
MS4A6A	Tier 4 Cycling KCs	-0.5467	3
MT1X	Tier 4 Cycling KCs	2.028	81
MT2A	Tier 4 Cycling KCs	2.5	90
MZB1	Tier 4 Cycling KCs	-0.2976	2.5
NABP1	Tier 4 Cycling KCs	-0.9496	15.5
NAMPT	Tier 4 Cycling KCs	-0.5268	36
NAP1L1	Tier 4 Cycling KCs	0.1382	75
NKG7	Tier 4 Cycling KCs	-0.4206	3.5
NPC2	Tier 4 Cycling KCs	-0.2568	73
NRG1	Tier 4 Cycling KCs	0.07987	18.5
NUB1	Tier 4 Cycling KCs	-0.2316	32
NUP214	Tier 4 Cycling KCs	-0.516	11.5
ODAM	Tier 4 Cycling KCs	-0.07927	19.5
ODAPH	Tier 4 Cycling KCs	-0.2283	6
OSGIN1	Tier 4 Cycling KCs	0.25	26
PAG1	Tier 4 Cycling KCs	-0.5367	4
PARM1	Tier 4 Cycling KCs	-0.5386	1
PCLAF	Tier 4 Cycling KCs	2.5	80.5
PDZK1IP1	Tier 4 Cycling KCs	0.3837	50.5
PERP	Tier 4 Cycling KCs	1.512	79.5
PHTF2	Tier 4 Cycling KCs	-0.2436	17.5
PID1	Tier 4 Cycling KCs	-0.352	3
PIP4K2A	Tier 4 Cycling KCs	-0.7705	10.5
PLAC8	Tier 4 Cycling KCs	-0.4037	5.5
PLD4	Tier 4 Cycling KCs	-0.2727	1
PRF1	Tier 4 Cycling KCs	-0.3921	0.5
PSAP	Tier 4 Cycling KCs	-0.4895	60.5
PTAFR	Tier 4 Cycling KCs	-0.4395	3.5
PTGDS	Tier 4 Cycling KCs	-0.235	5
PTTG1	Tier 4 Cycling KCs	2.5	79
PYHIN1	Tier 4 Cycling KCs	-0.537	1.5
RAP1B	Tier 4 Cycling KCs	-0.8554	49.5
RAPGEF6	Tier 4 Cycling KCs	-0.8533	9.5
RCBTB2	Tier 4 Cycling KCs	-0.8743	9
RHCG	Tier 4 Cycling KCs	-0.2372	18
RNASE1	Tier 4 Cycling KCs	-0.2036	5
RTN1	Tier 4 Cycling KCs	-0.5456	0
S100A14	Tier 4 Cycling KCs	0.8843	74
S100A2	Tier 4 Cycling KCs	2.363	88.5
S100A8	Tier 4 Cycling KCs	0.3427	87.5
S100A9	Tier 4 Cycling KCs	0.5129	88.5
S100B	Tier 4 Cycling KCs	-0.2592	3.5
SAA1	Tier 4 Cycling KCs	0.2132	45.5
SAA2	Tier 4 Cycling KCs	-0.1165	24.5
SAT1	Tier 4 Cycling KCs	-0.4822	81
SBSN	Tier 4 Cycling KCs	-0.2457	1.5
SH2D2A	Tier 4 Cycling KCs	-0.5522	0.5
SH3KBP1	Tier 4 Cycling KCs	-1.426	2.5
SKAP1	Tier 4 Cycling KCs	-0.8388	1
SLAMF1	Tier 4 Cycling KCs	-0.4594	1
SLPI	Tier 4 Cycling KCs	-0.2024	35.5
SNX3	Tier 4 Cycling KCs	-0.09655	68.5
SOD2	Tier 4 Cycling KCs	-0.2321	54.5
SOX4	Tier 4 Cycling KCs	-0.2017	38.5
SPINK2	Tier 4 Cycling KCs	-0.22	12
SPINK7	Tier 4 Cycling KCs	-0.2453	0.5
SPON2	Tier 4 Cycling KCs	-0.3232	11.5
SPRR2A	Tier 4 Cycling KCs	-0.248	26.5
SPRR3	Tier 4 Cycling KCs	-0.2507	15.5
SPTSSB	Tier 4 Cycling KCs	-0.2436	0.5
SSR4	Tier 4 Cycling KCs	-0.2617	75.5
STMN1	Tier 4 Cycling KCs	2.5	84.5
SUSD3	Tier 4 Cycling KCs	-0.5121	4.5
TACSTD2	Tier 4 Cycling KCs	0.4182	71
TBC1D4	Tier 4 Cycling KCs	-0.3768	11.5
TENT5C	Tier 4 Cycling KCs	-0.7703	4
TFEC	Tier 4 Cycling KCs	-0.4981	0.5
TMC6	Tier 4 Cycling KCs	-1.224	13
TMEM45A	Tier 4 Cycling KCs	0.1965	33.5
TNFRSF18	Tier 4 Cycling KCs	-0.3851	16
TNFRSF4	Tier 4 Cycling KCs	-0.3575	2
TNFRSF9	Tier 4 Cycling KCs	-0.405	1
TPI1	Tier 4 Cycling KCs	2.5	86
TPSAB1	Tier 4 Cycling KCs	-0.1553	4
TPSB2	Tier 4 Cycling KCs	-0.1691	7
TRAC	Tier 4 Cycling KCs	-0.5357	6.5
TRBC2	Tier 4 Cycling KCs	-0.5664	5.5
TRDC	Tier 4 Cycling KCs	-0.3721	0.5
TSC22D3	Tier 4 Cycling KCs	-1.029	36
TUBA1B	Tier 4 Cycling KCs	2.5	92.5
TUBB	Tier 4 Cycling KCs	2.5	84
TYROBP	Tier 4 Cycling KCs	-0.7353	8
XBP1	Tier 4 Cycling KCs	-0.6286	39.5
XCL1	Tier 4 Cycling KCs	-0.2748	0
XCL2	Tier 4 Cycling KCs	-0.3121	0
YWHAB	Tier 4 Cycling KCs	0.4297	70
YWHAH	Tier 4 Cycling KCs	-0.05956	62.5
ZNF683	Tier 4 Cycling KCs	-0.3583	0.5
AC016831.5	Tier 4 Cytotoxic T Cells	0.8714	11.38
AC090559.1	Tier 4 Cytotoxic T Cells	-0.5877	0
AC114760.2	Tier 4 Cytotoxic T Cells	0.8854	18.89
ACTG1	Tier 4 Cytotoxic T Cells	-0.4565	61.93
AIF1	Tier 4 Cytotoxic T Cells	-0.5703	2.115
APOE	Tier 4 Cytotoxic T Cells	-0.2298	4.012
ASGR1	Tier 4 Cytotoxic T Cells	-0.3892	0
ATP5MC3	Tier 4 Cytotoxic T Cells	-0.9141	19.18
BATF	Tier 4 Cytotoxic T Cells	-0.1005	8.534
C12orf75	Tier 4 Cytotoxic T Cells	-0.1023	15.1
C15orf48	Tier 4 Cytotoxic T Cells	-0.5043	2.407
C1QA	Tier 4 Cytotoxic T Cells	-0.3714	0.9482
C1QB	Tier 4 Cytotoxic T Cells	-0.4043	0.5835
C1QC	Tier 4 Cytotoxic T Cells	-0.4103	0.6565
C1orf54	Tier 4 Cytotoxic T Cells	-0.3187	0.3647
CARD9	Tier 4 Cytotoxic T Cells	-0.3997	0.1459
CBR1	Tier 4 Cytotoxic T Cells	-0.4982	2.48
CCL22	Tier 4 Cytotoxic T Cells	-0.2148	0.07294
CCL3	Tier 4 Cytotoxic T Cells	-0.3375	5.616
CCL4	Tier 4 Cytotoxic T Cells	1.376	64.04
CCL4L2	Tier 4 Cytotoxic T Cells	1.134	22.83
CCL5	Tier 4 Cytotoxic T Cells	2.168	81.62
CCND2	Tier 4 Cytotoxic T Cells	0.2871	10.58
CCND3	Tier 4 Cytotoxic T Cells	0.4063	11.96
CCR6	Tier 4 Cytotoxic T Cells	-0.2413	2.991
CD1A	Tier 4 Cytotoxic T Cells	-0.2773	0
CD2	Tier 4 Cytotoxic T Cells	1.289	53.98
CD207	Tier 4 Cytotoxic T Cells	-0.245	0.07294
CD247	Tier 4 Cytotoxic T Cells	0.4801	15.83
CD37	Tier 4 Cytotoxic T Cells	0.3818	31.44
CD3D	Tier 4 Cytotoxic T Cells	1.387	72.5
CD52	Tier 4 Cytotoxic T Cells	1.244	77.61
CD63	Tier 4 Cytotoxic T Cells	-0.7097	26.91
CD7	Tier 4 Cytotoxic T Cells	0.1374	24.65
CD74	Tier 4 Cytotoxic T Cells	-0.6523	58.06
CD79A	Tier 4 Cytotoxic T Cells	-0.2361	0.8023
CD9	Tier 4 Cytotoxic T Cells	-0.6985	6.127
CEACAM4	Tier 4 Cytotoxic T Cells	-0.4225	0
CEP170	Tier 4 Cytotoxic T Cells	-0.2812	1.751
CLEC10A	Tier 4 Cytotoxic T Cells	-0.4898	0.2188
CLEC2B	Tier 4 Cytotoxic T Cells	0.3301	33.33
CLEC9A	Tier 4 Cytotoxic T Cells	-0.1974	0
CLU	Tier 4 Cytotoxic T Cells	-0.2026	3.136
CNFN	Tier 4 Cytotoxic T Cells	-0.2348	2.699
COTL1	Tier 4 Cytotoxic T Cells	-0.06658	33.99
CPA3	Tier 4 Cytotoxic T Cells	-0.1955	0.3647
CPNE3	Tier 4 Cytotoxic T Cells	-0.3248	5.033
CPVL	Tier 4 Cytotoxic T Cells	-0.4223	0.1459
CREB5	Tier 4 Cytotoxic T Cells	-0.5751	0.07294
CRNN	Tier 4 Cytotoxic T Cells	-0.2357	0.5106
CST3	Tier 4 Cytotoxic T Cells	-0.648	6.929
CST7	Tier 4 Cytotoxic T Cells	1.575	49.82
CSTA	Tier 4 Cytotoxic T Cells	-0.3231	5.616
CSTB	Tier 4 Cytotoxic T Cells	-0.2869	28.01
CTLA4	Tier 4 Cytotoxic T Cells	-0.1004	4.303
CTSB	Tier 4 Cytotoxic T Cells	-0.6908	5.398
CTSW	Tier 4 Cytotoxic T Cells	0.2802	27.94
CXCL14	Tier 4 Cytotoxic T Cells	-0.304	4.96
CXCL8	Tier 4 Cytotoxic T Cells	-0.4036	1.532
CXCR6	Tier 4 Cytotoxic T Cells	0.6921	9.701
DAPP1	Tier 4 Cytotoxic T Cells	-0.5025	1.24
DCN	Tier 4 Cytotoxic T Cells	-0.3399	10.28
DERL3	Tier 4 Cytotoxic T Cells	-0.2787	0.5106
DNASE1L3	Tier 4 Cytotoxic T Cells	-0.2942	3.574
DST	Tier 4 Cytotoxic T Cells	-0.3845	2.115
DUSP2	Tier 4 Cytotoxic T Cells	1.687	60.54
EBI3	Tier 4 Cytotoxic T Cells	-0.277	0.07294
ENG	Tier 4 Cytotoxic T Cells	-0.5565	1.459
ENO1	Tier 4 Cytotoxic T Cells	-0.8961	26.19
FABP5	Tier 4 Cytotoxic T Cells	-0.463	24.58
FAM25A	Tier 4 Cytotoxic T Cells	-0.2711	0.7294
FCER1A	Tier 4 Cytotoxic T Cells	-0.3671	0.2188
FCGBP	Tier 4 Cytotoxic T Cells	-0.2637	0.4376
FCGR1A	Tier 4 Cytotoxic T Cells	-0.416	0.1459
FCGR3A	Tier 4 Cytotoxic T Cells	-0.4305	0.4376
FDCSP	Tier 4 Cytotoxic T Cells	-0.3485	64.11
FGFBP2	Tier 4 Cytotoxic T Cells	-0.1684	1.386
FKBP11	Tier 4 Cytotoxic T Cells	0.2764	12.33
FLT3LG	Tier 4 Cytotoxic T Cells	0.8654	7.075
FSCN1	Tier 4 Cytotoxic T Cells	-0.3249	0.5106
GALK1	Tier 4 Cytotoxic T Cells	-0.3385	1.823
GAPDH	Tier 4 Cytotoxic T Cells	-0.7125	60.98
GBP2	Tier 4 Cytotoxic T Cells	0.2632	11.89
GCLM	Tier 4 Cytotoxic T Cells	0.2391	5.033
GJB2	Tier 4 Cytotoxic T Cells	-0.4719	0.6565
GNLY	Tier 4 Cytotoxic T Cells	-0.2241	9.628
GPR137B	Tier 4 Cytotoxic T Cells	-0.1732	2.918
GPR183	Tier 4 Cytotoxic T Cells	-0.04282	42.45
GSTP1	Tier 4 Cytotoxic T Cells	-0.8473	23.49
GZMA	Tier 4 Cytotoxic T Cells	2.103	70.61
GZMB	Tier 4 Cytotoxic T Cells	-0.101	18.67
GZMH	Tier 4 Cytotoxic T Cells	1.182	24.29
GZMK	Tier 4 Cytotoxic T Cells	2.5	60.61
H2AFZ	Tier 4 Cytotoxic T Cells	-0.3571	29.03
HACD4	Tier 4 Cytotoxic T Cells	0.4254	5.033
HCST	Tier 4 Cytotoxic T Cells	1.452	59.74
HLA-DMA	Tier 4 Cytotoxic T Cells	-0.5956	11.31
HLA-DMB	Tier 4 Cytotoxic T Cells	-0.5513	4.741
HLA-DPA1	Tier 4 Cytotoxic T Cells	-0.5869	27.35
HLA-DPB1	Tier 4 Cytotoxic T Cells	-0.5503	33.19
HLA-DQA1	Tier 4 Cytotoxic T Cells	-0.5937	10.28
HLA-DQB1	Tier 4 Cytotoxic T Cells	-0.5679	16.7
HLA-DQB2	Tier 4 Cytotoxic T Cells	-0.3407	0.3647
HLA-DRA	Tier 4 Cytotoxic T Cells	-0.6611	28.37
HLA-DRB1	Tier 4 Cytotoxic T Cells	-0.597	35.16
HLA-DRB5	Tier 4 Cytotoxic T Cells	-0.5871	5.47
HMGB1	Tier 4 Cytotoxic T Cells	-0.1321	52.74
HPGD	Tier 4 Cytotoxic T Cells	-0.216	2.772
HPGDS	Tier 4 Cytotoxic T Cells	-0.2052	0.2188
HSPB1	Tier 4 Cytotoxic T Cells	-0.5485	14.08
ICOS	Tier 4 Cytotoxic T Cells	0.3841	9.847
IFI30	Tier 4 Cytotoxic T Cells	-0.6105	1.823
IFITM2	Tier 4 Cytotoxic T Cells	0.1643	41.43
IFITM3	Tier 4 Cytotoxic T Cells	-0.8	10.94
IGHG1	Tier 4 Cytotoxic T Cells	-0.2047	7.95
IGHG3	Tier 4 Cytotoxic T Cells	-0.2068	7.732
IGHG4	Tier 4 Cytotoxic T Cells	-0.1849	7.877
IGKC	Tier 4 Cytotoxic T Cells	-0.1773	43.62
IGLC2	Tier 4 Cytotoxic T Cells	-0.194	18.53
IGLC3	Tier 4 Cytotoxic T Cells	-0.1943	9.19
IL1B	Tier 4 Cytotoxic T Cells	-0.4048	1.313
IL2RA	Tier 4 Cytotoxic T Cells	-0.336	0.5106
IL2RB	Tier 4 Cytotoxic T Cells	0.3047	8.753
IL32	Tier 4 Cytotoxic T Cells	0.9543	77.61
IL4I1	Tier 4 Cytotoxic T Cells	-0.5329	1.021
IL7R	Tier 4 Cytotoxic T Cells	0.6714	29.54
IRF1	Tier 4 Cytotoxic T Cells	1.123	27.21
IRF7	Tier 4 Cytotoxic T Cells	-0.2192	3.939
ITM2C	Tier 4 Cytotoxic T Cells	0.2994	18.89
JCHAIN	Tier 4 Cytotoxic T Cells	-0.2117	2.042
KLF2	Tier 4 Cytotoxic T Cells	0.7394	23.49
KLRB1	Tier 4 Cytotoxic T Cells	0.6626	18.6
KLRC1	Tier 4 Cytotoxic T Cells	-0.1779	2.115
KLRD1	Tier 4 Cytotoxic T Cells	-0.1423	5.908
KLRF1	Tier 4 Cytotoxic T Cells	-0.2203	1.751
KRT13	Tier 4 Cytotoxic T Cells	-0.3124	19.11
KRT14	Tier 4 Cytotoxic T Cells	-0.4299	40.34
KRT15	Tier 4 Cytotoxic T Cells	-0.3786	5.616
KRT19	Tier 4 Cytotoxic T Cells	-0.4943	2.772
KRT5	Tier 4 Cytotoxic T Cells	-0.4593	17.43
KRT6A	Tier 4 Cytotoxic T Cells	-0.3918	10.36
KRT81	Tier 4 Cytotoxic T Cells	-0.2171	0.07294
KRT86	Tier 4 Cytotoxic T Cells	-0.2783	0.07294
LAIR2	Tier 4 Cytotoxic T Cells	-0.3005	0.4376
LAMP3	Tier 4 Cytotoxic T Cells	-0.242	0.4376
LGALS2	Tier 4 Cytotoxic T Cells	-0.4999	0.7294
LINC01943	Tier 4 Cytotoxic T Cells	-0.002698	2.699
LTB	Tier 4 Cytotoxic T Cells	-0.0643	27.64
LTC4S	Tier 4 Cytotoxic T Cells	-0.2541	2.042
LY6D	Tier 4 Cytotoxic T Cells	-0.4098	6.273
LYZ	Tier 4 Cytotoxic T Cells	-0.5896	2.188
MAFF	Tier 4 Cytotoxic T Cells	-0.3717	3.866
MAL	Tier 4 Cytotoxic T Cells	-0.2512	1.459
2023-03-02	Tier 4 Cytotoxic T Cells	-0.4101	2.845
MATK	Tier 4 Cytotoxic T Cells	0.9204	11.52
MIR155HG	Tier 4 Cytotoxic T Cells	-0.2155	2.407
MIR181A1HG	Tier 4 Cytotoxic T Cells	-0.6579	0.7294
MIR205HG	Tier 4 Cytotoxic T Cells	-0.4364	3.136
MMP7	Tier 4 Cytotoxic T Cells	-0.3708	0.1459
MMP9	Tier 4 Cytotoxic T Cells	-0.2818	0.6565
MS4A1	Tier 4 Cytotoxic T Cells	-0.1209	3.574
MS4A2	Tier 4 Cytotoxic T Cells	-0.1952	0.1459
MS4A6A	Tier 4 Cytotoxic T Cells	-0.5773	1.532
MT1X	Tier 4 Cytotoxic T Cells	-0.4412	15.83
MT2A	Tier 4 Cytotoxic T Cells	-0.3559	28.45
MZB1	Tier 4 Cytotoxic T Cells	-0.2755	1.167
NABP1	Tier 4 Cytotoxic T Cells	-0.09689	8.315
NAMPT	Tier 4 Cytotoxic T Cells	-0.4837	8.096
NAP1L1	Tier 4 Cytotoxic T Cells	-0.3359	30.63
NKG7	Tier 4 Cytotoxic T Cells	0.8523	57.77
NPC2	Tier 4 Cytotoxic T Cells	-0.6967	8.461
NRG1	Tier 4 Cytotoxic T Cells	-0.4415	0.1459
NUB1	Tier 4 Cytotoxic T Cells	-0.2104	6.637
NUP214	Tier 4 Cytotoxic T Cells	-0.1752	2.553
ODAM	Tier 4 Cytotoxic T Cells	-0.3036	1.167
ODAPH	Tier 4 Cytotoxic T Cells	-0.2413	0.5835
OSGIN1	Tier 4 Cytotoxic T Cells	-0.4329	0.2188
PAG1	Tier 4 Cytotoxic T Cells	1.405	10.43
PARM1	Tier 4 Cytotoxic T Cells	-0.6048	0
PCLAF	Tier 4 Cytotoxic T Cells	-0.3454	0.5835
PDZK1IP1	Tier 4 Cytotoxic T Cells	-0.395	1.24
PERP	Tier 4 Cytotoxic T Cells	-0.4504	11.67
PHTF2	Tier 4 Cytotoxic T Cells	0.06726	4.522
PID1	Tier 4 Cytotoxic T Cells	-0.4652	0.07294
PIP4K2A	Tier 4 Cytotoxic T Cells	1.625	20.42
PLAC8	Tier 4 Cytotoxic T Cells	-0.2703	6.2
PLD4	Tier 4 Cytotoxic T Cells	-0.2767	0.07294
PRF1	Tier 4 Cytotoxic T Cells	0.145	13.13
PSAP	Tier 4 Cytotoxic T Cells	-0.6203	9.19
PTAFR	Tier 4 Cytotoxic T Cells	-0.6133	0.1459
PTGDS	Tier 4 Cytotoxic T Cells	-0.229	1.751
PTTG1	Tier 4 Cytotoxic T Cells	-0.000335	8.972
PYHIN1	Tier 4 Cytotoxic T Cells	1.562	15.9
RAP1B	Tier 4 Cytotoxic T Cells	-0.0726	22.9
RAPGEF6	Tier 4 Cytotoxic T Cells	1.169	11.96
RCBTB2	Tier 4 Cytotoxic T Cells	0.6439	3.939
RHCG	Tier 4 Cytotoxic T Cells	-0.3126	2.918
RNASE1	Tier 4 Cytotoxic T Cells	-0.2397	1.021
RTN1	Tier 4 Cytotoxic T Cells	-0.5456	0
S100A14	Tier 4 Cytotoxic T Cells	-0.3566	4.814
S100A2	Tier 4 Cytotoxic T Cells	-0.4726	14.51
S100A8	Tier 4 Cytotoxic T Cells	-0.4001	42.3
S100A9	Tier 4 Cytotoxic T Cells	-0.4322	35.23
S100B	Tier 4 Cytotoxic T Cells	-0.3941	1.094
SAA1	Tier 4 Cytotoxic T Cells	-0.3869	1.969
SAA2	Tier 4 Cytotoxic T Cells	-0.3475	0.5106
SAT1	Tier 4 Cytotoxic T Cells	-0.8273	37.78
SBSN	Tier 4 Cytotoxic T Cells	-0.2194	1.24
SH2D2A	Tier 4 Cytotoxic T Cells	0.6084	8.68
SH3KBP1	Tier 4 Cytotoxic T Cells	0.6641	16.05
SKAP1	Tier 4 Cytotoxic T Cells	0.9777	15.75
SLAMF1	Tier 4 Cytotoxic T Cells	0.458	5.616
SLPI	Tier 4 Cytotoxic T Cells	-0.2563	5.033
SNX3	Tier 4 Cytotoxic T Cells	-0.4781	16.34
SOD2	Tier 4 Cytotoxic T Cells	-0.5173	7.002
SOX4	Tier 4 Cytotoxic T Cells	-0.3305	0.9482
SPINK2	Tier 4 Cytotoxic T Cells	-0.2355	1.167
SPINK7	Tier 4 Cytotoxic T Cells	-0.2357	0.3647
SPON2	Tier 4 Cytotoxic T Cells	0.001031	4.741
SPRR2A	Tier 4 Cytotoxic T Cells	-0.2597	9.409
SPRR3	Tier 4 Cytotoxic T Cells	-0.2468	11.6
SPTSSB	Tier 4 Cytotoxic T Cells	-0.2357	0.07294
SSR4	Tier 4 Cytotoxic T Cells	-0.167	39.24
STMN1	Tier 4 Cytotoxic T Cells	-0.4599	6.2
SUSD3	Tier 4 Cytotoxic T Cells	0.6267	6.346
TACSTD2	Tier 4 Cytotoxic T Cells	-0.4542	3.574
TBC1D4	Tier 4 Cytotoxic T Cells	-0.4127	1.386
TENT5C	Tier 4 Cytotoxic T Cells	1.542	16.27
TFEC	Tier 4 Cytotoxic T Cells	-0.5381	0.07294
TMC6	Tier 4 Cytotoxic T Cells	0.8018	9.482
TMEM45A	Tier 4 Cytotoxic T Cells	-0.4291	0.3647
TNFRSF18	Tier 4 Cytotoxic T Cells	-0.3866	2.991
TNFRSF4	Tier 4 Cytotoxic T Cells	-0.3398	1.532
TNFRSF9	Tier 4 Cytotoxic T Cells	0.0007111	3.428
TPI1	Tier 4 Cytotoxic T Cells	-0.8562	24.14
TPSAB1	Tier 4 Cytotoxic T Cells	-0.1951	1.094
TPSB2	Tier 4 Cytotoxic T Cells	-0.1931	1.823
TRAC	Tier 4 Cytotoxic T Cells	1.143	63.53
TRBC2	Tier 4 Cytotoxic T Cells	1.245	49.96
TRDC	Tier 4 Cytotoxic T Cells	-0.04184	4.449
TSC22D3	Tier 4 Cytotoxic T Cells	1.296	66.45
TUBA1B	Tier 4 Cytotoxic T Cells	-0.6675	24.87
TUBB	Tier 4 Cytotoxic T Cells	-0.7186	9.993
TYROBP	Tier 4 Cytotoxic T Cells	-0.7709	2.626
XBP1	Tier 4 Cytotoxic T Cells	-0.2898	13.13
XCL1	Tier 4 Cytotoxic T Cells	-0.2211	2.188
XCL2	Tier 4 Cytotoxic T Cells	-0.1486	4.741
YWHAB	Tier 4 Cytotoxic T Cells	0.03172	30.27
YWHAH	Tier 4 Cytotoxic T Cells	-0.6064	6.565
[truncated: 4,751 more rows]

## Sheet: All_cells_expression_change
p_val	logFC	AveExpr	p_val_adj	gene_names	Gene	_row
0.000217	7.362	2.201	0.001185	IGHGP	ENSG00000253755	ENSG00000253755
0.0002584	6.724	-0.4356	0.001358	IGLC6	ENSG00000222037	ENSG00000222037
0.0001782	6.36	9.404	0.00102	IGLC2	ENSG00000211677	ENSG00000211677
4.091e-05	6.284	7.719	0.000338	IGLC1	ENSG00000211675	ENSG00000211675
0.003566	6.094	0.8273	0.01096	IGLC7	ENSG00000211685	ENSG00000211685
0.000194	6.034	7.289	0.001088	IGHG4	ENSG00000211892	ENSG00000211892
0.0003324	5.971	11.35	0.001664	IGKC	ENSG00000211592	ENSG00000211592
0.000233	5.846	4.02	0.001255	MTRNR2L1	ENSG00000256618	ENSG00000256618
0.0002303	5.559	-0.4051	0.001243	IGLV2-8	ENSG00000278196	ENSG00000278196
5.248e-06	5.555	1.066	7.729e-05	FCRL5	ENSG00000143297	ENSG00000143297
1.458e-06	5.515	4.428	3.237e-05	MZB1	ENSG00000170476	ENSG00000170476
0.0007688	5.264	8.083	0.00319	IGLC3	ENSG00000211679	ENSG00000211679
0.0002698	5.258	-0.191	0.001408	IGLV1-51	ENSG00000211644	ENSG00000211644
0.0002329	5.216	6.599	0.001255	IGHG2	ENSG00000211893	ENSG00000211893
1.902e-05	5.199	1.292	0.0001916	JSRP1	ENSG00000167476	ENSG00000167476
2.702e-05	5.11	4.427	0.000248	IGHM	ENSG00000211899	ENSG00000211899
0.0001222	5.088	1.182	0.0007616	IGLV6-57	ENSG00000211640	ENSG00000211640
0.0003191	5.087	7.446	0.001608	IGHG3	ENSG00000211897	ENSG00000211897
0.0004633	5.074	1.394	0.002149	IGLV3-1	ENSG00000211673	ENSG00000211673
0.0001844	5.037	0.01555	0.001048	IGKV1-5	ENSG00000243466	ENSG00000243466
0.0003909	5.002	-0.2429	0.001882	IGLV1-40	ENSG00000211653	ENSG00000211653
1.809e-05	4.886	-0.2031	0.0001837	AC012236.1	ENSG00000259772	ENSG00000259772
0.0002912	4.861	1.376	0.001496	IGKV4-1	ENSG00000211598	ENSG00000211598
0.0005782	4.846	-0.4312	0.002553	IGKV3-15	ENSG00000244437	ENSG00000244437
0.0006269	4.846	7.815	0.002716	IGHG1	ENSG00000211896	ENSG00000211896
0.0001099	4.839	-0.4255	0.0007026	IGLV2-11	ENSG00000211668	ENSG00000211668
0.0001376	4.83	-0.9832	0.0008333	FAM92B	ENSG00000153789	ENSG00000153789
0.0001223	4.769	0.07974	0.0007616	IGLV2-14	ENSG00000211666	ENSG00000211666
0.00255	4.765	2.833	0.008364	MTRNR2L10	ENSG00000256045	ENSG00000256045
1.008e-06	4.661	1.587	2.546e-05	DNAAF1	ENSG00000154099	ENSG00000154099
4.937e-05	4.605	0.9516	0.0003863	TNFRSF17	ENSG00000048462	ENSG00000048462
5.29e-07	4.588	-1.168	1.627e-05	IGHV3-11	ENSG00000211941	ENSG00000211941
2.369e-06	4.581	3.562	4.464e-05	DERL3	ENSG00000099958	ENSG00000099958
5.606e-06	4.477	-0.7995	8.023e-05	IGHV5-51	ENSG00000211966	ENSG00000211966
0.003177	4.416	0.8643	0.009999	IGLV3-21	ENSG00000211662	ENSG00000211662
0.004543	4.386	-0.2027	0.0133	IGLV2-23	ENSG00000211660	ENSG00000211660
4.675e-06	4.19	1.59	7.126e-05	POU2AF1	ENSG00000110777	ENSG00000110777
0.0003878	4.149	-0.7982	0.00187	IGHV1-18	ENSG00000211945	ENSG00000211945
0.003122	4.101	-0.2948	0.009857	IGHV1-24	ENSG00000211950	ENSG00000211950
0.001497	3.995	0.1052	0.005414	IGKV3-11	ENSG00000241351	ENSG00000241351
0.00205	3.898	6.836	0.006977	IGHA1	ENSG00000211895	ENSG00000211895
0.002045	3.779	-0.3091	0.006959	IGLV1-47	ENSG00000211648	ENSG00000211648
9.169e-08	3.667	2.34	5.521e-06	MMP1	ENSG00000196611	ENSG00000196611
3.879e-05	3.666	3.838	0.0003254	CD79A	ENSG00000105369	ENSG00000105369
0.001537	3.642	3.099	0.005531	SAA2	ENSG00000134339	ENSG00000134339
9.716e-05	3.641	0.6485	0.0006359	LINC02362	ENSG00000249096	ENSG00000249096
0.0001573	3.635	0.3018	0.0009263	IGHV3-23	ENSG00000211949	ENSG00000211949
0.00384	3.632	-0.3644	0.01161	IGHV3-7	ENSG00000211938	ENSG00000211938
1.477e-05	3.622	1.539	0.0001605	CD38	ENSG00000004468	ENSG00000004468
4.776e-05	3.62	-0.6975	0.0003771	IGHV3-48	ENSG00000211964	ENSG00000211964
1.057e-07	3.6	1.434	5.853e-06	AC007384.1	ENSG00000237513	ENSG00000237513
1.741e-07	3.552	-0.02679	8.016e-06	IL11	ENSG00000095752	ENSG00000095752
1.071e-05	3.477	3.821	0.0001252	CXCL6	ENSG00000124875	ENSG00000124875
9.169e-06	3.465	2.935	0.0001121	MMP3	ENSG00000149968	ENSG00000149968
4.49e-05	3.446	7.906	0.0003613	MTRNR2L12	ENSG00000269028	ENSG00000269028
9.975e-07	3.437	2.382	2.539e-05	TMEM238	ENSG00000233493	ENSG00000233493
7.299e-06	3.294	1.913	9.659e-05	FAM30A	ENSG00000226777	ENSG00000226777
1.148e-08	3.211	4.107	1.462e-06	EREG	ENSG00000124882	ENSG00000124882
3.304e-08	3.189	2.812	2.906e-06	SLAMF7	ENSG00000026751	ENSG00000026751
5.785e-07	3.177	1.2	1.752e-05	WNT2	ENSG00000105989	ENSG00000105989
2.671e-06	3.171	0.7109	4.828e-05	AQP9	ENSG00000103569	ENSG00000103569
0.000703	3.169	-0.5875	0.002973	IGHV4-39	ENSG00000211959	ENSG00000211959
7.38e-05	3.165	3.838	0.0005221	IL24	ENSG00000162892	ENSG00000162892
0.000362	3.144	-0.3994	0.001772	IGLV1-44	ENSG00000211651	ENSG00000211651
0.0003689	3.073	1.777	0.001799	SPAG4	ENSG00000061656	ENSG00000061656
0.000167	3.059	0.8087	0.000971	PNOC	ENSG00000168081	ENSG00000168081
0.008502	3.037	0.429	0.02194	IGKV3-20	ENSG00000239951	ENSG00000239951
2.688e-05	3.006	-0.3384	0.0002472	COL4A4	ENSG00000081052	ENSG00000081052
2.063e-06	2.969	1.955	4.058e-05	ZBP1	ENSG00000124256	ENSG00000124256
0.00391	2.966	5.475	0.01178	JCHAIN	ENSG00000132465	ENSG00000132465
0.03626	2.965	1.079	0.07113	MTRNR2L6	ENSG00000270672	ENSG00000270672
1.918e-06	2.951	0.35	3.875e-05	ZNF215	ENSG00000149054	ENSG00000149054
0.007717	2.936	4.934	0.02034	SAA1	ENSG00000173432	ENSG00000173432
8.587e-11	2.932	8.868	8.963e-08	JUND	ENSG00000130522	ENSG00000130522
6.58e-11	2.913	4.237	8.606e-08	NR4A3	ENSG00000119508	ENSG00000119508
3.666e-09	2.905	6.686	7.686e-07	C11orf96	ENSG00000187479	ENSG00000187479
4.291e-08	2.88	-0.5781	3.41e-06	AC012181.1	ENSG00000261114	ENSG00000261114
9.281e-13	2.878	2.478	7.265e-09	AC016831.1	ENSG00000226380	ENSG00000226380
6.21e-06	2.876	0.2934	8.649e-05	CXCL5	ENSG00000163735	ENSG00000163735
2.768e-06	2.873	-0.5848	4.969e-05	AC016074.2	ENSG00000286122	ENSG00000286122
0.004124	2.852	-1.117	0.01231	IGHV3-21	ENSG00000211947	ENSG00000211947
1.799e-07	2.838	-0.3108	8.157e-06	TRPV3	ENSG00000167723	ENSG00000167723
5.352e-11	2.827	1.188	8.379e-08	AC016831.7	ENSG00000285106	ENSG00000285106
0.002192	2.82	-1.274	0.007375	IGHV4-59	ENSG00000224373	ENSG00000224373
1.798e-07	2.815	-0.6047	8.157e-06	MAFA	ENSG00000182759	ENSG00000182759
2.639e-09	2.81	1.43	6.357e-07	DUSP8	ENSG00000184545	ENSG00000184545
6.279e-09	2.73	4.478	1.016e-06	TENT5C	ENSG00000183508	ENSG00000183508
0.02111	2.712	2.405	0.04583	IGHA2	ENSG00000211890	ENSG00000211890
3.709e-07	2.688	1.742	1.327e-05	BICDL1	ENSG00000135127	ENSG00000135127
3.001e-08	2.68	1.327	2.701e-06	CEMIP	ENSG00000103888	ENSG00000103888
6.376e-05	2.64	-0.5492	0.0004709	IFNG-AS1	ENSG00000255733	ENSG00000255733
2.14e-07	2.609	-0.2185	9.334e-06	CXCR5	ENSG00000160683	ENSG00000160683
0.0007016	2.583	1.236	0.002969	RASSF6	ENSG00000169435	ENSG00000169435
3.996e-09	2.574	7.266	7.817e-07	TNFAIP3	ENSG00000118503	ENSG00000118503
2.928e-06	2.558	1.324	5.156e-05	HIST1H2BG	ENSG00000273802	ENSG00000273802
4.865e-07	2.554	2.059	1.555e-05	IRF4	ENSG00000137265	ENSG00000137265
0.01354	2.525	-0.9867	0.03201	IGHV3-15	ENSG00000211943	ENSG00000211943
2.23e-05	2.503	-0.182	0.0002144	HIST1H1B	ENSG00000184357	ENSG00000184357
8.178e-08	2.488	4.598	5.142e-06	RRAD	ENSG00000166592	ENSG00000166592
4.017e-08	2.483	1.943	3.287e-06	AL133330.1	ENSG00000251194	ENSG00000251194
0.0001402	2.482	0.4999	0.0008431	AC106028.4	ENSG00000274215	ENSG00000274215
6.153e-05	2.427	1.56	0.0004576	TNFRSF13C	ENSG00000159958	ENSG00000159958
0.0007864	2.426	0.7532	0.003249	FCRLA	ENSG00000132185	ENSG00000132185
4.024e-06	2.414	0.2346	6.364e-05	HIST1H3D	ENSG00000197409	ENSG00000197409
2.802e-05	2.413	1.817	0.000255	PI15	ENSG00000137558	ENSG00000137558
6.164e-06	2.405	2.064	8.608e-05	PDE3B	ENSG00000152270	ENSG00000152270
5.018e-07	2.388	0.009569	1.575e-05	AC112496.1	ENSG00000241886	ENSG00000241886
1.385e-06	2.375	1.316	3.12e-05	BRSK1	ENSG00000160469	ENSG00000160469
0.0009697	2.372	-0.3416	0.003835	FFAR2	ENSG00000126262	ENSG00000126262
0.001092	2.369	2.62	0.004206	IL1A	ENSG00000115008	ENSG00000115008
9.289e-06	2.365	0.3299	0.0001133	AC008115.3	ENSG00000275560	ENSG00000275560
0.1091	2.363	7.418	0.1741	CXCL13	ENSG00000156234	ENSG00000156234
2.036e-06	2.361	2.711	4.015e-05	LAX1	ENSG00000122188	ENSG00000122188
0.0001821	2.361	0.3276	0.001039	AL359636.2	ENSG00000234156	ENSG00000234156
2.359e-09	2.342	5.507	6.152e-07	PTGS2	ENSG00000073756	ENSG00000073756
2e-05	2.319	0.8263	0.0001987	LINC01480	ENSG00000270164	ENSG00000270164
0.0002332	2.318	0.1902	0.001255	FCRL2	ENSG00000132704	ENSG00000132704
0.01226	2.318	-1.744	0.02956	SOST	ENSG00000167941	ENSG00000167941
0.000119	2.313	2.493	0.0007457	TDO2	ENSG00000151790	ENSG00000151790
5.703e-06	2.311	1.653	8.124e-05	LIF	ENSG00000128342	ENSG00000128342
1.928e-05	2.305	0.1224	0.0001937	NUGGC	ENSG00000189233	ENSG00000189233
9.463e-08	2.302	8.211	5.57e-06	IER3	ENSG00000137331	ENSG00000137331
3.839e-07	2.281	2.857	1.347e-05	C5AR1	ENSG00000197405	ENSG00000197405
0.0003112	2.265	-0.4439	0.001573	MCEMP1	ENSG00000183019	ENSG00000183019
8.605e-05	2.264	-0.01127	0.0005806	ADGRG5	ENSG00000159618	ENSG00000159618
0.3586	2.255	0.6139	0.4568	RPS4Y1	ENSG00000129824	ENSG00000129824
0.0001458	2.244	0.5928	0.0008703	LINC00309	ENSG00000230923	ENSG00000230923
1.155e-07	2.23	3.031	6.152e-06	ICAM4	ENSG00000105371	ENSG00000105371
1.208e-05	2.221	-0.9295	0.0001381	AF131215.4	ENSG00000254936	ENSG00000254936
0.1029	2.219	-0.5222	0.166	PRKY	ENSG00000099725	ENSG00000099725
0.0004338	2.204	0.559	0.002041	CD19	ENSG00000177455	ENSG00000177455
6.504e-07	2.203	-0.3403	1.889e-05	AC008735.1	ENSG00000267096	ENSG00000267096
2.189e-06	2.201	2.211	4.194e-05	HSH2D	ENSG00000196684	ENSG00000196684
9.951e-08	2.199	4.802	5.759e-06	SMAP2	ENSG00000084070	ENSG00000084070
6.47e-06	2.199	0.1696	8.902e-05	TMC3-AS1	ENSG00000259343	ENSG00000259343
1.475e-11	2.188	5.718	3.848e-08	KDM6B	ENSG00000132510	ENSG00000132510
5.797e-06	2.187	2.105	8.214e-05	CD300E	ENSG00000186407	ENSG00000186407
0.0005681	2.175	1.207	0.002518	CSF2	ENSG00000164400	ENSG00000164400
0.001835	2.174	-0.7623	0.006377	PLA2G2D	ENSG00000117215	ENSG00000117215
6.81e-05	2.156	4.945	0.0004949	SERPINE1	ENSG00000106366	ENSG00000106366
2.99e-06	2.15	4.033	5.207e-05	POU2F2	ENSG00000028277	ENSG00000028277
2.3e-06	2.148	3.702	4.347e-05	IKZF3	ENSG00000161405	ENSG00000161405
0.02675	2.138	-0.4369	0.05546	IL17F	ENSG00000112116	ENSG00000112116
6.392e-05	2.134	0.3803	0.0004714	KCNA3	ENSG00000177272	ENSG00000177272
2.613e-06	2.13	0.1623	4.746e-05	HIST1H2AG	ENSG00000196787	ENSG00000196787
0.0001157	2.126	6.218	0.0007297	AREG	ENSG00000109321	ENSG00000109321
0.001019	2.118	0.1434	0.003992	IL5RA	ENSG00000091181	ENSG00000091181
8.004e-06	2.108	3.726	0.0001023	AC007952.4	ENSG00000262202	ENSG00000262202
1.403e-08	2.106	-0.01329	1.676e-06	AF165147.1	ENSG00000232855	ENSG00000232855
5.792e-08	2.1	4.743	4.122e-06	DUSP5	ENSG00000138166	ENSG00000138166
3.851e-07	2.088	0.4612	1.349e-05	F5	ENSG00000198734	ENSG00000198734
0.001169	2.081	3.923	0.00445	CHI3L2	ENSG00000064886	ENSG00000064886
0.001711	2.079	0.7045	0.006032	SMPDL3B	ENSG00000130768	ENSG00000130768
3.011e-05	2.078	1.949	0.0002694	CTLA4	ENSG00000163599	ENSG00000163599
0.0001314	2.072	0.3318	0.0008008	LINC02605	ENSG00000261618	ENSG00000261618
0.1579	2.072	-0.576	0.2351	USP9Y	ENSG00000114374	ENSG00000114374
0.0001081	2.059	0.4572	0.0006932	CHRDL2	ENSG00000054938	ENSG00000054938
0.0113	2.059	-0.5824	0.02763	SAA4	ENSG00000148965	ENSG00000148965
1.886e-09	2.049	5.578	5.15e-07	REL	ENSG00000162924	ENSG00000162924
9.842e-09	2.037	-0.101	1.376e-06	AC027373.1	ENSG00000260368	ENSG00000260368
1.049e-07	2.036	0.1453	5.853e-06	AL591846.2	ENSG00000237605	ENSG00000237605
1.283e-06	2.025	6.017	2.968e-05	IL7R	ENSG00000168685	ENSG00000168685
7.055e-08	2.01	4.428	4.741e-06	EGR3	ENSG00000179388	ENSG00000179388
3.913e-05	2.009	0.07607	0.0003271	AC108863.2	ENSG00000253645	ENSG00000253645
0.00149	2.007	0.3883	0.005394	BMP8B	ENSG00000116985	ENSG00000116985
2.082e-05	2.006	0.9213	0.0002044	DTHD1	ENSG00000197057	ENSG00000197057
3.772e-05	2.003	1.356	0.0003182	BMP8A	ENSG00000183682	ENSG00000183682
7.357e-05	2.002	1.194	0.000521	LINC00877	ENSG00000241163	ENSG00000241163
1.313e-08	1.999	0.5425	1.582e-06	AL133342.1	ENSG00000278231	ENSG00000278231
7.724e-06	1.999	2.174	0.0001002	TMEM156	ENSG00000121895	ENSG00000121895
0.0001661	1.997	6.823	0.0009662	IL1B	ENSG00000125538	ENSG00000125538
0.0002289	1.997	0.8408	0.001236	MIR3945HG	ENSG00000251230	ENSG00000251230
1.517e-06	1.996	-0.2887	3.317e-05	EGR4	ENSG00000135625	ENSG00000135625
1.793e-10	1.992	4.527	1.324e-07	ELL2	ENSG00000118985	ENSG00000118985
0.00021	1.991	0.02445	0.001155	CCR4	ENSG00000183813	ENSG00000183813
8.336e-06	1.99	5.296	0.0001053	MT-ATP8	ENSG00000228253	ENSG00000228253
8.161e-08	1.983	0.9585	5.142e-06	ZNF165	ENSG00000197279	ENSG00000197279
6.096e-09	1.982	5.404	1.005e-06	UBE2S	ENSG00000108106	ENSG00000108106
2.669e-05	1.982	0.335	0.0002461	RAB39B	ENSG00000155961	ENSG00000155961
6.977e-08	1.979	5.135	4.708e-06	TRIB1	ENSG00000173334	ENSG00000173334
1.634e-06	1.978	4.58	3.476e-05	IER5L	ENSG00000188483	ENSG00000188483
0.2785	1.972	-0.08746	0.3724	DDX3Y	ENSG00000067048	ENSG00000067048
2.95e-07	1.969	3.388	1.132e-05	GLCCI1	ENSG00000106415	ENSG00000106415
0.0004127	1.963	2.125	0.001965	OLR1	ENSG00000173391	ENSG00000173391
1.071e-06	1.957	-0.5125	2.652e-05	TMEM178B	ENSG00000261115	ENSG00000261115
8.277e-06	1.956	2.107	0.0001048	ITGAX	ENSG00000140678	ENSG00000140678
0.001756	1.951	6.799	0.006157	MTRNR2L8	ENSG00000255823	ENSG00000255823
3.207e-05	1.945	0.09809	0.0002811	CR1	ENSG00000203710	ENSG00000203710
3.425e-05	1.932	-0.2666	0.0002968	AC105046.1	ENSG00000261026	ENSG00000261026
0.0002598	1.93	1.456	0.001363	TTN	ENSG00000155657	ENSG00000155657
0.004782	1.93	-0.1781	0.01386	AL354707.1	ENSG00000225489	ENSG00000225489
0.0004985	1.929	0.6367	0.00228	HAS1	ENSG00000105509	ENSG00000105509
8.647e-10	1.928	4.734	3.563e-07	RUNX3	ENSG00000020633	ENSG00000020633
6.83e-10	1.918	1.007	3.198e-07	AC090617.10	ENSG00000287553	ENSG00000287553
0.002968	1.918	0.8838	0.009474	TNFRSF13B	ENSG00000240505	ENSG00000240505
1.701e-07	1.914	4.917	7.902e-06	TAF10	ENSG00000166337	ENSG00000166337
1.587e-06	1.914	2.459	3.404e-05	FOSL1	ENSG00000175592	ENSG00000175592
2.426e-06	1.912	0.6899	4.527e-05	AC110769.2	ENSG00000270019	ENSG00000270019
4.972e-06	1.906	5.055	7.457e-05	CYTIP	ENSG00000115165	ENSG00000115165
0.0007725	1.906	0.6007	0.003202	C2orf88	ENSG00000187699	ENSG00000187699
1.648e-07	1.902	3.428	7.747e-06	LUCAT1	ENSG00000248323	ENSG00000248323
1.792e-08	1.892	0.3689	1.935e-06	AC008764.7	ENSG00000269578	ENSG00000269578
6.158e-08	1.892	4.457	4.324e-06	TAGAP	ENSG00000164691	ENSG00000164691
0.0002479	1.882	0.2615	0.001313	TNFSF15	ENSG00000181634	ENSG00000181634
4.595e-07	1.881	2.882	1.491e-05	TMEM158	ENSG00000249992	ENSG00000249992
4.093e-07	1.876	3.545	1.396e-05	TRAPPC10	ENSG00000160218	ENSG00000160218
1.861e-10	1.873	5.626	1.324e-07	FAM107B	ENSG00000065809	ENSG00000065809
1.418e-07	1.873	1.746	7.036e-06	GPR132	ENSG00000183484	ENSG00000183484
2.778e-05	1.871	0.9816	0.0002536	SLC16A10	ENSG00000112394	ENSG00000112394
4.751e-10	1.868	3.844	2.565e-07	CBX4	ENSG00000141582	ENSG00000141582
3.053e-09	1.867	5.061	6.882e-07	PDE4B	ENSG00000184588	ENSG00000184588
1.332e-07	1.866	-0.0122	6.747e-06	AC011511.5	ENSG00000267607	ENSG00000267607
5.774e-10	1.863	5.291	2.916e-07	METRNL	ENSG00000176845	ENSG00000176845
1.005e-07	1.863	3.639	5.782e-06	CHST2	ENSG00000175040	ENSG00000175040
1.528e-07	1.862	3.991	7.382e-06	MME	ENSG00000196549	ENSG00000196549
0.0004548	1.862	1.154	0.002118	TRPA1	ENSG00000104321	ENSG00000104321
4.387e-06	1.861	0.8716	6.8e-05	MAP1LC3B2	ENSG00000258102	ENSG00000258102
0.08098	1.861	0.5368	0.1368	MMP7	ENSG00000137673	ENSG00000137673
9.96e-07	1.858	5.74	2.539e-05	TXNDC5	ENSG00000239264	ENSG00000239264
7.406e-05	1.858	6.421	0.0005233	SEC11C	ENSG00000166562	ENSG00000166562
0.001367	1.858	0.1686	0.005025	P2RX5	ENSG00000083454	ENSG00000083454
4.92e-06	1.856	2.631	7.412e-05	AC044849.1	ENSG00000272256	ENSG00000272256
4.449e-07	1.847	0.4437	1.47e-05	AL365272.1	ENSG00000287265	ENSG00000287265
0.000679	1.847	0.1882	0.002892	PDZRN4	ENSG00000165966	ENSG00000165966
9.724e-05	1.846	1.377	0.0006362	WDFY4	ENSG00000128815	ENSG00000128815
4.147e-06	1.845	0.354	6.525e-05	AC025259.3	ENSG00000259884	ENSG00000259884
1.358e-07	1.841	0.1295	6.816e-06	ZFP69B	ENSG00000187801	ENSG00000187801
5.711e-05	1.841	0.2052	0.000432	FOXN3-AS1	ENSG00000258920	ENSG00000258920
6.884e-05	1.839	7.356	0.0004983	XBP1	ENSG00000100219	ENSG00000100219
0.0001262	1.838	-0.1656	0.0007754	ZBTB32	ENSG00000011590	ENSG00000011590
1.155e-06	1.831	0.8238	2.772e-05	AL049840.4	ENSG00000269940	ENSG00000269940
0.000347	1.83	-0.1411	0.001717	AJAP1	ENSG00000196581	ENSG00000196581
0.0017	1.828	1.913	0.006	HIST1H1D	ENSG00000124575	ENSG00000124575
5.221e-11	1.826	1.445	8.379e-08	LINC00641	ENSG00000258441	ENSG00000258441
4.542e-07	1.825	0.05363	1.481e-05	NCR3LG1	ENSG00000188211	ENSG00000188211
3.488e-10	1.819	4.057	2.275e-07	ERN1	ENSG00000178607	ENSG00000178607
1.184e-07	1.819	-0.374	6.24e-06	AP005131.6	ENSG00000267702	ENSG00000267702
2.406e-08	1.818	2.078	2.302e-06	ZC3H12D	ENSG00000178199	ENSG00000178199
2.109e-06	1.816	-0.6197	4.106e-05	AC109446.3	ENSG00000261448	ENSG00000261448
0.004654	1.815	1.487	0.01356	U62317.4	ENSG00000273272	ENSG00000273272
4.956e-07	1.814	4.19	1.567e-05	ATF5	ENSG00000169136	ENSG00000169136
8.924e-08	1.812	4.224	5.416e-06	SEMA4A	ENSG00000196189	ENSG00000196189
0.1553	1.812	-1.004	0.232	TTTY14	ENSG00000176728	ENSG00000176728
6.663e-08	1.803	2.753	4.575e-06	KLHL6	ENSG00000172578	ENSG00000172578
1.178e-05	1.803	-0.3857	0.0001356	AL451085.1	ENSG00000270361	ENSG00000270361
2.81e-07	1.802	4.806	1.095e-05	DUSP4	ENSG00000120875	ENSG00000120875
5.581e-07	1.8	2.493	1.7e-05	ZFPM1	ENSG00000179588	ENSG00000179588
0.1539	1.798	4.853	0.2304	HLA-DRB5	ENSG00000198502	ENSG00000198502
0.0003685	1.795	0.1558	0.001798	FCRL3	ENSG00000160856	ENSG00000160856
1.236e-05	1.792	2.098	0.0001404	CEP128	ENSG00000100629	ENSG00000100629
0.0003458	1.791	2.776	0.001713	MEI1	ENSG00000167077	ENSG00000167077
0.002473	1.789	4.168	0.008152	C2CD4B	ENSG00000205502	ENSG00000205502
0.3068	1.789	-0.3925	0.4028	EIF1AY	ENSG00000198692	ENSG00000198692
3.157e-06	1.788	0.9984	5.367e-05	AC005523.2	ENSG00000269604	ENSG00000269604
0.002735	1.783	0.1055	0.008868	BLK	ENSG00000136573	ENSG00000136573
1.268e-07	1.775	2.869	6.49e-06	AVEN	ENSG00000169857	ENSG00000169857
7.39e-06	1.774	1.171	9.723e-05	CNTN4	ENSG00000144619	ENSG00000144619
8.486e-06	1.773	1.203	0.0001066	HIST1H2BC	ENSG00000180596	ENSG00000180596
1.1e-06	1.769	2.537	2.695e-05	TNIP3	ENSG00000050730	ENSG00000050730
6.259e-07	1.768	2.449	1.844e-05	TNFRSF9	ENSG00000049249	ENSG00000049249
3.996e-07	1.767	0.4839	1.381e-05	AC144652.1	ENSG00000273117	ENSG00000273117
0.0001506	1.767	2.557	0.0008938	GUCY1A2	ENSG00000152402	ENSG00000152402
9.88e-05	1.765	-0.4144	0.0006432	LINC00891	ENSG00000281852	ENSG00000281852
1.641e-06	1.762	6.079	3.485e-05	ARL4C	ENSG00000188042	ENSG00000188042
6.288e-06	1.759	3.733	8.712e-05	RALGPS2	ENSG00000116191	ENSG00000116191
8.762e-05	1.754	0.1014	0.0005889	SLCO5A1	ENSG00000137571	ENSG00000137571
5.735e-09	1.752	2.821	9.804e-07	S1PR3	ENSG00000213694	ENSG00000213694
3.684e-06	1.749	0.8817	6.021e-05	ASPHD2	ENSG00000128203	ENSG00000128203
2.853e-05	1.747	-0.9197	0.0002584	AL589863.1	ENSG00000268659	ENSG00000268659
0.0001176	1.747	2.8	0.0007393	LAMP3	ENSG00000078081	ENSG00000078081
7.49e-05	1.745	2.473	0.000527	SP140	ENSG00000079263	ENSG00000079263
3.535e-08	1.743	0.1097	3.041e-06	LONRF3	ENSG00000175556	ENSG00000175556
3.231e-07	1.743	1.931	1.202e-05	MATR3 - ENSG00000015479	ENSG00000015479	ENSG00000015479
1.334e-05	1.743	3.55	0.0001482	SEL1L3	ENSG00000091490	ENSG00000091490
9.254e-08	1.737	3.039	5.53e-06	IL2RB	ENSG00000100385	ENSG00000100385
0.009135	1.735	3.404	0.02322	LBP	ENSG00000129988	ENSG00000129988
0.0007572	1.727	0.8789	0.003153	HIST1H2BJ	ENSG00000124635	ENSG00000124635
4.639e-07	1.721	3.512	1.5e-05	ZNF787	ENSG00000142409	ENSG00000142409
9.934e-09	1.715	5.904	1.376e-06	IER5	ENSG00000162783	ENSG00000162783
4.993e-06	1.715	4.968	7.465e-05	EGFL6	ENSG00000198759	ENSG00000198759
0.0001715	1.711	2.632	0.00099	NLRP3	ENSG00000162711	ENSG00000162711
2.157e-08	1.708	0.9721	2.168e-06	MIR17HG	ENSG00000215417	ENSG00000215417
8.092e-06	1.707	4.078	0.0001031	SLC7A5	ENSG00000103257	ENSG00000103257
0.0001518	1.705	-0.4829	0.0008991	ABCD2	ENSG00000173208	ENSG00000173208
0.0003091	1.7	1.103	0.001568	C19orf38	ENSG00000214212	ENSG00000214212
4.713e-10	1.697	5.08	2.565e-07	PPP1R15B	ENSG00000158615	ENSG00000158615
1.298e-06	1.697	3.464	2.975e-05	CPNE5	ENSG00000124772	ENSG00000124772
0.001398	1.695	0.6314	0.005114	U2AF1L5	ENSG00000275895	ENSG00000275895
0.0001509	1.694	1.463	0.000895	AL365361.1	ENSG00000259834	ENSG00000259834
4.104e-08	1.69	3.453	3.329e-06	GK	ENSG00000198814	ENSG00000198814
0.0005356	1.69	4.432	0.002414	PIM2	ENSG00000102096	ENSG00000102096
7.865e-08	1.688	5.189	5.109e-06	GRASP	ENSG00000161835	ENSG00000161835
0.0001443	1.688	1.616	0.0008625	ALPK2	ENSG00000198796	ENSG00000198796
5.009e-07	1.684	1.083	1.575e-05	AC005224.2	ENSG00000266378	ENSG00000266378
5.954e-07	1.682	5.007	1.789e-05	CLPTM1L	ENSG00000049656	ENSG00000049656
8.568e-06	1.682	3.177	0.0001071	RASGRP1	ENSG00000172575	ENSG00000172575
0.001209	1.68	1.855	0.004571	SPIB	ENSG00000269404	ENSG00000269404
5.184e-07	1.679	3.761	1.604e-05	KMT2B	ENSG00000272333	ENSG00000272333
1.251e-05	1.679	0.4007	0.0001415	WWC1	ENSG00000113645	ENSG00000113645
0.00424	1.678	-0.2308	0.01259	PAX5	ENSG00000196092	ENSG00000196092
5.665e-09	1.677	4.816	9.804e-07	PFKFB3	ENSG00000170525	ENSG00000170525
0.009014	1.677	0.4106	0.02298	AL133467.1	ENSG00000258572	ENSG00000258572
0.008937	1.67	2.437	0.02283	CXCL9	ENSG00000138755	ENSG00000138755
1.154e-06	1.669	1.055	2.772e-05	FOXD1	ENSG00000251493	ENSG00000251493
3.974e-08	1.667	3.716	3.275e-06	HIVEP1	ENSG00000095951	ENSG00000095951
1.866e-08	1.665	0.278	1.982e-06	PLCG1-AS1	ENSG00000226648	ENSG00000226648
1.213e-05	1.663	2.282	0.0001385	NUP210	ENSG00000132182	ENSG00000132182
1.171e-06	1.662	1.692	2.799e-05	IL21R	ENSG00000103522	ENSG00000103522
6.944e-10	1.659	2.872	3.198e-07	DUSP16	ENSG00000111266	ENSG00000111266
1.619e-05	1.658	3.891	0.0001697	SYTL3	ENSG00000164674	ENSG00000164674
5.069e-05	1.657	-0.3369	0.0003941	CFLAR-AS1	ENSG00000226312	ENSG00000226312
0.000992	1.657	-0.3876	0.003908	AC007406.3	ENSG00000256540	ENSG00000256540
9.554e-09	1.654	4.027	1.373e-06	NFIL3	ENSG00000165030	ENSG00000165030
0.0002173	1.652	-0.139	0.001185	AF305872.2	ENSG00000287736	ENSG00000287736
4.672e-05	1.651	1.739	0.0003718	WNT6	ENSG00000115596	ENSG00000115596
6.263e-07	1.65	0.4845	1.844e-05	AC008467.1	ENSG00000249476	ENSG00000249476
4.843e-05	1.65	5.828	0.0003814	TWIST1	ENSG00000122691	ENSG00000122691
3.242e-06	1.649	2.107	5.453e-05	SLC11A1	ENSG00000018280	ENSG00000018280
0.007413	1.649	1.131	0.0197	SERPINB2	ENSG00000197632	ENSG00000197632
3.861e-05	1.646	3.959	0.0003243	TGM2	ENSG00000198959	ENSG00000198959
0.0008996	1.646	7.381	0.003622	CXCL8	ENSG00000169429	ENSG00000169429
0.0008853	1.644	0.03499	0.003578	CD80	ENSG00000121594	ENSG00000121594
3.139e-05	1.64	-0.2795	0.000277	AC079915.1	ENSG00000266371	ENSG00000266371
3.386e-07	1.639	1.297	1.244e-05	PIK3R5	ENSG00000141506	ENSG00000141506
0.0001688	1.639	0.488	0.0009807	NANOS1	ENSG00000188613	ENSG00000188613
0.0003806	1.634	4.622	0.001842	BCL2A1	ENSG00000140379	ENSG00000140379
1.079e-06	1.632	4.451	2.664e-05	VEGFA	ENSG00000112715	ENSG00000112715
0.0007647	1.631	6.236	0.003176	G0S2	ENSG00000123689	ENSG00000123689
0.008514	1.629	0.4246	0.02197	VPREB3	ENSG00000128218	ENSG00000128218
6.726e-09	1.628	2.057	1.023e-06	AC010359.3	ENSG00000286314	ENSG00000286314
0.0001708	1.628	-0.9237	0.0009876	ZBED6	ENSG00000257315	ENSG00000257315
1.051e-08	1.627	1.963	1.414e-06	NUAK2	ENSG00000163545	ENSG00000163545
2.999e-05	1.621	2.764	0.000269	AC008105.3	ENSG00000267121	ENSG00000267121
6.333e-09	1.62	2.619	1.016e-06	ZDBF2	ENSG00000204186	ENSG00000204186
1.894e-08	1.619	0.6159	1.99e-06	AC067852.3	ENSG00000267632	ENSG00000267632
3.055e-07	1.619	0.4006	1.164e-05	GCNA	ENSG00000147174	ENSG00000147174
5.299e-06	1.609	3.073	7.796e-05	DOCK2	ENSG00000134516	ENSG00000134516
0.01372	1.609	7.671	0.03237	CXCL1	ENSG00000163739	ENSG00000163739
1.368e-05	1.604	8.502	0.0001508	SOD2	ENSG00000112096	ENSG00000112096
5.123e-07	1.601	0.5728	1.597e-05	PSD	ENSG00000059915	ENSG00000059915
7.941e-06	1.601	0.6806	0.0001019	AL645608.7	ENSG00000272512	ENSG00000272512
1.532e-08	1.6	3.422	1.744e-06	MIR29B2CHG	ENSG00000203709	ENSG00000203709
0.0007052	1.6	4.363	0.002981	CD27	ENSG00000139193	ENSG00000139193
1.052e-06	1.598	4.895	2.622e-05	NRARP	ENSG00000198435	ENSG00000198435
1.118e-10	1.597	4.881	1.065e-07	MAPKAPK2	ENSG00000162889	ENSG00000162889
3.208e-07	1.597	4.303	1.198e-05	FMNL1	ENSG00000184922	ENSG00000184922
4.975e-08	1.595	1.161	3.745e-06	SUMO4	ENSG00000177688	ENSG00000177688
0.003997	1.595	3.12	0.01199	MS4A1	ENSG00000156738	ENSG00000156738
0.0002327	1.594	1.957	0.001254	TSPAN33	ENSG00000158457	ENSG00000158457
3.604e-09	1.593	5.408	7.686e-07	PNP	ENSG00000198805	ENSG00000198805
4.948e-05	1.592	1.239	0.0003867	E2F5	ENSG00000133740	ENSG00000133740
0.001743	1.592	0.03595	0.006118	KMO	ENSG00000117009	ENSG00000117009
0.005551	1.59	4.471	0.01565	CSF3	ENSG00000108342	ENSG00000108342
6.354e-05	1.588	2.186	0.0004695	LINC02384	ENSG00000251301	ENSG00000251301
0.008224	1.587	0.4071	0.02139	CD180	ENSG00000134061	ENSG00000134061
7.936e-08	1.586	0.9028	5.134e-06	KIF21B	ENSG00000116852	ENSG00000116852
2.108e-06	1.586	6.135	4.106e-05	PMEPA1	ENSG00000124225	ENSG00000124225
2.301e-06	1.585	1.169	4.347e-05	MIR3142HG	ENSG00000253522	ENSG00000253522
0.0007506	1.585	0.3864	0.003134	TLCD4	ENSG00000152078	ENSG00000152078
1.48e-05	1.582	5.865	0.0001606	ISG20	ENSG00000172183	ENSG00000172183
6.274e-05	1.581	5.503	0.0004649	CD83	ENSG00000112149	ENSG00000112149
5.229e-08	1.58	4.51	3.843e-06	PPIF	ENSG00000108179	ENSG00000108179
1.469e-09	1.578	4.199	4.695e-07	HIPK2	ENSG00000064393	ENSG00000064393
2.173e-05	1.576	2.799	0.0002106	ITGAL	ENSG00000005844	ENSG00000005844
0.000929	1.576	2.225	0.003717	BANK1	ENSG00000153064	ENSG00000153064
1.087e-05	1.575	1.66	0.0001267	IL23A	ENSG00000110944	ENSG00000110944
0.0004657	1.571	0.6769	0.002159	ESR2	ENSG00000140009	ENSG00000140009
0.0001947	1.57	-0.226	0.001091	CARMIL2	ENSG00000159753	ENSG00000159753
5.041e-06	1.569	3.942	7.502e-05	TP53INP1	ENSG00000164938	ENSG00000164938
1.093e-06	1.567	4.532	2.683e-05	RAB11FIP1	ENSG00000156675	ENSG00000156675
5.327e-06	1.566	3.754	7.796e-05	IQGAP2	ENSG00000145703	ENSG00000145703
5.373e-06	1.566	5.33	7.847e-05	UBE2M	ENSG00000130725	ENSG00000130725
7.063e-07	1.565	2.603	1.996e-05	CDK14	ENSG00000058091	ENSG00000058091
3.059e-05	1.565	7.259	0.0002723	NR4A1	ENSG00000123358	ENSG00000123358
0.00125	1.564	-0.3138	0.004692	KCNK3	ENSG00000171303	ENSG00000171303
3.543e-05	1.562	1.78	0.0003035	DOK3	ENSG00000146094	ENSG00000146094
7.631e-05	1.558	0.7556	0.0005346	AC104532.2	ENSG00000267571	ENSG00000267571
2.689e-08	1.557	3.473	2.491e-06	ZBTB21	ENSG00000173276	ENSG00000173276
0.0001146	1.556	0.6163	0.0007241	RNF213-AS1	ENSG00000263069	ENSG00000263069
0.0001659	1.556	0.09322	0.0009653	KLHDC7B	ENSG00000130487	ENSG00000130487
8.163e-11	1.553	3.968	8.963e-08	SIK3	ENSG00000160584	ENSG00000160584
1.763e-05	1.553	3.535	0.0001798	PRKCB	ENSG00000166501	ENSG00000166501
1.948e-06	1.552	1.17	3.915e-05	HIST1H2BN	ENSG00000233822	ENSG00000233822
1.17e-09	1.551	2.856	4.26e-07	CYB5D1	ENSG00000182224	ENSG00000182224
1.201e-05	1.551	3.295	0.0001374	AC092683.1	ENSG00000230606	ENSG00000230606
4.896e-07	1.548	-0.13	1.56e-05	AC079866.2	ENSG00000256571	ENSG00000256571
0.0003161	1.547	2.711	0.001595	TNFSF9	ENSG00000125657	ENSG00000125657
2.753e-08	1.546	4.68	2.535e-06	SMAD7	ENSG00000101665	ENSG00000101665
0.03563	1.546	2.451	0.07011	CCL18	ENSG00000275385	ENSG00000275385
2.564e-05	1.54	1.035	0.000238	VNN2	ENSG00000112303	ENSG00000112303
1.563e-05	1.539	4.172	0.0001662	SLA	ENSG00000155926	ENSG00000155926
0.0001444	1.539	9.013	0.0008625	SSR4	ENSG00000180879	ENSG00000180879
2.72e-05	1.538	-0.5485	0.0002493	FAM171A2	ENSG00000161682	ENSG00000161682
0.00081	1.537	1.358	0.003329	CFAP54	ENSG00000188596	ENSG00000188596
0.001787	1.535	2.092	0.006245	HIST1H1E	ENSG00000168298	ENSG00000168298
3.986e-07	1.533	5.61	1.381e-05	MBD2	ENSG00000134046	ENSG00000134046
8.095e-07	1.533	3.381	2.189e-05	MIR222HG	ENSG00000270069	ENSG00000270069
0.0152	1.533	-0.3064	0.03506	SCT	ENSG00000070031	ENSG00000070031
7.53e-05	1.531	6.308	0.0005287	BIRC3	ENSG00000023445	ENSG00000023445
8.039e-10	1.529	0.8005	3.496e-07	AL021707.6	ENSG00000272669	ENSG00000272669
0.0007022	1.529	-0.2611	0.00297	TMEM163	ENSG00000152128	ENSG00000152128
8.073e-08	1.527	3.431	5.142e-06	ENC1	ENSG00000171617	ENSG00000171617
7.82e-06	1.527	0.8402	0.0001009	KBTBD8	ENSG00000163376	ENSG00000163376
1.823e-09	1.526	3.581	5.15e-07	BCL2L11	ENSG00000153094	ENSG00000153094
0.0003566	1.525	-0.2096	0.001754	AC079921.1	ENSG00000249207	ENSG00000249207
1.896e-07	1.523	8.518	8.504e-06	GNAS	ENSG00000087460	ENSG00000087460
1.467e-06	1.522	2.971	3.248e-05	ADGRE2	ENSG00000127507	ENSG00000127507
1.146e-05	1.516	3.344	0.0001327	DAPP1	ENSG00000070190	ENSG00000070190
5.477e-06	1.515	5.857	7.911e-05	ZNF331	ENSG00000130844	ENSG00000130844
1.692e-07	1.514	3.418	7.898e-06	PMM2	ENSG00000140650	ENSG00000140650
0.0006654	1.513	2.83	0.002841	SLC7A11	ENSG00000151012	ENSG00000151012
1.819e-09	1.503	4.642	5.15e-07	HBEGF	ENSG00000113070	ENSG00000113070
0.0002173	1.503	3.088	0.001185	OSM	ENSG00000099985	ENSG00000099985
0.0004421	1.502	2.682	0.002073	PTX3	ENSG00000163661	ENSG00000163661
0.0005557	1.502	2.242	0.002481	AC239799.2	ENSG00000287190	ENSG00000287190
3.714e-10	1.501	2.663	2.326e-07	DOT1L	ENSG00000104885	ENSG00000104885
9.729e-08	1.501	2.339	5.683e-06	MEIS3	ENSG00000105419	ENSG00000105419
4.584e-05	1.499	5.308	0.0003673	CD48	ENSG00000117091	ENSG00000117091
4.185e-05	1.496	-0.3317	0.0003441	AC005332.1	ENSG00000265100	ENSG00000265100
0.003361	1.496	0.2398	0.01047	PCDHGC3	ENSG00000240184	ENSG00000240184
0.0007477	1.493	-0.3487	0.003126	AL137779.1	ENSG00000256705	ENSG00000256705
0.001692	1.492	-0.5016	0.005978	HIST1H2AH	ENSG00000274997	ENSG00000274997
6.01e-06	1.491	4.141	8.431e-05	APBB1IP	ENSG00000077420	ENSG00000077420
6.426e-09	1.489	4.852	1.016e-06	NFKBID	ENSG00000167604	ENSG00000167604
1.337e-11	1.487	3.153	3.848e-08	DGKD	ENSG00000077044	ENSG00000077044
7.139e-08	1.487	4.329	4.767e-06	ALYREF	ENSG00000183684	ENSG00000183684
0.0001949	1.486	3.75	0.001092	CCR7	ENSG00000126353	ENSG00000126353
6.081e-05	1.484	3.325	0.0004534	PDK1	ENSG00000152256	ENSG00000152256
0.0001921	1.483	0.9347	0.00108	CARD11	ENSG00000198286	ENSG00000198286
5.247e-09	1.482	4.625	9.661e-07	RHOQ	ENSG00000119729	ENSG00000119729
2.415e-05	1.482	-0.1235	0.0002267	ST7-AS1	ENSG00000227199	ENSG00000227199
0.0002386	1.482	2.342	0.001276	CRTAM	ENSG00000109943	ENSG00000109943
1.302e-07	1.481	2.761	6.616e-06	IFFO2	ENSG00000169991	ENSG00000169991
0.0002878	1.481	1.31	0.001484	SLAMF6	ENSG00000162739	ENSG00000162739
1.155e-09	1.477	4.172	4.26e-07	PDE4D	ENSG00000113448	ENSG00000113448
3.173e-07	1.477	-0.3472	1.191e-05	AC107993.1	ENSG00000267222	ENSG00000267222
1.483e-06	1.477	2.513	3.256e-05	MPND	ENSG00000008382	ENSG00000008382
3.984e-05	1.474	3.655	0.0003314	TSPAN11	ENSG00000110900	ENSG00000110900
3.714e-05	1.473	2.337	0.0003146	P2RY8	ENSG00000182162	ENSG00000182162
0.001523	1.473	5.413	0.005495	IL6	ENSG00000136244	ENSG00000136244
2.993e-09	1.471	3.292	6.882e-07	MAP3K5	ENSG00000197442	ENSG00000197442
2.45e-07	1.471	4.347	1.007e-05	NFATC2	ENSG00000101096	ENSG00000101096
4.241e-05	1.471	1.283	0.0003473	ADAMTS3	ENSG00000156140	ENSG00000156140
2.988e-06	1.47	2.946	5.207e-05	MIR155HG	ENSG00000234883	ENSG00000234883
0.00109	1.467	1.683	0.004199	TREM1	ENSG00000124731	ENSG00000124731
1.791e-06	1.466	3.172	3.703e-05	FJX1	ENSG00000179431	ENSG00000179431
1.471e-05	1.466	0.6038	0.00016	SCHIP1	ENSG00000151967	ENSG00000151967
4.626e-05	1.466	4.417	0.0003691	IKZF1	ENSG00000185811	ENSG00000185811
0.0003023	1.466	0.9816	0.001539	TLR6	ENSG00000174130	ENSG00000174130
6.574e-06	1.464	5.68	8.996e-05	BASP1	ENSG00000176788	ENSG00000176788
1.252e-07	1.463	3.335	6.465e-06	ZNRF2	ENSG00000180233	ENSG00000180233
5.858e-06	1.463	-0.2299	8.278e-05	FBXO41	ENSG00000163013	ENSG00000163013
0.0005105	1.463	1.657	0.002322	IL2RA	ENSG00000134460	ENSG00000134460
0.0007921	1.463	-0.1531	0.003269	AC092068.2	ENSG00000267412	ENSG00000267412
0.0001502	1.462	0.6502	0.0008926	LENG8-AS1	ENSG00000226696	ENSG00000226696
3.742e-05	1.46	3.111	0.0003167	QPRT	ENSG00000103485	ENSG00000103485
0.0002265	1.455	1.028	0.001225	PRKCQ	ENSG00000065675	ENSG00000065675
2.298e-08	1.454	4.489	2.249e-06	CSNK1G2	ENSG00000133275	ENSG00000133275
1.089e-05	1.454	4.471	0.0001267	RHOH	ENSG00000168421	ENSG00000168421
0.002586	1.454	1.1	0.008453	STAP1	ENSG00000035720	ENSG00000035720
8.61e-08	1.453	2.989	5.286e-06	BATF3	ENSG00000123685	ENSG00000123685
1.506e-10	1.452	5.598	1.179e-07	ODC1	ENSG00000115758	ENSG00000115758
0.001719	1.452	1.921	0.006051	LILRB1	ENSG00000104972	ENSG00000104972
1.305e-06	1.451	4.315	2.987e-05	CCDC71L	ENSG00000253276	ENSG00000253276
4.968e-07	1.45	4.21	1.568e-05	NFATC1	ENSG00000131196	ENSG00000131196
0.000587	1.448	2.819	0.002579	FPR1	ENSG00000171051	ENSG00000171051
4.004e-05	1.447	-0.1118	0.0003328	SLC24A4	ENSG00000140090	ENSG00000140090
0.00961	1.445	0.3153	0.02419	CLEC9A	ENSG00000197992	ENSG00000197992
2.034e-07	1.443	4.9	9.019e-06	TIPARP	ENSG00000163659	ENSG00000163659
1.288e-10	1.441	4.286	1.12e-07	MAFG	ENSG00000197063	ENSG00000197063
0.0001098	1.439	2.014	0.000702	CD28	ENSG00000178562	ENSG00000178562
1.516e-05	1.437	4.158	0.0001624	IL10RA	ENSG00000110324	ENSG00000110324
7.19e-05	1.437	2.261	0.0005129	SSTR2	ENSG00000180616	ENSG00000180616
5.284e-08	1.436	4.69	3.848e-06	JDP2	ENSG00000140044	ENSG00000140044
2.28e-05	1.436	1.523	0.0002182	TMEM74B	ENSG00000125895	ENSG00000125895
0.0004729	1.434	-0.5041	0.002188	AC092053.3	ENSG00000284669	ENSG00000284669
6.408e-06	1.431	4.394	8.84e-05	DOCK8	ENSG00000107099	ENSG00000107099
0.0274	1.431	-0.09828	0.05655	HIST1H1A	ENSG00000124610	ENSG00000124610
1.542e-06	1.429	4.669	3.346e-05	SLC5A3	ENSG00000198743	ENSG00000198743
7.316e-06	1.429	0.7545	9.674e-05	HIST4H4	ENSG00000197837	ENSG00000197837
2.072e-08	1.425	4.53	2.149e-06	BACH1	ENSG00000156273	ENSG00000156273
1.458e-05	1.424	0.4279	0.0001587	C17orf107	ENSG00000205710	ENSG00000205710
0.0001752	1.422	-0.244	0.001006	KLHL11	ENSG00000178502	ENSG00000178502
1.305e-08	1.421	5.305	1.582e-06	PTPN1	ENSG00000196396	ENSG00000196396
3.072e-05	1.42	4.308	0.0002728	BMP2	ENSG00000125845	ENSG00000125845
9.696e-06	1.418	0.6347	0.000117	DNAJC12	ENSG00000108176	ENSG00000108176
9.391e-07	1.415	8.051	2.445e-05	BTG2	ENSG00000159388	ENSG00000159388
1.225e-06	1.413	0.2521	2.87e-05	AC093495.1	ENSG00000228242	ENSG00000228242
3.193e-06	1.413	0.6702	5.404e-05	ANO8	ENSG00000074855	ENSG00000074855
2.362e-05	1.413	3.512	0.0002233	GPRIN3	ENSG00000185477	ENSG00000185477
5.194e-05	1.413	0.8488	0.0004017	ADAMTS14	ENSG00000138316	ENSG00000138316
0.03982	1.412	-0.8745	0.07668	CMA1	ENSG00000092009	ENSG00000092009
2.636e-07	1.41	6.374	1.048e-05	GOLGB1	ENSG00000173230	ENSG00000173230
0.001964	1.41	3.972	0.00675	ACKR3	ENSG00000144476	ENSG00000144476
0.004385	1.41	-0.3421	0.01295	NIBAN3	ENSG00000167483	ENSG00000167483
0.008862	1.41	1.094	0.02269	MUC20	ENSG00000176945	ENSG00000176945
0.04158	1.404	-0.2931	0.07933	ZG16B	ENSG00000162078	ENSG00000162078
3.824e-05	1.403	2.623	0.0003217	AOAH	ENSG00000136250	ENSG00000136250
3.739e-06	1.401	1.7	6.098e-05	GFPT2	ENSG00000131459	ENSG00000131459
0.0002964	1.4	4.446	0.001515	HIST1H1C	ENSG00000187837	ENSG00000187837
6.045e-07	1.397	9.227	1.796e-05	FOSB	ENSG00000125740	ENSG00000125740
0.0005707	1.397	0.2413	0.002526	FOXP3	ENSG00000049768	ENSG00000049768
2.248e-05	1.396	4.095	0.0002158	SPOCK2	ENSG00000107742	ENSG00000107742
0.004147	1.396	2.772	0.01236	EAF2	ENSG00000145088	ENSG00000145088
1.103e-07	1.394	4.366	5.997e-06	AKNA	ENSG00000106948	ENSG00000106948
1.225e-05	1.394	0.008998	0.0001394	AC093525.4	ENSG00000261140	ENSG00000261140
3.828e-05	1.394	0.7328	0.0003218	XKR6	ENSG00000171044	ENSG00000171044
2.597e-08	1.39	4.979	2.421e-06	ADGRE5	ENSG00000123146	ENSG00000123146
9.832e-06	1.39	0.1949	0.000118	ST7-OT4	ENSG00000214188	ENSG00000214188
0.01827	1.389	2.249	0.04076	HLA-DOB	ENSG00000241106	ENSG00000241106
0.03397	1.388	0.4579	0.06734	AL139330.1	ENSG00000285642	ENSG00000285642
1.248e-08	1.386	2.972	1.573e-06	RRP12	ENSG00000052749	ENSG00000052749
3.827e-08	1.385	5.552	3.187e-06	RNF19A	ENSG00000034677	ENSG00000034677
7.876e-07	1.385	0.06476	2.159e-05	NTNG2	ENSG00000196358	ENSG00000196358
0.01125	1.382	-0.01093	0.02756	CHAC1	ENSG00000128965	ENSG00000128965
3.255e-06	1.381	5.241	5.453e-05	EVA1B	ENSG00000142694	ENSG00000142694
2.495e-05	1.38	2.024	0.0002332	KIF26B	ENSG00000162849	ENSG00000162849
0.07786	1.379	2.307	0.1326	ADCYAP1	ENSG00000141433	ENSG00000141433
2.231e-07	1.372	6.639	9.597e-06	LINC-PINT	ENSG00000231721	ENSG00000231721
2.281e-07	1.37	3.372	9.674e-06	RBM38	ENSG00000132819	ENSG00000132819
0.0002338	1.37	3.166	0.001257	P2RY10	ENSG00000078589	ENSG00000078589
1.487e-05	1.369	1.918	0.0001608	GEN1	ENSG00000178295	ENSG00000178295
3.194e-05	1.369	0.9525	0.0002807	MYBL2	ENSG00000101057	ENSG00000101057
0.006181	1.369	-0.185	0.01702	FLT3	ENSG00000122025	ENSG00000122025
0.0005843	1.368	1.661	0.00257	LINGO1	ENSG00000169783	ENSG00000169783
0.0006442	1.367	0.5519	0.002768	EIF2AK3-DT	ENSG00000234028	ENSG00000234028
3.846e-06	1.366	4.079	6.183e-05	RRP36	ENSG00000124541	ENSG00000124541
0.0001944	1.365	4.086	0.00109	ADAMTS4	ENSG00000158859	ENSG00000158859
1.706e-06	1.363	5.402	3.556e-05	SEL1L	ENSG00000071537	ENSG00000071537
7.25e-05	1.363	0.986	0.0005157	AC008982.2	ENSG00000269688	ENSG00000269688
1.348e-05	1.362	2.625	0.0001491	Z83843.1	ENSG00000271533	ENSG00000271533
0.0004964	1.362	1.303	0.002274	AC012368.1	ENSG00000225889	ENSG00000225889
1.418e-09	1.361	3.261	4.695e-07	PLEKHG2	ENSG00000090924	ENSG00000090924
0.007832	1.361	-0.6093	0.02059	AL031595.2	ENSG00000280011	ENSG00000280011
3.528e-05	1.36	1.094	0.0003034	LSMEM1	ENSG00000181016	ENSG00000181016
2.228e-05	1.358	3.074	0.0002144	ICOS	ENSG00000163600	ENSG00000163600
5.374e-05	1.357	1.379	0.0004128	NLRC3	ENSG00000167984	ENSG00000167984
0.01549	1.357	1.972	0.0356	BLNK	ENSG00000095585	ENSG00000095585
6.09e-05	1.356	3.346	0.0004536	SPRY4	ENSG00000187678	ENSG00000187678
8.538e-08	1.354	5.745	5.263e-06	PPP1R10	ENSG00000204569	ENSG00000204569
3.772e-06	1.353	5.88	6.139e-05	BOD1L1	ENSG00000038219	ENSG00000038219
1.193e-05	1.353	0.1968	0.0001367	KCNJ14	ENSG00000182324	ENSG00000182324
0.0005079	1.353	4.715	0.002315	PLEK	ENSG00000115956	ENSG00000115956
0.02192	1.352	1.036	0.04724	LAIR2	ENSG00000167618	ENSG00000167618
0.001321	1.351	0.4085	0.004899	AL360012.1	ENSG00000270103	ENSG00000270103
0.1445	1.35	3.283	0.2187	MMP12	ENSG00000262406	ENSG00000262406
1.276e-06	1.349	0.4398	2.96e-05	AC011462.5	ENSG00000286177	ENSG00000286177
0.001074	1.349	6.664	0.004158	FKBP11	ENSG00000134285	ENSG00000134285
0.011	1.349	-0.8269	0.02706	TCF15	ENSG00000125878	ENSG00000125878
5.872e-09	1.348	3.998	9.804e-07	JMY	ENSG00000152409	ENSG00000152409
1.985e-06	1.348	4.12	3.97e-05	SNHG12	ENSG00000197989	ENSG00000197989
3.173e-05	1.347	3.246	0.0002793	ARHGAP9	ENSG00000123329	ENSG00000123329
6.267e-05	1.347	1.044	0.0004646	ZNF777	ENSG00000196453	ENSG00000196453
2.102e-08	1.346	4.619	2.165e-06	TSC22D2	ENSG00000196428	ENSG00000196428
0.0003807	1.344	-0.4959	0.001842	PLCH1	ENSG00000114805	ENSG00000114805
7.787e-05	1.343	-0.1248	0.0005404	AC037459.2	ENSG00000253200	ENSG00000253200
0.006782	1.343	-0.2648	0.01833	AC133644.2	ENSG00000273445	ENSG00000273445
1.3e-07	1.342	11.47	6.616e-06	TPT1	ENSG00000133112	ENSG00000133112
6.564e-06	1.342	4.659	8.991e-05	VEGFB	ENSG00000173511	ENSG00000173511
0.0001237	1.341	2.283	0.0007673	SDK1	ENSG00000146555	ENSG00000146555
0.0008604	1.341	1.789	0.003498	WNT4	ENSG00000162552	ENSG00000162552
1.273e-08	1.339	10.55	1.582e-06	NEAT1	ENSG00000245532	ENSG00000245532
0.0001867	1.339	6.811	0.001057	PTPRC	ENSG00000081237	ENSG00000081237
7.582e-08	1.337	2.185	4.958e-06	DNAJA4	ENSG00000140403	ENSG00000140403
3.675e-08	1.334	3.072	3.117e-06	MICAL2	ENSG00000133816	ENSG00000133816
4.592e-05	1.334	0.94	0.0003676	EYA2	ENSG00000064655	ENSG00000064655
1.489e-05	1.333	5.258	0.0001608	FAM20C	ENSG00000177706	ENSG00000177706
1.504e-05	1.332	4.287	0.0001615	MXD1	ENSG00000059728	ENSG00000059728
1.357e-05	1.331	0.4825	0.0001499	FBXO10	ENSG00000147912	ENSG00000147912
0.005337	1.327	0.6135	0.01516	TSHR	ENSG00000165409	ENSG00000165409
9.317e-07	1.325	2.625	2.435e-05	TRAF1	ENSG00000056558	ENSG00000056558
3.88e-05	1.324	1.661	0.0003254	STAG3	ENSG00000066923	ENSG00000066923
1.029e-09	1.323	5.307	4.028e-07	UBALD2	ENSG00000185262	ENSG00000185262
1.483e-06	1.322	4.406	3.256e-05	DUS1L	ENSG00000169718	ENSG00000169718
0.0005495	1.322	1.309	0.002461	IGF2	ENSG00000167244	ENSG00000167244
0.0004486	1.321	0.1311	0.002098	LRRC55	ENSG00000183908	ENSG00000183908
0.000234	1.319	6.635	0.001257	ICAM1	ENSG00000090339	ENSG00000090339
7.068e-05	1.318	1.204	0.0005067	LINC00910	ENSG00000188825	ENSG00000188825
1.5e-08	1.317	8.015	1.744e-06	MCL1	ENSG00000143384	ENSG00000143384
1.097e-05	1.317	3.384	0.0001275	MIAT	ENSG00000225783	ENSG00000225783
9.788e-06	1.316	2.916	0.0001176	GBP5	ENSG00000154451	ENSG00000154451
3.799e-06	1.313	4.487	6.163e-05	METRN	ENSG00000103260	ENSG00000103260
5.118e-07	1.312	4.214	1.597e-05	SBNO2	ENSG00000064932	ENSG00000064932
4.454e-06	1.312	4.899	6.877e-05	LDLR	ENSG00000130164	ENSG00000130164
1.229e-05	1.312	1.725	0.0001397	CFAP69	ENSG00000105792	ENSG00000105792
0.0002255	1.311	2.047	0.001222	PIK3AP1	ENSG00000155629	ENSG00000155629
0.004792	1.307	1.041	0.01388	AC074212.1	ENSG00000259605	ENSG00000259605
0.0001485	1.306	2.654	0.000884	ITK	ENSG00000113263	ENSG00000113263
0.0001749	1.306	2.079	0.001006	AL355075.4	ENSG00000259001	ENSG00000259001
0.000357	1.305	0.1785	0.001755	ASNS	ENSG00000070669	ENSG00000070669
0.0007438	1.304	0.4683	0.003114	LINC00528	ENSG00000269220	ENSG00000269220
1.468e-07	1.302	6.213	7.207e-06	TOP1	ENSG00000198900	ENSG00000198900
9.382e-07	1.302	2.918	2.445e-05	SND1-IT1	ENSG00000279078	ENSG00000279078
0.002881	1.302	0.5716	0.009255	LINC01353	ENSG00000231507	ENSG00000231507
0.02042	1.302	4.961	0.0446	SFRP4	ENSG00000106483	ENSG00000106483
0.04549	1.302	-0.1587	0.08553	MMP10	ENSG00000166670	ENSG00000166670
2.827e-06	1.3	0.4233	5.052e-05	GAS6-AS1	ENSG00000233695	ENSG00000233695
1.278e-05	1.3	2.892	0.0001436	CYFIP2	ENSG00000055163	ENSG00000055163
0.0003398	1.3	4.895	0.001691	PRRX2	ENSG00000167157	ENSG00000167157
0.3754	1.3	-0.9417	0.4738	KDM5D	ENSG00000012817	ENSG00000012817
1.967e-05	1.299	8.237	0.0001967	CD81	ENSG00000110651	ENSG00000110651
0.0001692	1.299	0.3875	0.0009821	EML6	ENSG00000214595	ENSG00000214595
5.726e-07	1.298	2.74	1.737e-05	VDR	ENSG00000111424	ENSG00000111424
2.327e-05	1.297	5.496	0.0002211	PXDN	ENSG00000130508	ENSG00000130508
0.0001876	1.296	1.88	0.00106	TRIM73	ENSG00000178809	ENSG00000178809
4.938e-09	1.295	6.262	9.315e-07	CDV3	ENSG00000091527	ENSG00000091527
5.431e-05	1.294	7.172	0.000416	NR4A2	ENSG00000153234	ENSG00000153234
3.16e-05	1.293	4.969	0.0002786	AC016831.5	ENSG00000271204	ENSG00000271204
0.001559	1.293	2.182	0.005597	P2RY6	ENSG00000171631	ENSG00000171631
1.646e-06	1.292	4.805	3.491e-05	ACSL4	ENSG00000068366	ENSG00000068366
0.0002939	1.291	-0.4087	0.001507	GREB1	ENSG00000196208	ENSG00000196208
0.02329	1.291	7.835	0.04953	SELE	ENSG00000007908	ENSG00000007908
0.01601	1.29	-0.5134	0.03661	AC145285.6	ENSG00000275807	ENSG00000275807
0.001615	1.289	0.5323	0.00576	SHC3	ENSG00000148082	ENSG00000148082
0.003581	1.287	0.6632	0.011	SNX22	ENSG00000157734	ENSG00000157734
3.812e-06	1.286	0.3909	6.17e-05	NOD2	ENSG00000167207	ENSG00000167207
0.0007176	1.285	1.49	0.00302	MCOLN2	ENSG00000153898	ENSG00000153898
2.354e-05	1.284	1.613	0.0002228	ZNF469	ENSG00000225614	ENSG00000225614
2.066e-06	1.283	3.774	4.059e-05	DYRK3	ENSG00000143479	ENSG00000143479
0.001534	1.282	0.7876	0.005523	IQCA1	ENSG00000132321	ENSG00000132321
0.027	1.282	-0.2704	0.05589	LRRC10B	ENSG00000204950	ENSG00000204950
2.81e-08	1.28	5.318	2.557e-06	CPEB4	ENSG00000113742	ENSG00000113742
4.16e-06	1.279	6.623	6.525e-05	SPCS3	ENSG00000129128	ENSG00000129128
0.0005277	1.277	-0.2546	0.002383	AC022144.1	ENSG00000267892	ENSG00000267892
0.01987	1.277	-0.139	0.04364	FBXO16	ENSG00000214050	ENSG00000214050
5.56e-08	1.276	2.841	4.012e-06	DCUN1D3	ENSG00000188215	ENSG00000188215
3.863e-06	1.276	1.334	6.203e-05	PRDM8	ENSG00000152784	ENSG00000152784
5.373e-05	1.276	4.217	0.0004128	TXNDC11	ENSG00000153066	ENSG00000153066
0.0003356	1.276	1.63	0.001674	Z99127.4	ENSG00000287697	ENSG00000287697
0.02232	1.276	-0.7822	0.04789	AC092068.3	ENSG00000267749	ENSG00000267749
1.906e-06	1.274	0.7662	3.863e-05	AC083843.3	ENSG00000259820	ENSG00000259820
0.00554	1.274	1.139	0.01563	P2RX1	ENSG00000108405	ENSG00000108405
9.444e-08	1.273	2.933	5.57e-06	MCTP2	ENSG00000140563	ENSG00000140563
0.3663	1.273	-0.9338	0.465	ZFY	ENSG00000067646	ENSG00000067646
7.424e-05	1.272	0.4943	0.000524	SPRED3	ENSG00000188766	ENSG00000188766
0.0001144	1.272	4.993	0.0007234	INHBA	ENSG00000122641	ENSG00000122641
6.596e-11	1.271	4.344	8.606e-08	PREX1	ENSG00000124126	ENSG00000124126
3.052e-06	1.271	1.36	5.286e-05	SLC16A6	ENSG00000108932	ENSG00000108932
1.808e-09	1.27	4.885	5.15e-07	NFKB2	ENSG00000077150	ENSG00000077150
9.05e-08	1.27	5.715	5.47e-06	FYN	ENSG00000010810	ENSG00000010810
4.232e-05	1.27	0.4584	0.0003467	AC004854.2	ENSG00000272768	ENSG00000272768
2.769e-07	1.269	2.251	1.084e-05	PIK3CD	ENSG00000171608	ENSG00000171608
8.159e-08	1.267	2.719	5.142e-06	ZBTB40	ENSG00000184677	ENSG00000184677
0.0002533	1.266	3.158	0.001336	TIGIT	ENSG00000181847	ENSG00000181847
0.0007338	1.266	1.687	0.00308	SREBF2-AS1	ENSG00000184068	ENSG00000184068
7.073e-09	1.264	5.418	1.045e-06	NFKB1	ENSG00000109320	ENSG00000109320
0.0007761	1.264	3.416	0.003213	NCF4	ENSG00000100365	ENSG00000100365
5.12e-08	1.263	4.496	3.781e-06	ATP2B1-AS1	ENSG00000271614	ENSG00000271614
8.488e-06	1.263	6.359	0.0001066	CREM	ENSG00000095794	ENSG00000095794
0.004698	1.263	0.8883	0.01366	GPR84	ENSG00000139572	ENSG00000139572
2.91e-06	1.262	3.175	5.136e-05	ARHGAP42	ENSG00000165895	ENSG00000165895
0.2892	1.261	-1.555	0.3837	NLGN4Y	ENSG00000165246	ENSG00000165246
1.375e-07	1.259	4.385	6.854e-06	ZNF267	ENSG00000185947	ENSG00000185947
2.255e-06	1.259	3.488	4.301e-05	SEMA4D	ENSG00000187764	ENSG00000187764
6.962e-06	1.258	7.378	9.356e-05	NAMPT	ENSG00000105835	ENSG00000105835
6.296e-05	1.258	0.9993	0.0004657	GRAMD1B	ENSG00000023171	ENSG00000023171
1.212e-09	1.257	5.885	4.312e-07	KLF13	ENSG00000169926	ENSG00000169926
3.002e-05	1.257	7.02	0.000269	MYADM	ENSG00000179820	ENSG00000179820
1.489e-05	1.256	4.178	0.0001608	ITGA4	ENSG00000115232	ENSG00000115232
0.003622	1.256	0.195	0.01109	PHYHIPL	ENSG00000165443	ENSG00000165443
1.245e-07	1.254	3.84	6.465e-06	IL6R	ENSG00000160712	ENSG00000160712
2.107e-13	1.253	4.383	3.299e-09	MEF2D	ENSG00000116604	ENSG00000116604
8.539e-08	1.253	4.346	5.263e-06	SSH1	ENSG00000084112	ENSG00000084112
3.938e-05	1.253	0.7575	0.0003287	SAP25	ENSG00000205307	ENSG00000205307
0.0001465	1.253	1.426	0.0008735	NPAS2	ENSG00000170485	ENSG00000170485
4.306e-07	1.252	3.786	1.431e-05	RASSF8	ENSG00000123094	ENSG00000123094
1.833e-08	1.251	4.145	1.966e-06	GSK3A	ENSG00000105723	ENSG00000105723
4.302e-06	1.25	12.31	6.703e-05	MT-ATP6	ENSG00000198899	ENSG00000198899
9.969e-08	1.249	3.247	5.759e-06	SLC25A44	ENSG00000160785	ENSG00000160785
3.156e-06	1.249	2.83	5.367e-05	ZNF407	ENSG00000215421	ENSG00000215421
1.231e-07	1.247	2.308	6.445e-06	PLAGL2	ENSG00000126003	ENSG00000126003
0.002775	1.245	0.9777	0.00899	LILRA5	ENSG00000187116	ENSG00000187116
6.916e-06	1.244	4.781	9.321e-05	PAG1	ENSG00000076641	ENSG00000076641
7.521e-05	1.244	2.78	0.0005284	STAT4	ENSG00000138378	ENSG00000138378
0.000666	1.244	-0.3152	0.002843	UNC13A	ENSG00000130477	ENSG00000130477
0.003202	1.244	2.13	0.01006	CSF3R	ENSG00000119535	ENSG00000119535
0.04139	1.244	-0.3934	0.07906	NELL1	ENSG00000165973	ENSG00000165973
2.112e-05	1.242	1.853	0.0002063	AC010168.2	ENSG00000261324	ENSG00000261324
0.0003567	1.242	6.865	0.001754	DUSP2	ENSG00000158050	ENSG00000158050
2.161e-05	1.238	3.694	0.0002098	BRD1	ENSG00000100425	ENSG00000100425
1.535e-06	1.237	5.641	3.339e-05	MAP2K2	ENSG00000126934	ENSG00000126934
0.002026	1.237	0.664	0.006919	LINC01934	ENSG00000234663	ENSG00000234663
9.986e-05	1.236	3.14	0.0006482	TMEM132A	ENSG00000006118	ENSG00000006118
0.008321	1.235	-0.2413	0.02159	KRT81	ENSG00000205426	ENSG00000205426
4.022e-05	1.234	0.7905	0.000334	ANKRD33B	ENSG00000164236	ENSG00000164236
0.0001526	1.234	5.618	0.0009032	LCP1	ENSG00000136167	ENSG00000136167
2.564e-05	1.233	4.013	0.000238	SAMD1	ENSG00000141858	ENSG00000141858
6.678e-06	1.232	3.661	9.091e-05	GLIS3	ENSG00000107249	ENSG00000107249
0.0001231	1.231	5.185	0.000765	MSX1	ENSG00000163132	ENSG00000163132
0.004106	1.231	-0.3731	0.01226	AC007014.1	ENSG00000262020	ENSG00000262020
8.186e-05	1.229	1.185	0.0005589	NRIP3	ENSG00000175352	ENSG00000175352
0.0001555	1.229	7.724	0.0009178	COL4A1	ENSG00000187498	ENSG00000187498
0.003738	1.229	5.672	0.01138	TNFAIP6	ENSG00000123610	ENSG00000123610
0.004341	1.229	2.634	0.01284	CXorf21	ENSG00000120280	ENSG00000120280
1.586e-07	1.228	4.408	7.571e-06	EDEM1	ENSG00000134109	ENSG00000134109
0.0001366	1.228	3.533	0.0008281	NCKAP1L	ENSG00000123338	ENSG00000123338
1.726e-08	1.227	5.788	1.903e-06	EFHD2	ENSG00000142634	ENSG00000142634
1.266e-05	1.227	1.203	0.0001427	DENND2A	ENSG00000146966	ENSG00000146966
4.031e-08	1.226	3.708	3.287e-06	TP53BP2	ENSG00000143514	ENSG00000143514
0.03783	1.225	-0.03614	0.07351	RETN	ENSG00000104918	ENSG00000104918
4.9e-06	1.223	3.043	7.397e-05	PIK3CG	ENSG00000105851	ENSG00000105851
0.0006959	1.223	3.546	0.002949	ADA2	ENSG00000093072	ENSG00000093072
2.906e-07	1.222	6.492	1.121e-05	LINC01578	ENSG00000272888	ENSG00000272888
8.792e-06	1.222	9.467	0.0001093	NFKBIA	ENSG00000100906	ENSG00000100906
7.325e-05	1.222	4.621	0.0005194	NIBAN1	ENSG00000135842	ENSG00000135842
1.134e-08	1.219	6.813	1.462e-06	AKAP13	ENSG00000170776	ENSG00000170776
0.0001835	1.219	0.2325	0.001045	QPCTL	ENSG00000011478	ENSG00000011478
2.545e-06	1.218	3.607	4.676e-05	RNF19B	ENSG00000116514	ENSG00000116514
0.005931	1.218	2.417	0.01647	LY9	ENSG00000122224	ENSG00000122224
4.295e-07	1.216	3.561	1.431e-05	HIVEP2	ENSG00000010818	ENSG00000010818
1.337e-07	1.215	4.149	6.752e-06	IRAK1	ENSG00000184216	ENSG00000184216
4.072e-07	1.215	2.184	1.393e-05	AC006141.1	ENSG00000264895	ENSG00000264895
0.0002639	1.212	-0.1624	0.001382	AP003717.4	ENSG00000287425	ENSG00000287425
2.075e-05	1.211	2.587	0.0002039	BRCA2	ENSG00000139618	ENSG00000139618
3.564e-05	1.211	0.8145	0.0003049	CASTOR3	ENSG00000239521	ENSG00000239521
0.006629	1.21	-0.2758	0.01798	SCG2	ENSG00000171951	ENSG00000171951
1.134e-08	1.209	2.943	1.462e-06	PTPRJ	ENSG00000149177	ENSG00000149177
4.151e-06	1.209	1.274	6.525e-05	LRP8	ENSG00000157193	ENSG00000157193
0.001388	1.207	6.962	0.00509	ATF3	ENSG00000162772	ENSG00000162772
0.002827	1.206	2.585	0.009121	TBXAS1	ENSG00000059377	ENSG00000059377
0.3758	1.206	-0.9273	0.4741	UTY	ENSG00000183878	ENSG00000183878
1.053e-05	1.205	1.413	0.0001237	AC108463.3	ENSG00000271590	ENSG00000271590
0.00192	1.204	3.501	0.006625	TNF	ENSG00000232810	ENSG00000232810
7.292e-06	1.203	5.465	9.659e-05	CCND2	ENSG00000118971	ENSG00000118971
0.009898	1.2	8.082	0.02479	HSPA1A	ENSG00000204389	ENSG00000204389
0.002433	1.199	0.481	0.008038	GPR18	ENSG00000125245	ENSG00000125245
3.785e-08	1.197	4.877	3.169e-06	RBM33	ENSG00000184863	ENSG00000184863
5.507e-06	1.197	5.437	7.938e-05	LAMB1	ENSG00000091136	ENSG00000091136
5.962e-06	1.197	1.862	8.393e-05	FAM78A	ENSG00000126882	ENSG00000126882
0.03547	1.195	1.777	0.06983	CHI3L1	ENSG00000133048	ENSG00000133048
0.08182	1.195	3.94	0.138	CCL20	ENSG00000115009	ENSG00000115009
0.158	1.195	6.938	0.2351	CCL19	ENSG00000172724	ENSG00000172724
1.697e-06	1.194	1.259	3.547e-05	NOCT	ENSG00000151014	ENSG00000151014
0.0002433	1.193	-0.1036	0.001295	PARD6G-AS1	ENSG00000267270	ENSG00000267270
8.363e-11	1.192	4.317	8.963e-08	CHST11	ENSG00000171310	ENSG00000171310
1.003e-06	1.192	3.429	2.543e-05	2023-03-09	ENSG00000139266	ENSG00000139266
0.001291	1.192	1.813	0.004816	FBP1	ENSG00000165140	ENSG00000165140
7.914e-10	1.19	5.038	3.496e-07	KDM2A	ENSG00000173120	ENSG00000173120
3.473e-05	1.19	5.496	0.0003	MAFF	ENSG00000185022	ENSG00000185022
0.0081	1.19	0.5113	0.02114	SDS	ENSG00000135094	ENSG00000135094
0.008419	1.188	1.322	0.02178	AC078883.1	ENSG00000225205	ENSG00000225205
7.842e-05	1.187	3.634	0.000543	BCL2	ENSG00000171791	ENSG00000171791
8.004e-05	1.187	0.7451	0.0005506	LINC00884	ENSG00000233058	ENSG00000233058
0.0006886	1.187	3.599	0.002924	SKAP1	ENSG00000141293	ENSG00000141293
3.78e-06	1.186	8.565	6.139e-05	HSP90B1	ENSG00000166598	ENSG00000166598
0.003554	1.186	3.946	0.01094	CCDC144A	ENSG00000170160	ENSG00000170160
3.739e-07	1.185	4.039	1.328e-05	RFLNB	ENSG00000183688	ENSG00000183688
1.76e-05	1.185	2.267	0.0001797	FBXW8	ENSG00000174989	ENSG00000174989
1.324e-09	1.183	3.867	4.505e-07	ERO1B	ENSG00000086619	ENSG00000086619
1.074e-08	1.182	3.217	1.425e-06	SFMBT2	ENSG00000198879	ENSG00000198879
0.001751	1.182	0.2385	0.006145	HIST1H2AE	ENSG00000277075	ENSG00000277075
8.083e-07	1.181	1.994	2.189e-05	IRAK2	ENSG00000134070	ENSG00000134070
0.0004031	1.181	7.794	0.001929	HERPUD1	ENSG00000051108	ENSG00000051108
1.11e-07	1.18	3.648	5.999e-06	SEC24A	ENSG00000113615	ENSG00000113615
1.782e-05	1.18	2.29	0.0001816	TTC9	ENSG00000133985	ENSG00000133985
0.0002885	1.18	-0.2846	0.001487	ALMS1-IT1	ENSG00000230002	ENSG00000230002
1.602e-07	1.179	2.576	7.599e-06	AC011939.2	ENSG00000261544	ENSG00000261544
0.0009085	1.179	0.04182	0.003647	DRAIC	ENSG00000245750	ENSG00000245750
4.445e-05	1.178	2.671	0.0003591	TCP11L2	ENSG00000166046	ENSG00000166046
0.0002001	1.178	0.6103	0.001112	AC093462.1	ENSG00000277324	ENSG00000277324
0.000129	1.177	2.261	0.0007895	SHC2	ENSG00000129946	ENSG00000129946
0.0001805	1.177	0.09215	0.001031	AC005674.2	ENSG00000261490	ENSG00000261490
0.0006814	1.177	2.484	0.002899	NCF2	ENSG00000116701	ENSG00000116701
0.04685	1.176	-0.4688	0.08758	LINC01857	ENSG00000224137	ENSG00000224137
2.339e-08	1.174	1.844	2.261e-06	SPINDOC	ENSG00000168005	ENSG00000168005
6.448e-05	1.174	0.5068	0.0004748	CCNE1	ENSG00000105173	ENSG00000105173
0.0007129	1.174	2.788	0.003005	SYK	ENSG00000165025	ENSG00000165025
3.383e-07	1.173	5.772	1.244e-05	FNDC3B	ENSG00000075420	ENSG00000075420
0.0002588	1.173	1.561	0.001358	RNF215	ENSG00000099999	ENSG00000099999
0.0004477	1.172	3.294	0.002096	PRKAR2B	ENSG00000005249	ENSG00000005249
0.0042	1.17	-0.3092	0.01249	SPDYA	ENSG00000163806	ENSG00000163806
0.0001619	1.168	1.33	0.0009469	ALPK3	ENSG00000136383	ENSG00000136383
0.0001645	1.168	2.04	0.000959	IL18R1	ENSG00000115604	ENSG00000115604
1.604e-05	1.166	3.695	0.0001686	AL627171.2	ENSG00000282885	ENSG00000282885
5.631e-05	1.166	1.382	0.000428	FRAT1	ENSG00000165879	ENSG00000165879
0.0001288	1.166	2.092	0.0007883	AC068491.3	ENSG00000270190	ENSG00000270190
0.0006158	1.165	0.5681	0.00268	EML2-AS1	ENSG00000267757	ENSG00000267757
0.00995	1.165	0.3068	0.0249	LRRC24	ENSG00000254402	ENSG00000254402
1.632e-09	1.164	5.249	4.955e-07	CYLD	ENSG00000083799	ENSG00000083799
5.791e-05	1.164	2.29	0.000437	CCR1	ENSG00000163823	ENSG00000163823
2.574e-06	1.163	4.594	4.713e-05	N4BP1	ENSG00000102921	ENSG00000102921
1.611e-07	1.162	2.011	7.619e-06	HIC2	ENSG00000169635	ENSG00000169635
0.0001079	1.162	1.83	0.0006927	ZNF460	ENSG00000197714	ENSG00000197714
0.0002131	1.162	2.683	0.001169	EMID1	ENSG00000186998	ENSG00000186998
0.001929	1.161	0.5495	0.006649	AC015802.6	ENSG00000284526	ENSG00000284526
0.04423	1.161	-0.9236	0.08347	SLC16A12	ENSG00000152779	ENSG00000152779
1.428e-05	1.16	4.693	0.0001563	ZC3H12A	ENSG00000163874	ENSG00000163874
0.0001707	1.16	0.2331	0.0009875	AC073611.1	ENSG00000257605	ENSG00000257605
0.0008933	1.159	-0.5252	0.003602	PSMD6-AS1	ENSG00000243410	ENSG00000243410
1.055e-07	1.158	4.415	5.853e-06	FOXO1	ENSG00000150907	ENSG00000150907
7.9e-07	1.158	4.554	2.161e-05	GRK2	ENSG00000173020	ENSG00000173020
5.355e-06	1.158	2.688	7.828e-05	RELT	ENSG00000054967	ENSG00000054967
0.0005709	1.158	0.3136	0.002526	TSPOAP1	ENSG00000005379	ENSG00000005379
4.864e-08	1.157	5.029	3.69e-06	ATP13A3	ENSG00000133657	ENSG00000133657
1.153e-06	1.157	3.531	2.772e-05	ATP2A3	ENSG00000074370	ENSG00000074370
0.001168	1.156	0.3391	0.004447	FAAH2	ENSG00000165591	ENSG00000165591
1.479e-07	1.155	5.489	7.236e-06	MXD4	ENSG00000123933	ENSG00000123933
0.04199	1.154	-0.4986	0.07995	LINC01781	ENSG00000234184	ENSG00000234184
0.0003739	1.153	5.485	0.001818	RAC2	ENSG00000128340	ENSG00000128340
0.0004604	1.153	4.254	0.002138	EMB	ENSG00000170571	ENSG00000170571
0.0804	1.153	-0.01577	0.136	PGLYRP2	ENSG00000161031	ENSG00000161031
2.083e-10	1.152	4.144	1.418e-07	FURIN	ENSG00000140564	ENSG00000140564
1.758e-05	1.152	8.764	0.0001797	KLF6	ENSG00000067082	ENSG00000067082
1.283e-06	1.151	5.449	2.968e-05	ABHD17A	ENSG00000129968	ENSG00000129968
0.0001716	1.151	6.345	0.00099	PPP1R14B	ENSG00000173457	ENSG00000173457
0.001094	1.151	0.6295	0.004212	AC093010.2	ENSG00000241490	ENSG00000241490
1.177e-06	1.15	3.788	2.803e-05	MFSD12	ENSG00000161091	ENSG00000161091
0.002273	1.15	3.888	0.007594	BHLHE41	ENSG00000123095	ENSG00000123095
0.0001028	1.149	2.547	0.0006652	DENND5B	ENSG00000170456	ENSG00000170456
0.003102	1.149	5.018	0.009818	PCED1B-AS1	ENSG00000247774	ENSG00000247774
0.093	1.148	-0.2835	0.153	AL354733.3	ENSG00000235298	ENSG00000235298
8.741e-05	1.147	4.367	0.0005881	PTPN7	ENSG00000143851	ENSG00000143851
5.318e-07	1.145	3.245	1.632e-05	HIC1	ENSG00000177374	ENSG00000177374
8.175e-07	1.145	1.975	2.204e-05	INAFM2	ENSG00000259330	ENSG00000259330
5.242e-09	1.144	3.121	9.661e-07	KLF16	ENSG00000129911	ENSG00000129911
8.212e-07	1.142	3.993	2.205e-05	MAFK	ENSG00000198517	ENSG00000198517
1.93e-05	1.14	4.574	0.0001937	ECI1	ENSG00000167969	ENSG00000167969
7.679e-06	1.139	3.478	9.976e-05	SAMD4A	ENSG00000020577	ENSG00000020577
0.0001416	1.139	6.177	0.0008496	PRDM1	ENSG00000057657	ENSG00000057657
5.889e-08	1.136	3.582	4.172e-06	SIPA1L1	ENSG00000197555	ENSG00000197555
8.878e-08	1.136	3.85	5.408e-06	DMWD	ENSG00000185800	ENSG00000185800
1.02e-05	1.136	3.531	0.0001212	RASSF2	ENSG00000101265	ENSG00000101265
0.0002861	1.136	3.668	0.001476	TNFRSF10D	ENSG00000173530	ENSG00000173530
0.001271	1.136	1.977	0.004755	SLC17A9	ENSG00000101194	ENSG00000101194
0.002626	1.136	-0.1609	0.008567	DIABLO	ENSG00000184047	ENSG00000184047
0.01239	1.136	0.821	0.02978	TLR10	ENSG00000174123	ENSG00000174123
0.007288	1.135	3.113	0.01944	MEF2B	ENSG00000213999	ENSG00000213999
5.32e-06	1.134	2.826	7.796e-05	SH3TC1	ENSG00000125089	ENSG00000125089
1.103e-06	1.133	5.597	2.698e-05	GLS	ENSG00000115419	ENSG00000115419
0.0006788	1.133	6.052	0.002892	ADAMTS1	ENSG00000154734	ENSG00000154734
0.004043	1.132	-0.521	0.0121	HAO2	ENSG00000116882	ENSG00000116882
0.007785	1.132	4.933	0.02049	GZMK	ENSG00000113088	ENSG00000113088
1.109e-05	1.129	4.103	0.0001287	TET2	ENSG00000168769	ENSG00000168769
7.811e-06	1.128	0.2636	0.0001009	PSMD6-AS2	ENSG00000239653	ENSG00000239653
0.0005318	1.128	0.7377	0.002399	ACTR3C	ENSG00000106526	ENSG00000106526
0.002656	1.128	3.695	0.008646	ADAM12	ENSG00000148848	ENSG00000148848
1.392e-06	1.127	3.965	3.131e-05	TLK2	ENSG00000146872	ENSG00000146872
1.037e-05	1.127	3.649	0.0001226	NAGLU	ENSG00000108784	ENSG00000108784
0.005829	1.127	-0.3078	0.01625	AC011446.2	ENSG00000267598	ENSG00000267598
0.005827	1.126	2.192	0.01625	LILRB2	ENSG00000131042	ENSG00000131042
0.0001437	1.124	0.6375	0.0008601	CDC42-IT1	ENSG00000230068	ENSG00000230068
1.749e-05	1.123	0.932	0.0001791	ESR1	ENSG00000091831	ENSG00000091831
1.825e-05	1.123	4.111	0.0001847	LINC00342	ENSG00000232931	ENSG00000232931
0.008837	1.123	0.7147	0.02264	FCRLB	ENSG00000162746	ENSG00000162746
1.521e-05	1.121	4.306	0.0001627	ZNRF1	ENSG00000186187	ENSG00000186187
0.007144	1.121	7.287	0.01912	CXCR4	ENSG00000121966	ENSG00000121966
0.0004757	1.12	2.761	0.002198	SH2D2A	ENSG00000027869	ENSG00000027869
0.002217	1.119	4.916	0.007445	LIME1	ENSG00000203896	ENSG00000203896
0.0003706	1.118	1.297	0.001805	AC040970.1	ENSG00000253210	ENSG00000253210
9.734e-09	1.117	4.467	1.376e-06	ATXN7	ENSG00000163635	ENSG00000163635
2.148e-08	1.117	3.74	2.168e-06	TRAF3	ENSG00000131323	ENSG00000131323
1.764e-07	1.117	3.889	8.088e-06	ABL1	ENSG00000097007	ENSG00000097007
1.362e-05	1.117	1.378	0.0001503	URB2	ENSG00000135763	ENSG00000135763
0.001794	1.117	-0.6499	0.006262	KLF7-IT1	ENSG00000237892	ENSG00000237892
0.01446	1.117	0.6946	0.03372	TNFSF8	ENSG00000106952	ENSG00000106952
2.692e-05	1.116	3.403	0.0002474	SLC25A28	ENSG00000155287	ENSG00000155287
1.108e-08	1.115	4.658	1.458e-06	EHD1	ENSG00000110047	ENSG00000110047
6.753e-07	1.114	2.143	1.937e-05	TET3	ENSG00000187605	ENSG00000187605
8.825e-05	1.114	3.964	0.0005922	RAB30	ENSG00000137502	ENSG00000137502
0.005242	1.114	0.31	0.01494	TEC	ENSG00000135605	ENSG00000135605
0.0001219	1.113	3.084	0.0007614	SAMD5	ENSG00000203727	ENSG00000203727
0.001395	1.112	2.127	0.005109	SLAMF1	ENSG00000117090	ENSG00000117090
1.034e-07	1.111	4.562	5.853e-06	NCK2	ENSG00000071051	ENSG00000071051
6.826e-06	1.111	4.074	9.244e-05	MGAT4B	ENSG00000161013	ENSG00000161013
1.969e-05	1.111	3.615	0.0001967	HMOX1	ENSG00000100292	ENSG00000100292
9.324e-10	1.11	4.035	3.743e-07	FBRS	ENSG00000156860	ENSG00000156860
1.675e-06	1.11	2.557	3.535e-05	SPAG1	ENSG00000104450	ENSG00000104450
7.842e-06	1.11	3.961	0.0001011	LPIN2	ENSG00000101577	ENSG00000101577
0.006432	1.109	0.708	0.01755	EOMES	ENSG00000163508	ENSG00000163508
0.000501	1.108	3.509	0.002289	TUBB3	ENSG00000258947	ENSG00000258947
0.002645	1.108	1.765	0.008614	MYBL1	ENSG00000185697	ENSG00000185697
0.004925	1.108	2.857	0.01419	HSD11B1	ENSG00000117594	ENSG00000117594
6.122e-06	1.107	3.222	8.565e-05	CDC14A	ENSG00000079335	ENSG00000079335
0.008683	1.107	-0.04589	0.02233	AC012645.3	ENSG00000261416	ENSG00000261416
8.15e-05	1.106	1.159	0.000557	HHIPL1	ENSG00000182218	ENSG00000182218
0.0002006	1.106	4.561	0.001113	ST6GAL1	ENSG00000073849	ENSG00000073849
0.001605	1.106	-0.3815	0.005726	AC092756.1	ENSG00000259771	ENSG00000259771
2.812e-07	1.105	6.247	1.095e-05	EZR	ENSG00000092820	ENSG00000092820
8.402e-06	1.105	3.48	0.0001059	LHFPL2	ENSG00000145685	ENSG00000145685
2.22e-08	1.104	3.861	2.186e-06	GNA12	ENSG00000146535	ENSG00000146535
0.001029	1.104	3.363	0.004022	CYTH4	ENSG00000100055	ENSG00000100055
1.793e-06	1.102	7.123	3.703e-05	NFKBIZ	ENSG00000144802	ENSG00000144802
0.0006957	1.102	3.663	0.002949	CD247	ENSG00000198821	ENSG00000198821
3.06e-08	1.099	4.728	2.722e-06	KCMF1	ENSG00000176407	ENSG00000176407
0.01763	1.099	1.837	0.03957	LILRB4	ENSG00000186818	ENSG00000186818
6.768e-09	1.098	4.862	1.023e-06	HCG18	ENSG00000231074	ENSG00000231074
9.588e-07	1.097	2.985	2.485e-05	FBRSL1	ENSG00000112787	ENSG00000112787
1.376e-06	1.097	7.554	3.104e-05	GNAI2	ENSG00000114353	ENSG00000114353
1.908e-09	1.096	3.057	5.15e-07	ZNF335	ENSG00000198026	ENSG00000198026
0.0001434	1.095	0.4805	0.0008585	SCX	ENSG00000260428	ENSG00000260428
0.001092	1.095	1.243	0.004206	SIDT1	ENSG00000072858	ENSG00000072858
4.211e-05	1.094	0.8607	0.0003457	AL365203.2	ENSG00000273038	ENSG00000273038
0.0001861	1.094	6.727	0.001054	H1FX	ENSG00000184897	ENSG00000184897
0.007345	1.094	3.659	0.01955	CD8A	ENSG00000153563	ENSG00000153563
1.176e-05	1.093	2.134	0.0001355	ZFAT	ENSG00000066827	ENSG00000066827
0.0005696	1.092	2.84	0.002522	SEZ6L2	ENSG00000174938	ENSG00000174938
0.001225	1.092	0.5688	0.004623	ASPHD1	ENSG00000174939	ENSG00000174939
0.001229	1.092	4.65	0.004634	MBP	ENSG00000197971	ENSG00000197971
0.0012	1.091	0.4198	0.004543	LTA	ENSG00000226979	ENSG00000226979
7.888e-06	1.09	1.329	0.0001015	KCNIP3	ENSG00000115041	ENSG00000115041
0.001687	1.09	-0.3954	0.005963	ABTB2	ENSG00000166016	ENSG00000166016
0.0001723	1.089	1.219	0.0009931	AP000240.1	ENSG00000273017	ENSG00000273017
0.0003633	1.088	0.7875	0.001777	CRACR2A	ENSG00000130038	ENSG00000130038
1.113e-09	1.087	3.258	4.25e-07	TENT4A	ENSG00000112941	ENSG00000112941
2.948e-06	1.087	3.431	5.18e-05	ENTR1	ENSG00000165689	ENSG00000165689
9.705e-06	1.087	6.035	0.000117	STK4	ENSG00000101109	ENSG00000101109
0.001845	1.087	5.346	0.006404	RCAN1	ENSG00000159200	ENSG00000159200
2.609e-06	1.086	0.7518	4.745e-05	AC009996.1	ENSG00000259659	ENSG00000259659
0.1955	1.082	1.143	0.2803	IL17A	ENSG00000112115	ENSG00000112115
0.0003949	1.08	2.32	0.001896	VAV1	ENSG00000141968	ENSG00000141968
0.0004208	1.08	1.394	0.001995	ARG2	ENSG00000081181	ENSG00000081181
0.002194	1.08	-0.2347	0.007379	AFF2	ENSG00000155966	ENSG00000155966
0.0001832	1.079	0.6086	0.001044	AC002553.1	ENSG00000227782	ENSG00000227782
3.544e-05	1.078	2.72	0.0003035	LLGL2	ENSG00000073350	ENSG00000073350
2.41e-07	1.077	5.38	9.929e-06	SPEN	ENSG00000065526	ENSG00000065526
0.0007964	1.077	1.829	0.003283	IQCN	ENSG00000130518	ENSG00000130518
0.001652	1.077	7.388	0.005861	PHLDA1	ENSG00000139289	ENSG00000139289
3.741e-07	1.075	5.406	1.328e-05	PLK3	ENSG00000173846	ENSG00000173846
9.091e-06	1.074	4.436	0.0001115	TNS3	ENSG00000136205	ENSG00000136205
0.001273	1.074	1.711	0.004763	SLFN12L	ENSG00000205045	ENSG00000205045
0.01756	1.074	0.9794	0.03945	AC093772.1	ENSG00000248491	ENSG00000248491
4.779e-06	1.073	4.118	7.25e-05	ZBTB10	ENSG00000205189	ENSG00000205189
0.0004496	1.073	0.6193	0.002101	LINC00426	ENSG00000238121	ENSG00000238121
0.01257	1.073	-0.1925	0.03014	KCNC3	ENSG00000131398	ENSG00000131398
2.927e-05	1.072	7.106	0.0002635	SSR3	ENSG00000114850	ENSG00000114850
3.257e-06	1.071	3.149	5.453e-05	EID2	ENSG00000176396	ENSG00000176396
2.516e-05	1.07	5.106	0.0002349	PDXK	ENSG00000160209	ENSG00000160209
0.0001604	1.07	0.7843	0.0009402	AL355304.1	ENSG00000232618	ENSG00000232618
0.0005534	1.07	0.1463	0.002473	LINC01619	ENSG00000257242	ENSG00000257242
0.0007556	1.07	0.6431	0.003149	GPR35	ENSG00000178623	ENSG00000178623
0.0001329	1.069	1.214	0.0008086	ZNF775	ENSG00000196456	ENSG00000196456
0.003067	1.067	2.407	0.009723	AIM2	ENSG00000163568	ENSG00000163568
1.568e-06	1.066	3.543	3.39e-05	UBR4	ENSG00000127481	ENSG00000127481
1.945e-06	1.066	3.502	3.914e-05	DGAT1	ENSG00000185000	ENSG00000185000
5.824e-05	1.065	3.982	0.0004386	LCP2	ENSG00000043462	ENSG00000043462
0.001188	1.065	2.838	0.004504	AL021155.5	ENSG00000285646	ENSG00000285646
7.537e-05	1.064	0.2627	0.0005289	AC103703.1	ENSG00000283045	ENSG00000283045
0.0002006	1.064	6.963	0.001113	CYTOR	ENSG00000222041	ENSG00000222041
1.22e-05	1.062	5.366	0.0001392	MAP3K8	ENSG00000107968	ENSG00000107968
0.0002495	1.062	0.6537	0.00132	AP001033.2	ENSG00000273284	ENSG00000273284
0.001051	1.062	0.2461	0.004089	FAM71F2	ENSG00000205085	ENSG00000205085
2.35e-07	1.061	3.75	9.759e-06	N4BP2	ENSG00000078177	ENSG00000078177
0.0001814	1.061	1.366	0.001035	AC026356.2	ENSG00000276115	ENSG00000276115
0.0002334	1.061	2.785	0.001256	COL23A1	ENSG00000050767	ENSG00000050767
0.05739	1.061	2.035	0.1033	APOBEC3A	ENSG00000128383	ENSG00000128383
5.886e-09	1.06	3.545	9.804e-07	MNT	ENSG00000070444	ENSG00000070444
2.312e-07	1.06	1.917	9.699e-06	DGKQ	ENSG00000145214	ENSG00000145214
0.0002572	1.06	1.225	0.001354	TNRC6C-AS1	ENSG00000204282	ENSG00000204282
0.002196	1.059	-0.08807	0.007384	MMP25	ENSG00000008516	ENSG00000008516
1.209e-06	1.058	4.779	2.849e-05	PGP	ENSG00000184207	ENSG00000184207
0.0006129	1.058	0.4509	0.00267	AC079305.1	ENSG00000222043	ENSG00000222043
2.528e-09	1.057	3.466	6.185e-07	TMEM8A	ENSG00000129925	ENSG00000129925
1.78e-08	1.057	4.753	1.935e-06	HERC1	ENSG00000103657	ENSG00000103657
2.393e-05	1.057	1.842	0.000225	DLG3	ENSG00000082458	ENSG00000082458
0.0001185	1.057	3.681	0.0007435	SORL1	ENSG00000137642	ENSG00000137642
9.361e-09	1.055	3.085	1.37e-06	ZDHHC18	ENSG00000204160	ENSG00000204160
0.001827	1.055	-0.2568	0.006362	LINC01465	ENSG00000221949	ENSG00000221949
4.045e-09	1.054	2.929	7.817e-07	SESN2	ENSG00000130766	ENSG00000130766
1.422e-08	1.054	4.551	1.687e-06	MSI2	ENSG00000153944	ENSG00000153944
1.048e-07	1.054	3.644	5.853e-06	BTAF1	ENSG00000095564	ENSG00000095564
2.261e-07	1.054	3.868	9.66e-06	CBL	ENSG00000110395	ENSG00000110395
4.258e-06	1.054	9.44	6.646e-05	HSP90AA1	ENSG00000080824	ENSG00000080824
0.0004952	1.054	3.444	0.002271	PTPN22	ENSG00000134242	ENSG00000134242
0.01095	1.054	0.2877	0.02696	KRT86	ENSG00000170442	ENSG00000170442
4.51e-09	1.052	4.79	8.61e-07	JOSD1	ENSG00000100221	ENSG00000100221
1.037e-05	1.052	3.671	0.0001226	JAK3	ENSG00000105639	ENSG00000105639
3.916e-05	1.049	4.19	0.0003271	HSPA13	ENSG00000155304	ENSG00000155304
0.0004289	1.046	0.934	0.002024	AC026471.1	ENSG00000260267	ENSG00000260267
4.286e-08	1.045	2.997	3.41e-06	PPRC1	ENSG00000148840	ENSG00000148840
0.00679	1.045	-0.0001394	0.01834	PLCXD2	ENSG00000240891	ENSG00000240891
1.584e-06	1.044	5.161	3.402e-05	FNDC3A	ENSG00000102531	ENSG00000102531
0.0002657	1.044	1.814	0.00139	GPR160	ENSG00000173890	ENSG00000173890
0.003623	1.044	0.2683	0.01109	TLR7	ENSG00000196664	ENSG00000196664
0.009853	1.044	5.119	0.0247	PRSS12	ENSG00000164099	ENSG00000164099
4.366e-10	1.043	3.686	2.531e-07	SRF	ENSG00000112658	ENSG00000112658
4.879e-08	1.043	4.735	3.69e-06	SPTY2D1	ENSG00000179119	ENSG00000179119
1.48e-06	1.043	7.766	3.256e-05	CD44	ENSG00000026508	ENSG00000026508
9.506e-05	1.043	2.899	0.000625	CCDC88B	ENSG00000168071	ENSG00000168071
0.07624	1.043	1.268	0.1303	DHRS9	ENSG00000073737	ENSG00000073737
3.47e-07	1.042	7.156	1.269e-05	RRBP1	ENSG00000125844	ENSG00000125844
6.755e-07	1.042	3.804	1.937e-05	ZSWIM6	ENSG00000130449	ENSG00000130449
0.002945	1.042	0.6791	0.009415	MOCOS	ENSG00000075643	ENSG00000075643
0.0128	1.041	3.729	0.03056	MASP1	ENSG00000127241	ENSG00000127241
0.01951	1.04	-0.5655	0.04298	AC127521.1	ENSG00000262823	ENSG00000262823
2.265e-07	1.039	5.137	9.66e-06	NEDD9	ENSG00000111859	ENSG00000111859
0.0001294	1.039	3.529	0.0007914	ENDOG	ENSG00000167136	ENSG00000167136
0.001038	1.039	5.325	0.004046	PLPP5	ENSG00000147535	ENSG00000147535
0.006366	1.039	2.514	0.01743	EGFLAM	ENSG00000164318	ENSG00000164318
0.02501	1.039	-0.1979	0.05242	SLC15A2	ENSG00000163406	ENSG00000163406
0.06473	1.039	0.007442	0.1143	GTSF1	ENSG00000170627	ENSG00000170627
1.566e-05	1.038	1.82	0.0001663	LMTK2	ENSG00000164715	ENSG00000164715
2.414e-05	1.038	3.694	0.0002267	PAPSS2	ENSG00000198682	ENSG00000198682
0.0003078	1.038	5.976	0.001563	MCAM	ENSG00000076706	ENSG00000076706
6.295e-07	1.037	3.485	1.846e-05	DENND3	ENSG00000105339	ENSG00000105339
3.092e-06	1.037	4.535	5.304e-05	PELI1	ENSG00000197329	ENSG00000197329
3.716e-05	1.037	6.641	0.0003146	CTSZ	ENSG00000101160	ENSG00000101160
5.705e-07	1.036	3.901	1.734e-05	STK10	ENSG00000072786	ENSG00000072786
2.275e-05	1.036	2.904	0.0002179	EIF2AK3	ENSG00000172071	ENSG00000172071
7.644e-07	1.035	5.512	2.111e-05	CTDNEP1	ENSG00000175826	ENSG00000175826
1.975e-05	1.035	3.877	0.0001972	MARK2	ENSG00000072518	ENSG00000072518
0.02456	1.035	2.784	0.05167	KCNJ8	ENSG00000121361	ENSG00000121361
3.032e-06	1.034	5.808	5.262e-05	HSPH1	ENSG00000120694	ENSG00000120694
9.719e-06	1.034	2.476	0.000117	TMEM131L	ENSG00000121210	ENSG00000121210
0.001498	1.034	2.236	0.005418	STARD5	ENSG00000172345	ENSG00000172345
1.873e-08	1.033	3.865	1.982e-06	TCF3	ENSG00000071564	ENSG00000071564
6.383e-05	1.033	2.882	0.0004711	RHBDD1	ENSG00000144468	ENSG00000144468
2.143e-06	1.032	5.582	4.152e-05	SMCHD1	ENSG00000101596	ENSG00000101596
3.883e-06	1.032	4.972	6.217e-05	PIM1	ENSG00000137193	ENSG00000137193
7.767e-05	1.032	4.267	0.00054	OTUD1	ENSG00000165312	ENSG00000165312
0.007527	1.032	1.458	0.01993	CLNK	ENSG00000109684	ENSG00000109684
0.06479	1.032	-0.486	0.1144	PTCHD4	ENSG00000244694	ENSG00000244694
0.08589	1.032	6.077	0.1434	WNT5A	ENSG00000114251	ENSG00000114251
3.45e-07	1.031	3.454	1.265e-05	CGAS	ENSG00000164430	ENSG00000164430
0.0006234	1.03	1.619	0.002704	AL354740.1	ENSG00000225339	ENSG00000225339
6.426e-08	1.029	5.356	4.432e-06	KPNA4	ENSG00000186432	ENSG00000186432
9.312e-06	1.029	3.409	0.0001133	EMILIN2	ENSG00000132205	ENSG00000132205
2.163e-06	1.028	6.934	4.165e-05	MIDN	ENSG00000167470	ENSG00000167470
0.001281	1.028	2.399	0.004787	ALDH1L2	ENSG00000136010	ENSG00000136010
5.995e-08	1.027	4.607	4.228e-06	RAPGEF1	ENSG00000107263	ENSG00000107263
2.558e-05	1.027	2.75	0.000238	KLF12	ENSG00000118922	ENSG00000118922
0.0002887	1.027	3.23	0.001487	SELPLG	ENSG00000110876	ENSG00000110876
7.426e-05	1.026	3.134	0.000524	KIF13B	ENSG00000197892	ENSG00000197892
0.0003286	1.026	4.053	0.001647	RASSF5	ENSG00000266094	ENSG00000266094
0.0007386	1.026	1.023	0.003098	TMEM200C	ENSG00000206432	ENSG00000206432
0.006974	1.026	1.76	0.01873	RUBCNL	ENSG00000102445	ENSG00000102445
1.679e-05	1.025	1.934	0.0001744	KNTC1	ENSG00000184445	ENSG00000184445
8.151e-05	1.025	3.399	0.000557	NID2	ENSG00000087303	ENSG00000087303
7.954e-06	1.023	5.999	0.000102	KMT2A	ENSG00000118058	ENSG00000118058
7.191e-05	1.022	6.775	0.0005129	ANKRD28	ENSG00000206560	ENSG00000206560
4.171e-06	1.021	3.838	6.536e-05	SYVN1	ENSG00000162298	ENSG00000162298
8.819e-06	1.021	3.897	0.0001094	CAMK2N1	ENSG00000162545	ENSG00000162545
0.007359	1.021	-0.3748	0.01958	ZFP92	ENSG00000189420	ENSG00000189420
0.1234	1.021	8.016	0.1921	LYZ	ENSG00000090382	ENSG00000090382
1.695e-07	1.02	5.01	7.898e-06	EIF4G3	ENSG00000075151	ENSG00000075151
0.0003853	1.02	3.889	0.001862	CCDC102B	ENSG00000150636	ENSG00000150636
0.04038	1.02	2.058	0.07754	PAIP2B	ENSG00000124374	ENSG00000124374
9.799e-05	1.019	5.85	0.0006397	UGCG	ENSG00000148154	ENSG00000148154
0.1617	1.019	-0.5278	0.2395	PROK2	ENSG00000163421	ENSG00000163421
3.683e-08	1.018	2.308	3.117e-06	MED26	ENSG00000105085	ENSG00000105085
4.696e-08	1.018	6.435	3.586e-06	ANKRD11	ENSG00000167522	ENSG00000167522
8.009e-07	1.018	5.598	2.173e-05	SRPRA	ENSG00000182934	ENSG00000182934
2.86e-06	1.018	4.337	5.076e-05	CCDC88C	ENSG00000015133	ENSG00000015133
2.02e-05	1.018	1.947	0.0002	ADAMTSL4-AS1	ENSG00000203804	ENSG00000203804
9.29e-05	1.018	4.915	0.0006147	CYP7B1	ENSG00000172817	ENSG00000172817
0.02028	1.018	0.5781	0.04434	AC037198.1	ENSG00000276107	ENSG00000276107
0.0004207	1.017	4.552	0.001995	PDGFA	ENSG00000197461	ENSG00000197461
0.008138	1.017	1.821	0.02121	ZNF831	ENSG00000124203	ENSG00000124203
4.258e-08	1.016	4.068	3.41e-06	ITPRIP	ENSG00000148841	ENSG00000148841
2.376e-07	1.015	4.366	9.84e-06	TRAM2	ENSG00000065308	ENSG00000065308
1.477e-06	1.014	2.537	3.256e-05	ZBED4	ENSG00000100426	ENSG00000100426
4.327e-05	1.014	5.714	0.0003519	KCNQ1OT1	ENSG00000269821	ENSG00000269821
0.004513	1.014	4.968	0.01324	ADAMTS9	ENSG00000163638	ENSG00000163638
1.443e-09	1.013	4.274	4.695e-07	SLC35E1	ENSG00000127526	ENSG00000127526
6.823e-09	1.012	3.971	1.023e-06	CERK	ENSG00000100422	ENSG00000100422
3.593e-06	1.012	4.948	5.897e-05	ARL5B	ENSG00000165997	ENSG00000165997
0.3574	1.012	1.123	0.4555	IL36G	ENSG00000136688	ENSG00000136688
8.102e-05	1.011	1.493	0.0005541	CIB2	ENSG00000136425	ENSG00000136425
0.01595	1.011	-0.5652	0.03653	AC092835.1	ENSG00000233757	ENSG00000233757
0.0007458	1.01	5.349	0.00312	ICAM3	ENSG00000076662	ENSG00000076662
0.005963	1.01	0.9272	0.01655	FAM184A	ENSG00000111879	ENSG00000111879
0.01389	1.01	-0.06917	0.03268	PLIN5	ENSG00000214456	ENSG00000214456
5.22e-07	1.009	4.835	1.612e-05	PHC2	ENSG00000134686	ENSG00000134686
0.0002484	1.009	0.2646	0.001315	CDKN2B-AS1	ENSG00000240498	ENSG00000240498
4.009e-10	1.008	4.877	2.414e-07	SAMD4B	ENSG00000179134	ENSG00000179134
0.0104	1.007	2.339	0.02584	NTN1	ENSG00000065320	ENSG00000065320
3.469e-05	1.005	8.785	0.0003	SRGN	ENSG00000122862	ENSG00000122862
0.0009432	1.004	2.152	0.00375	TOX	ENSG00000198846	ENSG00000198846
2.067e-07	1.003	2.599	9.115e-06	TADA2B	ENSG00000173011	ENSG00000173011
1.792e-05	1.003	1.479	0.0001824	CNNM4	ENSG00000158158	ENSG00000158158
5.423e-05	1.003	5.243	0.0004156	NABP1	ENSG00000173559	ENSG00000173559
0.001598	1.002	0.7876	0.005704	ADAP1	ENSG00000105963	ENSG00000105963
0.01535	1.002	2.517	0.03531	LRRN3	ENSG00000173114	ENSG00000173114
1.482e-08	1.001	3.634	1.744e-06	POU2F1	ENSG00000143190	ENSG00000143190
7.772e-05	1.001	5.855	0.0005401	ABL2	ENSG00000143322	ENSG00000143322
0.0008393	1.001	1.404	0.003429	PARP15	ENSG00000173200	ENSG00000173200
0.008108	1.001	2.548	0.02115	VGLL3	ENSG00000206538	ENSG00000206538
0.01427	1.001	2.263	0.03339	AC243960.1	ENSG00000268027	ENSG00000268027
0.02323	1.001	0.8702	0.04943	GDF15	ENSG00000130513	ENSG00000130513
0.002501	1	3.798	0.008233	MMP19	ENSG00000123342	ENSG00000123342
1.589e-05	0.9997	3.531	0.0001674	SIRT1	ENSG00000096717	ENSG00000096717
5.638e-06	0.999	7.247	8.047e-05	SRRM2	ENSG00000167978	ENSG00000167978
1.628e-05	0.9961	2.333	0.0001704	KLHL15	ENSG00000174010	ENSG00000174010
0.0006718	0.996	-0.4359	0.002864	KIAA1211	ENSG00000109265	ENSG00000109265
2.616e-05	0.9959	5.331	0.0002423	SEPTIN6	ENSG00000125354	ENSG00000125354
3.759e-05	0.9956	3.869	0.0003173	BTBD6	ENSG00000184887	ENSG00000184887
0.004192	0.9948	2.671	0.01248	CCR6	ENSG00000112486	ENSG00000112486
2.021e-06	0.9945	4.038	4.001e-05	OSBP	ENSG00000110048	ENSG00000110048
5.02e-07	0.9943	2.187	1.575e-05	BRPF3	ENSG00000096070	ENSG00000096070
0.02164	0.9943	0.2786	0.04675	AP003774.2	ENSG00000236935	ENSG00000236935
1.56e-07	0.994	2.093	7.49e-06	FBXO46	ENSG00000177051	ENSG00000177051
7.617e-07	0.9937	5.086	2.11e-05	DIAPH1	ENSG00000131504	ENSG00000131504
4.921e-07	0.9936	4.132	1.563e-05	CARS2	ENSG00000134905	ENSG00000134905
0.001664	0.9935	8.863	0.0059	CYBA	ENSG00000051523	ENSG00000051523
1.767e-07	0.9929	4.218	8.088e-06	PLEKHM2	ENSG00000116786	ENSG00000116786
1.239e-06	0.9929	4.235	2.899e-05	CHD7	ENSG00000171316	ENSG00000171316
4.19e-07	0.9919	4.964	1.411e-05	ETV6	ENSG00000139083	ENSG00000139083
0.002154	0.9911	2.104	0.007267	RGPD5	ENSG00000015568	ENSG00000015568
5.448e-06	0.9891	5.047	7.891e-05	FBXW7	ENSG00000109670	ENSG00000109670
0.001021	0.9879	1.833	0.003998	TMEM108	ENSG00000144868	ENSG00000144868
7.78e-06	0.9878	5.582	0.0001007	NUFIP2	ENSG00000108256	ENSG00000108256
1.184e-07	0.9867	2.988	6.24e-06	YEATS2	ENSG00000163872	ENSG00000163872
0.0001442	0.9867	3.438	0.0008625	MRVI1	ENSG00000072952	ENSG00000072952
4.53e-06	0.986	2.953	6.96e-05	ZNF92	ENSG00000146757	ENSG00000146757
0.0003436	0.9852	4.287	0.001705	ARSA	ENSG00000100299	ENSG00000100299
0.005278	0.9842	0.2055	0.01502	EVC	ENSG00000072840	ENSG00000072840
0.00308	0.9838	2.072	0.009757	ADAMTS5	ENSG00000154736	ENSG00000154736
7.085e-05	0.9836	4.23	0.0005076	TBX2	ENSG00000121068	ENSG00000121068
0.001756	0.9835	1.617	0.006158	AC092807.3	ENSG00000282057	ENSG00000282057
1.556e-05	0.9831	1	0.0001657	PABPC1L	ENSG00000101104	ENSG00000101104
0.01648	0.983	2.031	0.03749	POU3F1	ENSG00000185668	ENSG00000185668
1.442e-06	0.9827	4.308	3.211e-05	TCF7	ENSG00000081059	ENSG00000081059
2.92e-09	0.9825	3.351	6.823e-07	ATG2A	ENSG00000110046	ENSG00000110046
1.244e-05	0.9823	3.339	0.0001409	ZCCHC2	ENSG00000141664	ENSG00000141664
5.673e-05	0.9822	1.751	0.0004305	SUSD1	ENSG00000106868	ENSG00000106868
0.002631	0.982	3.221	0.008579	CREB5	ENSG00000146592	ENSG00000146592
2.591e-07	0.9816	4.062	1.04e-05	HYOU1	ENSG00000149428	ENSG00000149428
3.589e-05	0.9816	3.604	0.0003068	STARD4	ENSG00000164211	ENSG00000164211
3.28e-06	0.9795	3.127	5.474e-05	KLHL21	ENSG00000162413	ENSG00000162413
2.481e-09	0.9792	5.563	6.164e-07	UBE2H	ENSG00000186591	ENSG00000186591
6.202e-05	0.9787	1.672	0.0004608	RAB11FIP4	ENSG00000131242	ENSG00000131242
0.0005048	0.9787	2.081	0.002304	AC008969.1	ENSG00000176593	ENSG00000176593
2.874e-06	0.9782	3.295	5.095e-05	THAP2	ENSG00000173451	ENSG00000173451
5.436e-06	0.9779	5.441	7.888e-05	FAM89B	ENSG00000176973	ENSG00000176973
0.006271	0.9771	2.511	0.01722	NRG1	ENSG00000157168	ENSG00000157168
8.27e-05	0.9766	5.43	0.0005636	RRAS	ENSG00000126458	ENSG00000126458
0.009513	0.9757	4.969	0.024	TNC	ENSG00000041982	ENSG00000041982
0.0006135	0.975	3.324	0.002673	NPIPB5	ENSG00000243716	ENSG00000243716
4.543e-05	0.9748	3.845	0.0003645	EPC2	ENSG00000135999	ENSG00000135999
0.01147	0.9747	6.654	0.02798	COL12A1	ENSG00000111799	ENSG00000111799
0.01463	0.9747	-0.3234	0.03401	COL19A1	ENSG00000082293	ENSG00000082293
0.002555	0.9739	0.7694	0.008376	TSPOAP1-AS1	ENSG00000265148	ENSG00000265148
9.404e-06	0.9734	3.958	0.000114	SATB1	ENSG00000182568	ENSG00000182568
8.633e-07	0.9733	3.838	2.295e-05	TBC1D9	ENSG00000109436	ENSG00000109436
0.005102	0.9731	5.437	0.01462	PCDH17	ENSG00000118946	ENSG00000118946
0.01234	0.9728	-0.597	0.02971	GIPR	ENSG00000010310	ENSG00000010310
3.828e-06	0.9727	3.825	6.183e-05	SH3GLB2	ENSG00000148341	ENSG00000148341
0.007793	0.9725	1.092	0.0205	ITGB3	ENSG00000259207	ENSG00000259207
0.006511	0.9722	3.814	0.01773	GZMM	ENSG00000197540	ENSG00000197540
2.159e-06	0.9721	6.591	4.165e-05	GOLGA4	ENSG00000144674	ENSG00000144674
0.001241	0.9717	0.332	0.004669	AC008074.2	ENSG00000260101	ENSG00000260101
0.01301	0.9715	0.2331	0.03095	AL022067.1	ENSG00000269919	ENSG00000269919
0.001311	0.9714	-0.07827	0.004872	AL080317.2	ENSG00000272356	ENSG00000272356
1.882e-06	0.9709	4.613	3.831e-05	AKT1	ENSG00000142208	ENSG00000142208
9.678e-07	0.9704	5.547	2.493e-05	SMG1	ENSG00000157106	ENSG00000157106
2.594e-05	0.9704	5.44	0.0002406	TNFAIP8	ENSG00000145779	ENSG00000145779
0.01698	0.9704	5.35	0.03841	SAMSN1	ENSG00000155307	ENSG00000155307
0.0002659	0.9693	5.516	0.00139	CSRNP1	ENSG00000144655	ENSG00000144655
0.01428	0.9693	1.088	0.03341	AC004585.1	ENSG00000266088	ENSG00000266088
0.01745	0.9691	1.746	0.03926	TLR2	ENSG00000137462	ENSG00000137462
0.0004928	0.969	6.42	0.002263	ITM2C	ENSG00000135916	ENSG00000135916
0.001038	0.969	0.6266	0.004046	AP002784.1	ENSG00000250519	ENSG00000250519
0.003535	0.9687	0.3815	0.01089	SLC2A5	ENSG00000142583	ENSG00000142583
0.09317	0.9687	6.274	0.1532	GNLY	ENSG00000115523	ENSG00000115523
0.003468	0.9678	5.695	0.01073	CD37	ENSG00000104894	ENSG00000104894
0.0003687	0.9674	-0.08017	0.001799	AC084018.2	ENSG00000274292	ENSG00000274292
0.0001115	0.967	3.518	0.00071	ACSL1	ENSG00000151726	ENSG00000151726
6.995e-05	0.9667	5.507	0.0005035	DLC1	ENSG00000164741	ENSG00000164741
0.01152	0.9663	3.451	0.02808	WFDC2	ENSG00000101443	ENSG00000101443
0.0003253	0.9659	0.2227	0.001634	LINC00265	ENSG00000188185	ENSG00000188185
1.813e-05	0.9656	1.536	0.0001841	ZKSCAN2-DT	ENSG00000274925	ENSG00000274925
0.003405	0.9653	5.424	0.01057	CST7	ENSG00000077984	ENSG00000077984
0.001489	0.9652	0.4779	0.005394	AC087741.1	ENSG00000262580	ENSG00000262580
7.534e-07	0.9648	3.137	2.095e-05	ZCCHC3	ENSG00000247315	ENSG00000247315
1.31e-06	0.963	3.516	2.991e-05	FAM193A	ENSG00000125386	ENSG00000125386
2.664e-07	0.9619	4.943	1.048e-05	TMED5	ENSG00000117500	ENSG00000117500
7.982e-05	0.9617	5.91	0.0005496	GLRX	ENSG00000173221	ENSG00000173221
1.333e-06	0.961	4.979	3.016e-05	EHMT1	ENSG00000181090	ENSG00000181090
0.03233	0.961	-0.6318	0.06466	ANGPTL6	ENSG00000130812	ENSG00000130812
0.01014	0.9605	1.335	0.02528	TXK	ENSG00000074966	ENSG00000074966
0.002942	0.9599	3.477	0.009409	CD84	ENSG00000066294	ENSG00000066294
0.0001586	0.9598	6.386	0.0009322	FILIP1L	ENSG00000168386	ENSG00000168386
0.001293	0.9588	2.693	0.004819	FICD	ENSG00000198855	ENSG00000198855
0.001777	0.9581	1.784	0.006216	TMEM71	ENSG00000165071	ENSG00000165071
0.009435	0.958	4.804	0.02383	CD7	ENSG00000173762	ENSG00000173762
0.05849	0.958	-0.501	0.1049	UPK3A	ENSG00000100373	ENSG00000100373
1.513e-05	0.9577	1.227	0.0001623	PRDM15	ENSG00000141956	ENSG00000141956
0.001157	0.9569	1.558	0.004416	TPRN	ENSG00000176058	ENSG00000176058
1.697e-08	0.9563	3.781	1.884e-06	ZZEF1	ENSG00000074755	ENSG00000074755
0.04841	0.9563	2.191	0.09001	FNDC1	ENSG00000164694	ENSG00000164694
3.938e-06	0.9559	2.36	6.272e-05	WDR7	ENSG00000091157	ENSG00000091157
8.89e-05	0.9557	0.05507	0.0005946	C3orf35	ENSG00000198590	ENSG00000198590
5.73e-06	0.9555	6.636	8.156e-05	MACF1	ENSG00000127603	ENSG00000127603
0.0008561	0.9553	1.758	0.003486	AC104695.3	ENSG00000270210	ENSG00000270210
3.736e-07	0.9551	5.991	1.328e-05	CHD2	ENSG00000173575	ENSG00000173575
0.0005526	0.9548	1.151	0.00247	MAPK8IP1	ENSG00000121653	ENSG00000121653
1.554e-05	0.9541	5.318	0.0001656	GLIPR1	ENSG00000139278	ENSG00000139278
0.0001886	0.9538	7.274	0.001065	IRF1	ENSG00000125347	ENSG00000125347
0.002119	0.9536	2.858	0.007169	GPR4	ENSG00000177464	ENSG00000177464
0.0005226	0.9531	2.878	0.002365	Z93930.2	ENSG00000226471	ENSG00000226471
0.009219	0.9525	6.196	0.02339	CXCL3	ENSG00000163734	ENSG00000163734
0.05033	0.9525	7.904	0.09292	CXCL2	ENSG00000081041	ENSG00000081041
0.007848	0.9509	5.296	0.02062	TRBC1	ENSG00000211751	ENSG00000211751
9.76e-07	0.9507	5.893	2.501e-05	MAP4K4	ENSG00000071054	ENSG00000071054
0.04273	0.9491	-0.8609	0.0811	AP005482.1	ENSG00000260302	ENSG00000260302
0.1018	0.9489	-0.2397	0.1645	PRSS16	ENSG00000112812	ENSG00000112812
0.0005253	0.948	1.117	0.002375	SLC45A4	ENSG00000022567	ENSG00000022567
0.001253	0.9473	7.512	0.0047	CEBPB	ENSG00000172216	ENSG00000172216
0.0003498	0.947	3.303	0.001727	PLXNC1	ENSG00000136040	ENSG00000136040
2.136e-07	0.9464	6.28	9.334e-06	IDS	ENSG00000010404	ENSG00000010404
6.723e-08	0.9458	5.469	4.579e-06	RAB21	ENSG00000080371	ENSG00000080371
1.907e-06	0.9458	2.833	3.863e-05	AP5B1	ENSG00000254470	ENSG00000254470
0.0003777	0.9458	1.89	0.001832	TNFSF14	ENSG00000125735	ENSG00000125735
3.388e-05	0.9455	3.861	0.000294	INO80	ENSG00000128908	ENSG00000128908
0.001536	0.9447	1.586	0.005526	SLA2	ENSG00000101082	ENSG00000101082
0.2599	0.9444	5.132	0.3522	CPA3	ENSG00000163751	ENSG00000163751
5.14e-07	0.9442	5.918	1.597e-05	DNAJC1	ENSG00000136770	ENSG00000136770
0.0002117	0.9442	4.496	0.001163	SLC39A14	ENSG00000104635	ENSG00000104635
0.0005996	0.9442	3.088	0.002624	ZNF708	ENSG00000182141	ENSG00000182141
0.007861	0.9442	3.238	0.02065	MPEG1	ENSG00000197629	ENSG00000197629
0.1183	0.9438	0.8377	0.1857	DPEP1	ENSG00000015413	ENSG00000015413
4.377e-05	0.9436	2.429	0.0003554	GALNT6	ENSG00000139629	ENSG00000139629
0.0001229	0.9434	4.101	0.0007644	PXDC1	ENSG00000168994	ENSG00000168994
0.004672	0.9432	1.813	0.01361	SCML4	ENSG00000146285	ENSG00000146285
0.005431	0.9422	3.931	0.01537	GREM1	ENSG00000166923	ENSG00000166923
0.01627	0.9412	-0.2627	0.0371	RASD2	ENSG00000100302	ENSG00000100302
0.001734	0.941	3.716	0.006096	LINC00513	ENSG00000233559	ENSG00000233559
2.541e-06	0.9401	4.458	4.675e-05	SLC66A2	ENSG00000122490	ENSG00000122490
0.001316	0.9398	1.714	0.004886	PIF1	ENSG00000140451	ENSG00000140451
4.278e-07	0.9396	2.944	1.428e-05	ABCC1	ENSG00000103222	ENSG00000103222
0.005178	0.9393	4.049	0.01481	RIPOR2	ENSG00000111913	ENSG00000111913
2.521e-07	0.9388	2.904	1.025e-05	UBE2O	ENSG00000175931	ENSG00000175931
0.0001355	0.9385	3.523	0.0008228	KIRREL1	ENSG00000183853	ENSG00000183853
0.01459	0.9384	0.8184	0.03394	NPIPB4	ENSG00000185864	ENSG00000185864
0.0006564	0.9381	0.1021	0.002809	ADPRHL1	ENSG00000153531	ENSG00000153531
1.842e-06	0.9379	4.075	3.774e-05	RLF	ENSG00000117000	ENSG00000117000
1.406e-06	0.9378	5.166	3.158e-05	KAT6A	ENSG00000083168	ENSG00000083168
8.431e-05	0.9372	2.791	0.0005714	LAG3	ENSG00000089692	ENSG00000089692
0.001767	0.9364	0.3433	0.00619	SLC25A25-AS1	ENSG00000234771	ENSG00000234771
8.804e-06	0.9363	5.845	0.0001093	FNBP1	ENSG00000187239	ENSG00000187239
0.000206	0.9361	4.08	0.001137	EPB41	ENSG00000159023	ENSG00000159023
9.991e-06	0.9352	4.343	0.0001193	MAML2	ENSG00000184384	ENSG00000184384
0.003333	0.9346	2.34	0.01039	AC139887.2	ENSG00000249592	ENSG00000249592
0.002333	0.9339	2.324	0.007752	PAOX	ENSG00000148832	ENSG00000148832
1.782e-06	0.9335	3.585	3.69e-05	SIK2	ENSG00000170145	ENSG00000170145
0.02997	0.9333	1.223	0.06078	RYR2	ENSG00000198626	ENSG00000198626
4.901e-07	0.9329	3.799	1.56e-05	CDC34	ENSG00000099804	ENSG00000099804
2.843e-06	0.9329	3.382	5.059e-05	MGAT5	ENSG00000152127	ENSG00000152127
0.001057	0.9328	1.227	0.004106	AKAP5	ENSG00000179841	ENSG00000179841
0.01196	0.9309	4.763	0.02895	PAPPA	ENSG00000182752	ENSG00000182752
1.334e-05	0.9307	3.51	0.0001482	LRRC8B	ENSG00000197147	ENSG00000197147
6.958e-08	0.9298	3.991	4.708e-06	PPP2R2D	ENSG00000175470	ENSG00000175470
0.2423	0.9296	-0.5172	0.3332	IGHD	ENSG00000211898	ENSG00000211898
0.007232	0.9294	5.203	0.01931	ADM	ENSG00000148926	ENSG00000148926
0.2503	0.9294	7.18	0.3417	APCDD1	ENSG00000154856	ENSG00000154856
8.554e-06	0.9286	4.955	0.0001071	PLEKHO1	ENSG00000023902	ENSG00000023902
0.02714	0.9286	0.7464	0.05611	UQCRHL	ENSG00000233954	ENSG00000233954
3.279e-07	0.9285	4.965	1.212e-05	PURB	ENSG00000146676	ENSG00000146676
0.03331	0.9282	-0.1872	0.0663	SIGLEC15	ENSG00000197046	ENSG00000197046
0.05311	0.9281	-0.5102	0.09698	FBXL16	ENSG00000127585	ENSG00000127585
2.63e-07	0.9278	4.662	1.048e-05	ZBTB1	ENSG00000126804	ENSG00000126804
3.776e-06	0.9266	4.763	6.139e-05	USP7	ENSG00000187555	ENSG00000187555
0.03319	0.9257	-0.1801	0.0661	ASGR2	ENSG00000161944	ENSG00000161944
3.29e-05	0.9252	1.855	0.0002872	ZNF579	ENSG00000218891	ENSG00000218891
0.0005653	0.9252	2.284	0.002512	AL049840.2	ENSG00000246451	ENSG00000246451
0.0004393	0.924	4.551	0.002063	BATF	ENSG00000156127	ENSG00000156127
0.008496	0.9235	0.2431	0.02193	FBXL19-AS1	ENSG00000260852	ENSG00000260852
0.0002341	0.923	1.991	0.001257	TIGD5	ENSG00000179886	ENSG00000179886
0.0007725	0.923	4.001	0.003202	STX11	ENSG00000135604	ENSG00000135604
0.01419	0.9225	0.6143	0.03323	CCDC141	ENSG00000163492	ENSG00000163492
2.467e-08	0.922	4.91	2.327e-06	ARIH1	ENSG00000166233	ENSG00000166233
0.001975	0.9219	-0.2443	0.006784	LINC01176	ENSG00000281404	ENSG00000281404
1.035e-08	0.9214	4.564	1.409e-06	JARID2	ENSG00000008083	ENSG00000008083
5.596e-08	0.9214	4.405	4.019e-06	MYO9B	ENSG00000099331	ENSG00000099331
2.018e-06	0.9214	3.813	4.001e-05	UPF1	ENSG00000005007	ENSG00000005007
0.003151	0.9213	2.839	0.009929	LRMP	ENSG00000118308	ENSG00000118308
0.0002129	0.921	3.405	0.001169	FAM102B	ENSG00000162636	ENSG00000162636
1.499e-05	0.9207	1.884	0.0001613	MAP3K10	ENSG00000130758	ENSG00000130758
8.334e-05	0.9202	1.186	0.000567	FUT4	ENSG00000196371	ENSG00000196371
0.004289	0.9202	2.059	0.01271	ELOVL2	ENSG00000197977	ENSG00000197977
6.917e-06	0.9198	3.891	9.321e-05	MOSMO	ENSG00000185716	ENSG00000185716
0.01901	0.9195	0.359	0.0421	MEFV	ENSG00000103313	ENSG00000103313
2.882e-06	0.9194	5.012	5.099e-05	MIR22HG	ENSG00000186594	ENSG00000186594
0.003229	0.919	6.297	0.01012	SDF2L1	ENSG00000128228	ENSG00000128228
0.02868	0.9189	2.104	0.05871	HSPA6	ENSG00000173110	ENSG00000173110
0.008178	0.9179	0.3851	0.0213	IRX5	ENSG00000176842	ENSG00000176842
0.05728	0.9179	-0.5337	0.1031	TRPC4	ENSG00000133107	ENSG00000133107
1.242e-06	0.9177	3.539	2.902e-05	CSNK1G1	ENSG00000169118	ENSG00000169118
3.071e-05	0.9169	5.361	0.0002728	SYNE1	ENSG00000131018	ENSG00000131018
0.0003957	0.9169	3.667	0.001899	DOCK10	ENSG00000135905	ENSG00000135905
1.313e-06	0.9166	4.312	2.991e-05	ST8SIA4	ENSG00000113532	ENSG00000113532
6.575e-05	0.9165	2.731	0.0004827	TRANK1	ENSG00000168016	ENSG00000168016
6.949e-06	0.9162	5.382	9.346e-05	CEP350	ENSG00000135837	ENSG00000135837
1.837e-06	0.916	3.388	3.769e-05	TBL1X	ENSG00000101849	ENSG00000101849
1.081e-07	0.9152	2.013	5.897e-06	KDM7A-DT	ENSG00000260231	ENSG00000260231
1.158e-06	0.9145	3.286	2.772e-05	NCKAP5L	ENSG00000167566	ENSG00000167566
0.02194	0.9144	0.8163	0.04727	LINC00299	ENSG00000236790	ENSG00000236790
1.906e-07	0.9143	2.737	8.527e-06	ZHX2	ENSG00000178764	ENSG00000178764
0.0006564	0.914	4.222	0.002809	PSD3	ENSG00000156011	ENSG00000156011
9.639e-05	0.9134	3.969	0.000633	ZNF217	ENSG00000171940	ENSG00000171940
0.02562	0.9134	0.8145	0.05349	GATA6	ENSG00000141448	ENSG00000141448
0.0002146	0.9132	3.493	0.001175	SLC43A2	ENSG00000167703	ENSG00000167703
0.0005183	0.9132	3.311	0.002351	PTAFR	ENSG00000169403	ENSG00000169403
0.05445	0.9132	2.782	0.0989	XCL1	ENSG00000143184	ENSG00000143184
3.745e-05	0.913	5.199	0.0003168	TNFRSF1B	ENSG00000028137	ENSG00000028137
6.502e-09	0.9129	3.629	1.018e-06	FBXO33	ENSG00000165355	ENSG00000165355
0.0002749	0.9125	2.126	0.001429	BTBD19	ENSG00000222009	ENSG00000222009
2.836e-05	0.9122	4.749	0.0002574	ITPR2	ENSG00000123104	ENSG00000123104
6.024e-05	0.9118	3.045	0.0004509	AGAP1	ENSG00000157985	ENSG00000157985
0.001271	0.9118	1.391	0.004755	PBX4	ENSG00000105717	ENSG00000105717
0.001438	0.9118	1.44	0.005241	AC005332.4	ENSG00000274712	ENSG00000274712
0.01144	0.9109	3.769	0.02792	AC004687.1	ENSG00000265206	ENSG00000265206
3.931e-05	0.9091	-0.03074	0.0003282	C1orf61	ENSG00000125462	ENSG00000125462
3.878e-07	0.9084	4.195	1.352e-05	ATP11A	ENSG00000068650	ENSG00000068650
0.02299	0.9075	-0.1779	0.04904	LINC01215	ENSG00000271856	ENSG00000271856
2.566e-08	0.9073	5.079	2.406e-06	ARCN1	ENSG00000095139	ENSG00000095139
0.05285	0.9073	2.518	0.09661	GPRC5A	ENSG00000013588	ENSG00000013588
0.001505	0.9072	7.548	0.005438	COL4A2	ENSG00000134871	ENSG00000134871
1.018e-07	0.9071	4.59	5.829e-06	FADS3	ENSG00000221968	ENSG00000221968
0.006136	0.9069	1.06	0.01693	CD274	ENSG00000120217	ENSG00000120217
5.783e-06	0.9065	5.665	8.212e-05	PTPRE	ENSG00000132334	ENSG00000132334
7.955e-07	0.9064	3.919	2.164e-05	NUP98	ENSG00000110713	ENSG00000110713
1.985e-08	0.9063	5.13	2.072e-06	MAP2K3	ENSG00000034152	ENSG00000034152
3.219e-06	0.9054	4.543	5.431e-05	KIAA0040	ENSG00000235750	ENSG00000235750
0.03209	0.9054	-0.04592	0.06428	LILRA1	ENSG00000104974	ENSG00000104974
0.003606	0.9053	4.931	0.01106	LOXL2	ENSG00000134013	ENSG00000134013
0.086	0.9052	-0.7079	0.1435	PHEX	ENSG00000102174	ENSG00000102174
3.091e-05	0.9046	4.015	0.0002738	FCHSD2	ENSG00000137478	ENSG00000137478
2.563e-07	0.9043	3.4	1.034e-05	SLC7A6	ENSG00000103064	ENSG00000103064
0.0006025	0.9038	3.107	0.002634	KIF21A	ENSG00000139116	ENSG00000139116
1.054e-05	0.9033	4.834	0.0001237	RELB	ENSG00000104856	ENSG00000104856
0.003237	0.9031	3.34	0.01014	NRCAM	ENSG00000091129	ENSG00000091129
0.001312	0.903	0.1977	0.004874	RFLNA	ENSG00000178882	ENSG00000178882
1.223e-05	0.9029	3.774	0.0001394	ZBTB11	ENSG00000066422	ENSG00000066422
3.706e-08	0.9024	4.653	3.119e-06	ST3GAL1	ENSG00000008513	ENSG00000008513
8.933e-07	0.9018	7.564	2.359e-05	SQSTM1	ENSG00000161011	ENSG00000161011
0.01747	0.9009	-0.2663	0.0393	HUNK	ENSG00000142149	ENSG00000142149
0.002452	0.9005	5.518	0.008088	FYB1	ENSG00000082074	ENSG00000082074
3.815e-06	0.9004	11.44	6.17e-05	MT-ND1	ENSG00000198888	ENSG00000198888
0.000291	0.8995	5.59	0.001496	TNFAIP2	ENSG00000185215	ENSG00000185215
3.128e-07	0.8989	3.71	1.184e-05	IL17RA	ENSG00000177663	ENSG00000177663
0.003123	0.8989	2.805	0.009857	PSTPIP1	ENSG00000140368	ENSG00000140368
0.003242	0.8989	3.057	0.01015	AC025164.1	ENSG00000245904	ENSG00000245904
0.02419	0.8988	-0.09731	0.05104	BASP1-AS1	ENSG00000215196	ENSG00000215196
0.007413	0.8982	1.975	0.0197	AC087190.1	ENSG00000260349	ENSG00000260349
2.425e-06	0.898	5.436	4.527e-05	ARFGAP3	ENSG00000242247	ENSG00000242247
0.0001812	0.8977	2.827	0.001034	RILPL1	ENSG00000188026	ENSG00000188026
8.72e-06	0.8968	3.232	0.0001088	ADNP2	ENSG00000101544	ENSG00000101544
9.342e-05	0.8966	2.849	0.0006164	ZNF275	ENSG00000063587	ENSG00000063587
0.01455	0.8966	0.1743	0.03389	AC061992.2	ENSG00000266970	ENSG00000266970
3.142e-07	0.8965	3.301	1.185e-05	BCOR	ENSG00000183337	ENSG00000183337
2.63e-05	0.8959	6.802	0.0002431	LMAN1	ENSG00000074695	ENSG00000074695
0.008287	0.8955	1.353	0.02152	FBXL22	ENSG00000197361	ENSG00000197361
4.959e-05	0.8944	2.86	0.0003872	NBEAL2	ENSG00000160796	ENSG00000160796
0.0002443	0.8944	3.317	0.001298	HELB	ENSG00000127311	ENSG00000127311
9.545e-05	0.8941	4.3	0.0006273	NRIP1	ENSG00000180530	ENSG00000180530
0.001252	0.8933	3.151	0.004697	SLC25A45	ENSG00000162241	ENSG00000162241
0.009226	0.8932	-0.4848	0.0234	AL136171.2	ENSG00000286071	ENSG00000286071
6.905e-07	0.8926	5.575	1.973e-05	MAP3K2	ENSG00000169967	ENSG00000169967
5.931e-05	0.8925	2.857	0.000445	WNT5B	ENSG00000111186	ENSG00000111186
4.712e-06	0.8912	2.987	7.169e-05	SMURF1	ENSG00000198742	ENSG00000198742
0.01738	0.8909	0.3918	0.03915	AC125807.2	ENSG00000250899	ENSG00000250899
0.005562	0.8901	-0.07997	0.01567	SLC1A2	ENSG00000110436	ENSG00000110436
0.05796	0.89	1.184	0.1042	RGS4	ENSG00000117152	ENSG00000117152
0.0002029	0.8898	3.027	0.001124	TNIK	ENSG00000154310	ENSG00000154310
2.329e-08	0.8894	3.073	2.261e-06	IRGQ	ENSG00000167378	ENSG00000167378
0.01016	0.8894	0.8986	0.02532	AC067930.8	ENSG00000287576	ENSG00000287576
0.08875	0.8884	1.286	0.1473	LMTK3	ENSG00000142235	ENSG00000142235
0.02002	0.8878	1.219	0.0439	SERPINB9P1	ENSG00000230438	ENSG00000230438
5.154e-07	0.8868	2.552	1.598e-05	ENTPD7	ENSG00000198018	ENSG00000198018
7.199e-07	0.8865	4.144	2.024e-05	EXT1	ENSG00000182197	ENSG00000182197
3.223e-05	0.8864	3.983	0.0002823	CASK	ENSG00000147044	ENSG00000147044
0.01512	0.8858	-0.5064	0.0349	AC114284.1	ENSG00000248927	ENSG00000248927
0.002696	0.8855	0.5434	0.008766	AC025569.1	ENSG00000258168	ENSG00000258168
0.03568	0.8852	-0.5238	0.07018	RADX	ENSG00000147231	ENSG00000147231
4.326e-08	0.8851	6.347	3.421e-06	GNB1	ENSG00000078369	ENSG00000078369
2.883e-05	0.8843	4.197	0.0002604	RAPGEF6	ENSG00000158987	ENSG00000158987
0.01615	0.8843	0.3516	0.03687	BX284613.2	ENSG00000231424	ENSG00000231424
0.009836	0.8841	1.411	0.02467	MEGF10	ENSG00000145794	ENSG00000145794
3.306e-05	0.8839	7.866	0.0002881	HSPA5	ENSG00000044574	ENSG00000044574
0.002495	0.8838	0.4185	0.008217	AL135791.1	ENSG00000236514	ENSG00000236514
0.04611	0.8835	3.801	0.08646	CYBB	ENSG00000165168	ENSG00000165168
0.005985	0.8833	7.489	0.0166	RGCC	ENSG00000102760	ENSG00000102760
0.009038	0.8832	3.674	0.02303	F3	ENSG00000117525	ENSG00000117525
0.0001239	0.8829	3.639	0.0007678	MAP3K4	ENSG00000085511	ENSG00000085511
7.316e-07	0.8828	5.037	2.049e-05	RYBP	ENSG00000163602	ENSG00000163602
0.01257	0.8823	0.3622	0.03014	HEXD-IT1	ENSG00000279066	ENSG00000279066
5.528e-05	0.8822	5.596	0.0004226	DERL1	ENSG00000136986	ENSG00000136986
7.165e-05	0.8819	5.162	0.0005117	HCLS1	ENSG00000180353	ENSG00000180353
6.158e-06	0.8814	4.055	8.608e-05	ADCY3	ENSG00000138031	ENSG00000138031
0.005341	0.8812	0.3345	0.01516	FSD1	ENSG00000105255	ENSG00000105255
9.631e-07	0.8809	4.145	2.492e-05	C16orf72	ENSG00000182831	ENSG00000182831
1.485e-05	0.8807	4.609	0.0001608	CEP170	ENSG00000143702	ENSG00000143702
2.977e-06	0.8804	5.48	5.207e-05	ATM	ENSG00000149311	ENSG00000149311
1.109e-06	0.8799	3.488	2.709e-05	FOXK2	ENSG00000141568	ENSG00000141568
1.735e-05	0.8799	4.864	0.0001781	SETD2	ENSG00000181555	ENSG00000181555
0.01012	0.8798	0.005394	0.02525	PAQR6	ENSG00000160781	ENSG00000160781
0.0004322	0.8797	5.499	0.002035	RESF1	ENSG00000174718	ENSG00000174718
0.002074	0.8794	4.185	0.007037	SELL	ENSG00000188404	ENSG00000188404
4.489e-05	0.8792	3.327	0.0003613	TRIM52	ENSG00000183718	ENSG00000183718
4.365e-06	0.8774	3.18	6.782e-05	ATXN7L3	ENSG00000087152	ENSG00000087152
0.0002572	0.8773	2.98	0.001354	TP53INP2	ENSG00000078804	ENSG00000078804
1.048e-05	0.8765	8.489	0.0001236	PPP1R15A	ENSG00000087074	ENSG00000087074
6.207e-08	0.8764	4.285	4.338e-06	DENND4A	ENSG00000174485	ENSG00000174485
0.08221	0.8764	1.523	0.1385	AL136987.1	ENSG00000236069	ENSG00000236069
1.068e-05	0.8762	2.937	0.0001248	TAPT1	ENSG00000169762	ENSG00000169762
1.656e-05	0.8761	5.545	0.0001725	VPS13C	ENSG00000129003	ENSG00000129003
0.000642	0.876	0.7791	0.002764	KLHL17	ENSG00000187961	ENSG00000187961
8.291e-08	0.8751	5.735	5.172e-06	TMF1	ENSG00000144747	ENSG00000144747
8.057e-05	0.8751	3.208	0.0005524	TANC2	ENSG00000170921	ENSG00000170921
0.2818	0.875	-0.1244	0.3758	XDH	ENSG00000158125	ENSG00000158125
8.553e-05	0.8749	3.357	0.0005784	SACS	ENSG00000151835	ENSG00000151835
0.0004138	0.8735	5.385	0.001969	CEMIP2	ENSG00000135048	ENSG00000135048
0.01874	0.8714	0.2854	0.04159	AC124283.1	ENSG00000261845	ENSG00000261845
0.002305	0.87	3.709	0.007684	THEMIS2	ENSG00000130775	ENSG00000130775
0.007256	0.87	-0.2669	0.01936	IFNLR1	ENSG00000185436	ENSG00000185436
7.617e-06	0.8699	1.094	9.913e-05	AC048341.2	ENSG00000275180	ENSG00000275180
0.008277	0.8696	0.8315	0.02151	ADTRP	ENSG00000111863	ENSG00000111863
3.841e-06	0.8695	5.345	6.183e-05	CREB3L2	ENSG00000182158	ENSG00000182158
4.923e-06	0.8695	4.974	7.412e-05	EP300	ENSG00000100393	ENSG00000100393
2.368e-05	0.8695	5.884	0.0002234	GRB2	ENSG00000177885	ENSG00000177885
1.057e-05	0.8688	2.676	0.000124	LIMD1	ENSG00000144791	ENSG00000144791
2.101e-05	0.8687	0.7614	0.0002056	RPA4	ENSG00000204086	ENSG00000204086
0.0213	0.8685	1.624	0.04613	PLA2G7	ENSG00000146070	ENSG00000146070
0.008154	0.8681	0.4337	0.02124	UBASH3A	ENSG00000160185	ENSG00000160185
2.127e-09	0.8676	5.822	5.645e-07	COPA	ENSG00000122218	ENSG00000122218
0.001571	0.8668	2.718	0.005631	GATA3	ENSG00000107485	ENSG00000107485
0.01879	0.8665	-0.3877	0.04171	TMEM202-AS1	ENSG00000261423	ENSG00000261423
0.005221	0.8663	3.664	0.0149	WAS	ENSG00000015285	ENSG00000015285
0.0002599	0.8659	6.414	0.001363	NUCB2	ENSG00000070081	ENSG00000070081
2.663e-07	0.865	3.361	1.048e-05	REXO1	ENSG00000079313	ENSG00000079313
0.0005665	0.8649	3.546	0.002514	ARAP2	ENSG00000047365	ENSG00000047365
0.0006122	0.8649	6.276	0.002668	KLF9	ENSG00000119138	ENSG00000119138
0.09834	0.8646	0.8209	0.1601	AL353138.1	ENSG00000286811	ENSG00000286811
0.02594	0.8644	1.092	0.05405	CD70	ENSG00000125726	ENSG00000125726
0.004397	0.8641	2.908	0.01297	CD6	ENSG00000013725	ENSG00000013725
0.114	0.8635	4.36	0.1802	MMP9	ENSG00000100985	ENSG00000100985
0.05057	0.8631	0.174	0.09327	LIPG	ENSG00000101670	ENSG00000101670
0.005241	0.863	1.221	0.01494	CTH	ENSG00000116761	ENSG00000116761
0.01408	0.863	2.783	0.03304	RASL11A	ENSG00000122035	ENSG00000122035
3.432e-06	0.8629	2.672	5.686e-05	PITPNM1	ENSG00000110697	ENSG00000110697
9.298e-06	0.8628	7.069	0.0001133	SLC38A2	ENSG00000134294	ENSG00000134294
1.593e-07	0.8622	4.348	7.582e-06	ATXN2L	ENSG00000168488	ENSG00000168488
0.02655	0.8618	2.341	0.05512	ANK3	ENSG00000151150	ENSG00000151150
0.02901	0.8616	-0.001469	0.05927	OVCH1-AS1	ENSG00000257599	ENSG00000257599
5.406e-10	0.8612	3.453	2.821e-07	STK40	ENSG00000196182	ENSG00000196182
8.676e-08	0.8606	2.315	5.306e-06	C2CD2L	ENSG00000172375	ENSG00000172375
0.009126	0.8602	4.172	0.02321	NCF1	ENSG00000158517	ENSG00000158517
0.3927	0.8598	2.663	0.4903	HLA-DQA2	ENSG00000237541	ENSG00000237541
0.0005089	0.8596	5.98	0.002318	PIK3R1	ENSG00000145675	ENSG00000145675
0.00419	0.8594	2.306	0.01247	ANKRD10-IT1	ENSG00000229152	ENSG00000229152
3.428e-06	0.8593	4.235	5.686e-05	SUCO	ENSG00000094975	ENSG00000094975
0.004933	0.8592	5.236	0.01421	SERPINB9	ENSG00000170542	ENSG00000170542
2.372e-05	0.8587	4.563	0.0002234	ERC1	ENSG00000082805	ENSG00000082805
3.924e-06	0.8586	7.864	6.255e-05	DNAJA1	ENSG00000086061	ENSG00000086061
0.0004313	0.8585	4.659	0.002033	COBLL1	ENSG00000082438	ENSG00000082438
2.119e-07	0.8584	3.572	9.292e-06	GBF1	ENSG00000107862	ENSG00000107862
0.1342	0.8579	3.11	0.2058	S100A12	ENSG00000163221	ENSG00000163221
3.078e-08	0.8578	5.51	2.722e-06	POLR2A	ENSG00000181222	ENSG00000181222
1.019e-06	0.8572	7.442	2.557e-05	PRRC2C	ENSG00000117523	ENSG00000117523
2.162e-06	0.8571	2.08	4.165e-05	NIPA1	ENSG00000170113	ENSG00000170113
1.341e-05	0.8571	2.253	0.0001486	SMCR8	ENSG00000176994	ENSG00000176994
2.867e-07	0.8569	5.285	1.11e-05	ARID1A	ENSG00000117713	ENSG00000117713
8.89e-05	0.8568	1.663	0.0005946	Z95331.1	ENSG00000280383	ENSG00000280383
0.263	0.8567	4.003	0.3557	COL11A1	ENSG00000060718	ENSG00000060718
0.002255	0.8566	5.549	0.007552	SOCS1	ENSG00000185338	ENSG00000185338
3.731e-09	0.8563	3.591	7.686e-07	ELL	ENSG00000105656	ENSG00000105656
2.202e-07	0.8546	5.65	9.523e-06	CSNK1E	ENSG00000213923	ENSG00000213923
0.0003873	0.8546	6.891	0.001868	BRI3	ENSG00000164713	ENSG00000164713
0.01708	0.8546	-0.586	0.03858	AL590999.1	ENSG00000235033	ENSG00000235033
0.002506	0.8542	8.246	0.008246	KLF2	ENSG00000127528	ENSG00000127528
0.04587	0.8542	0.3015	0.08611	GCSAM	ENSG00000174500	ENSG00000174500
0.0003472	0.8541	6.704	0.001718	NCOA7	ENSG00000111912	ENSG00000111912
1.576e-05	0.8539	3.799	0.0001669	MYO1E	ENSG00000157483	ENSG00000157483
3.041e-06	0.8535	4.653	5.272e-05	SUPT6H	ENSG00000109111	ENSG00000109111
1.93e-05	0.8528	1.925	0.0001937	C3orf62	ENSG00000188315	ENSG00000188315
0.000801	0.8526	4.544	0.003298	ANKRD44	ENSG00000065413	ENSG00000065413
6.669e-06	0.8521	5.794	9.087e-05	CHD1	ENSG00000153922	ENSG00000153922
0.0003696	0.8518	3.017	0.001802	ADAP2	ENSG00000184060	ENSG00000184060
2.388e-06	0.8517	4.397	4.478e-05	TXLNA	ENSG00000084652	ENSG00000084652
0.002034	0.8517	1.928	0.006934	AC003681.1	ENSG00000279159	ENSG00000279159
5.957e-06	0.8515	4.51	8.393e-05	PITPNA	ENSG00000174238	ENSG00000174238
0.005551	0.851	2.018	0.01565	NCS1	ENSG00000107130	ENSG00000107130
0.007984	0.8509	4.918	0.02089	AC058791.1	ENSG00000273319	ENSG00000273319
2.727e-05	0.8507	4.786	0.0002498	H2AFX	ENSG00000188486	ENSG00000188486
0.005197	0.8504	1.346	0.01485	AGAP2	ENSG00000135439	ENSG00000135439
0.005991	0.8503	2.03	0.01661	ITGA11	ENSG00000137809	ENSG00000137809
0.002516	0.85	0.6564	0.008273	LRRC4	ENSG00000128594	ENSG00000128594
0.002719	0.8494	5.217	0.008828	CD53	ENSG00000143119	ENSG00000143119
8.462e-07	0.8493	5.28	2.261e-05	USF2	ENSG00000105698	ENSG00000105698
7.218e-08	0.849	4.117	4.768e-06	UGGT1	ENSG00000136731	ENSG00000136731
8.322e-06	0.8484	3.833	0.0001052	ARHGAP4	ENSG00000089820	ENSG00000089820
0.001051	0.8484	3.566	0.004089	PARP8	ENSG00000151883	ENSG00000151883
0.09362	0.8484	-0.7029	0.1537	VNN3	ENSG00000093134	ENSG00000093134
2.323e-05	0.8481	5.009	0.0002209	LYN	ENSG00000254087	ENSG00000254087
5.882e-07	0.8476	4.177	1.774e-05	ARL8A	ENSG00000143862	ENSG00000143862
0.0002137	0.8474	3.324	0.001171	MANEA	ENSG00000172469	ENSG00000172469
0.008764	0.8474	5.481	0.0225	PTP4A3	ENSG00000184489	ENSG00000184489
2.326e-05	0.8473	3.491	0.0002211	MDN1	ENSG00000112159	ENSG00000112159
2.537e-05	0.8465	4.985	0.0002362	SLC38A1	ENSG00000111371	ENSG00000111371
0.0001663	0.846	4.027	0.0009673	BCL9L	ENSG00000186174	ENSG00000186174
0.003226	0.8459	3.538	0.01011	ITGA8	ENSG00000077943	ENSG00000077943
1.249e-07	0.8453	5.235	6.465e-06	ATXN1	ENSG00000124788	ENSG00000124788
0.004179	0.8451	5.335	0.01245	MIR4435-2HG	ENSG00000172965	ENSG00000172965
4.362e-05	0.8447	5.561	0.0003544	ROCK2	ENSG00000134318	ENSG00000134318
0.0005586	0.8447	2.433	0.00249	TRIM14	ENSG00000106785	ENSG00000106785
2.436e-09	0.8446	5.44	6.152e-07	PNPLA8	ENSG00000135241	ENSG00000135241
0.1099	0.8445	1.127	0.1751	PAMR1	ENSG00000149090	ENSG00000149090
1.165e-07	0.8439	4.084	6.185e-06	ENTPD4	ENSG00000197217	ENSG00000197217
0.01238	0.8439	3.641	0.02978	RBM47	ENSG00000163694	ENSG00000163694
1.694e-06	0.8434	4.537	3.547e-05	ANKRD13D	ENSG00000172932	ENSG00000172932
2.162e-06	0.8434	4.352	4.165e-05	DDHD1	ENSG00000100523	ENSG00000100523
0.01892	0.8434	1.979	0.04192	AFF3	ENSG00000144218	ENSG00000144218
2.01e-07	0.8427	5.591	8.94e-06	AFF4	ENSG00000072364	ENSG00000072364
2.089e-06	0.8426	1.856	4.084e-05	GAB2	ENSG00000033327	ENSG00000033327
0.0002047	0.8425	5.513	0.00113	EPRS	ENSG00000136628	ENSG00000136628
1.417e-06	0.8422	5.003	3.164e-05	CUL3	ENSG00000036257	ENSG00000036257
2.757e-06	0.8421	4.767	4.955e-05	HIPK1	ENSG00000163349	ENSG00000163349
7.667e-05	0.842	3.901	0.000536	PRKCA	ENSG00000154229	ENSG00000154229
5.653e-05	0.8417	4.351	0.0004292	TNFRSF10B	ENSG00000120889	ENSG00000120889
0.02292	0.8416	6.067	0.04891	RGS2	ENSG00000116741	ENSG00000116741
0.0001593	0.8413	2.514	0.0009349	PLCL2	ENSG00000154822	ENSG00000154822
0.004044	0.8411	0.06958	0.0121	C2orf92	ENSG00000228486	ENSG00000228486
0.04377	0.841	2.704	0.08279	IDO1	ENSG00000131203	ENSG00000131203
0.5078	0.841	2.832	0.6015	ODAM	ENSG00000109205	ENSG00000109205
3.268e-06	0.8406	3.239	5.461e-05	HECTD4	ENSG00000173064	ENSG00000173064
0.0004072	0.8404	2.71	0.001945	CBFA2T3	ENSG00000129993	ENSG00000129993
3.091e-06	0.8401	5.389	5.304e-05	NEU1	ENSG00000204386	ENSG00000204386
4.961e-05	0.8391	4.388	0.0003872	USP36	ENSG00000055483	ENSG00000055483
8.561e-05	0.839	4.591	0.0005785	MALT1	ENSG00000172175	ENSG00000172175
1.071e-07	0.8384	5.539	5.862e-06	ATP2A2	ENSG00000174437	ENSG00000174437
3.428e-08	0.8379	4.133	2.982e-06	NPLOC4	ENSG00000182446	ENSG00000182446
0.01144	0.8377	5.273	0.02793	THBS1	ENSG00000137801	ENSG00000137801
5.28e-05	0.8376	2.617	0.0004068	ADORA2A	ENSG00000128271	ENSG00000128271
0.0002541	0.8376	2.921	0.00134	APBA2	ENSG00000034053	ENSG00000034053
0.0793	0.8371	-0.8157	0.1345	SNX31	ENSG00000174226	ENSG00000174226
0.006591	0.8366	0.7551	0.01791	NFAM1	ENSG00000235568	ENSG00000235568
0.001735	0.8365	7.058	0.006096	DNAJB1	ENSG00000132002	ENSG00000132002
8.175e-08	0.8361	6.718	5.142e-06	BRD2	ENSG00000204256	ENSG00000204256
1.014e-05	0.8355	5.823	0.0001206	HDGF	ENSG00000143321	ENSG00000143321
0.02164	0.8354	-0.2335	0.04675	KCNE1	ENSG00000180509	ENSG00000180509
2.29e-05	0.8349	6.301	0.0002188	GADD45A	ENSG00000116717	ENSG00000116717
0.0006366	0.8344	3.681	0.002746	NOP14	ENSG00000087269	ENSG00000087269
0.03896	0.8344	0.2267	0.07526	STRIP2	ENSG00000128578	ENSG00000128578
4.51e-07	0.8342	5.359	1.474e-05	LARP1	ENSG00000155506	ENSG00000155506
4.615e-05	0.834	3.331	0.0003684	SLC35D2	ENSG00000130958	ENSG00000130958
0.01941	0.8334	3.569	0.04281	ADAM28	ENSG00000042980	ENSG00000042980
2.274e-05	0.8333	4.936	0.0002179	MED13	ENSG00000108510	ENSG00000108510
1.475e-06	0.8332	4.002	3.256e-05	PPTC7	ENSG00000196850	ENSG00000196850
0.003126	0.8332	4.472	0.009866	PER1	ENSG00000179094	ENSG00000179094
0.003137	0.8331	2.248	0.009892	CTU1	ENSG00000142544	ENSG00000142544
0.0001253	0.833	2.759	0.0007713	KSR1	ENSG00000141068	ENSG00000141068
0.0008069	0.833	1.165	0.00332	AL606834.1	ENSG00000269906	ENSG00000269906
0.05084	0.8329	0.3464	0.09364	KIF5C	ENSG00000168280	ENSG00000168280
4.386e-06	0.8323	3.997	6.8e-05	CNST	ENSG00000162852	ENSG00000162852
0.0001858	0.8319	4.14	0.001054	CNTRL	ENSG00000119397	ENSG00000119397
0.0003918	0.8316	-0.112	0.001884	AL355574.1	ENSG00000238058	ENSG00000238058
0.0008292	0.8316	6.168	0.003395	INTS6	ENSG00000102786	ENSG00000102786
0.03255	0.8311	1.364	0.06504	CD22	ENSG00000012124	ENSG00000012124
6.948e-05	0.8306	3.76	0.0005013	SH3PXD2B	ENSG00000174705	ENSG00000174705
1.086e-06	0.8305	5.045	2.674e-05	NFAT5	ENSG00000102908	ENSG00000102908
1.527e-08	0.8289	3.871	1.744e-06	SEC16A	ENSG00000148396	ENSG00000148396
8.668e-05	0.8287	1.519	0.0005845	NEU3	ENSG00000162139	ENSG00000162139
0.1725	0.8285	4.923	0.2526	HPGD	ENSG00000164120	ENSG00000164120
1.596e-06	0.8283	6.023	3.417e-05	YME1L1	ENSG00000136758	ENSG00000136758
1.451e-05	0.8258	4.591	0.0001583	AGFG1	ENSG00000173744	ENSG00000173744
0.002509	0.8258	3.9	0.008254	GJC1	ENSG00000182963	ENSG00000182963
4.999e-05	0.8256	4.123	0.0003893	PGM3	ENSG00000013375	ENSG00000013375
3.093e-06	0.8251	5.058	5.304e-05	SUZ12	ENSG00000178691	ENSG00000178691
0.01792	0.8241	1.425	0.04012	PDCD1	ENSG00000188389	ENSG00000188389
0.0001398	0.8232	4.065	0.0008416	ETV3	ENSG00000117036	ENSG00000117036
0.06233	0.8231	2.093	0.1108	CD163	ENSG00000177575	ENSG00000177575
3.042e-05	0.823	3.055	0.0002712	FAM117A	ENSG00000121104	ENSG00000121104
5.142e-07	0.8226	4.969	1.597e-05	GTF2B	ENSG00000137947	ENSG00000137947
0.0008673	0.8224	2.523	0.00352	TST	ENSG00000128311	ENSG00000128311
1.168e-05	0.8218	3.279	0.0001348	HPS5	ENSG00000110756	ENSG00000110756
0.0002955	0.8218	3.733	0.001513	PLEKHA2	ENSG00000169499	ENSG00000169499
0.0002824	0.8217	3.078	0.00146	TNFRSF10A	ENSG00000104689	ENSG00000104689
0.07705	0.8216	0.0362	0.1314	SMPD3	ENSG00000103056	ENSG00000103056
0.04499	0.821	1.526	0.08471	PKHD1L1	ENSG00000205038	ENSG00000205038
0.0004397	0.8207	0.4859	0.002064	AL591623.1	ENSG00000225300	ENSG00000225300
3.482e-05	0.8203	1.858	0.0003007	AC009404.1	ENSG00000236255	ENSG00000236255
4.137e-07	0.82	4.956	1.408e-05	RALGAPA1	ENSG00000174373	ENSG00000174373
3.807e-06	0.82	4.766	6.17e-05	AKAP17A	ENSG00000197976	ENSG00000197976
3.612e-05	0.8199	4.462	0.0003081	SLC4A7	ENSG00000033867	ENSG00000033867
0.0003344	0.8199	1.36	0.00167	AC147651.4	ENSG00000237181	ENSG00000237181
1.865e-05	0.8194	5.721	0.0001883	CCDC88A	ENSG00000115355	ENSG00000115355
0.0223	0.8193	0.9767	0.04787	CASS4	ENSG00000087589	ENSG00000087589
0.003762	0.8189	1.338	0.01143	MGAT3	ENSG00000128268	ENSG00000128268
0.001475	0.8185	1.687	0.005358	GPSM1	ENSG00000160360	ENSG00000160360
0.00078	0.8183	1.763	0.003225	GBGT1	ENSG00000148288	ENSG00000148288
0.0108	0.8177	-0.2669	0.02665	SIRPB2	ENSG00000196209	ENSG00000196209
1.735e-05	0.8175	4.725	0.0001781	PPM1K	ENSG00000163644	ENSG00000163644
8.424e-05	0.8171	1.192	0.0005714	CAPN10-DT	ENSG00000260942	ENSG00000260942
0.001221	0.817	4.963	0.004609	TOR3A	ENSG00000186283	ENSG00000186283
1.689e-06	0.8167	4.66	3.547e-05	GPATCH2	ENSG00000092978	ENSG00000092978
0.005336	0.8167	1.488	0.01516	PDE8B	ENSG00000113231	ENSG00000113231
0.03863	0.8165	8.069	0.0747	CEBPD	ENSG00000221869	ENSG00000221869
0.01751	0.8161	6.875	0.03935	TCIM	ENSG00000176907	ENSG00000176907
0.0002174	0.8156	3.154	0.001185	DMXL2	ENSG00000104093	ENSG00000104093
1.573e-06	0.8152	2.475	3.398e-05	INTS6L	ENSG00000165359	ENSG00000165359
7.151e-07	0.8151	3.01	2.014e-05	MARK4	ENSG00000007047	ENSG00000007047
1.645e-05	0.815	1.899	0.0001716	ARID3B	ENSG00000179361	ENSG00000179361
4.54e-06	0.8146	4.472	6.962e-05	SMURF2	ENSG00000108854	ENSG00000108854
0.0145	0.8146	1.923	0.0338	CSPG4	ENSG00000173546	ENSG00000173546
3.529e-05	0.8142	2.488	0.0003034	MIATNB	ENSG00000244625	ENSG00000244625
2.835e-07	0.8129	2.564	1.101e-05	PI4K2A	ENSG00000155252	ENSG00000155252
3.447e-06	0.8127	2.624	5.699e-05	TAF5L	ENSG00000135801	ENSG00000135801
0.02924	0.8127	-0.2092	0.05967	SH3RF3-AS1	ENSG00000259863	ENSG00000259863
0.0003533	0.8124	6.913	0.00174	RPN2	ENSG00000118705	ENSG00000118705
8.608e-05	0.8123	3.584	0.0005806	SAP30L	ENSG00000164576	ENSG00000164576
7.687e-05	0.8121	3.817	0.0005366	PDE7A	ENSG00000205268	ENSG00000205268
0.01328	0.8117	-0.2814	0.03152	AC024270.5	ENSG00000286872	ENSG00000286872
7.627e-07	0.8109	6.046	2.11e-05	ZBTB7A	ENSG00000178951	ENSG00000178951
0.007951	0.8106	3.989	0.02084	ANGPT1	ENSG00000154188	ENSG00000154188
6.169e-06	0.8104	4.015	8.608e-05	OTULIN	ENSG00000154124	ENSG00000154124
0.01185	0.8104	4.888	0.02873	EVI2B	ENSG00000185862	ENSG00000185862
4.941e-06	0.8101	3.531	7.432e-05	ZDHHC14	ENSG00000175048	ENSG00000175048
0.007325	0.81	1.307	0.01952	CLIC6	ENSG00000159212	ENSG00000159212
1.408e-05	0.8098	5.37	0.0001545	ACBD3	ENSG00000182827	ENSG00000182827
1.511e-07	0.8094	3.855	7.324e-06	GTPBP1	ENSG00000100226	ENSG00000100226
0.0001506	0.809	1.69	0.0008938	CCSAP	ENSG00000154429	ENSG00000154429
0.01066	0.8088	0.262	0.02637	DNAJC6	ENSG00000116675	ENSG00000116675
1.296e-06	0.8084	2.975	2.975e-05	SYNGAP1	ENSG00000197283	ENSG00000197283
0.007849	0.8083	-0.1381	0.02062	MAK	ENSG00000111837	ENSG00000111837
0.0002037	0.8078	0.1713	0.001127	AC109454.2	ENSG00000248559	ENSG00000248559
0.2211	0.8078	3.272	0.309	LAMC2	ENSG00000058085	ENSG00000058085
9.311e-05	0.8077	3.867	0.0006156	SEC23B	ENSG00000101310	ENSG00000101310
1.27e-05	0.8073	4.981	0.000143	HUWE1	ENSG00000086758	ENSG00000086758
3.307e-05	0.8073	3.035	0.0002881	FBXO45	ENSG00000174013	ENSG00000174013
1.668e-06	0.8069	3.101	3.529e-05	GDF11	ENSG00000135414	ENSG00000135414
5.978e-05	0.8066	4.558	0.000448	BCL6	ENSG00000113916	ENSG00000113916
0.001904	0.8066	3.599	0.006578	FCMR	ENSG00000162894	ENSG00000162894
5.751e-08	0.8065	2.982	4.111e-06	SBF1	ENSG00000100241	ENSG00000100241
8.872e-07	0.8065	2.958	2.346e-05	DCAF1	ENSG00000145041	ENSG00000145041
0.0001731	0.806	1.647	0.0009966	PHLPP2	ENSG00000040199	ENSG00000040199
0.00593	0.8059	0.5281	0.01647	AF131215.6	ENSG00000269918	ENSG00000269918
1.479e-05	0.8056	4.08	0.0001605	MARS	ENSG00000166986	ENSG00000166986
0.07919	0.8055	0.1703	0.1344	RNASE2	ENSG00000169385	ENSG00000169385
0.003002	0.8049	0.2946	0.009557	KIAA1324	ENSG00000116299	ENSG00000116299
0.01619	0.8045	0.3294	0.03694	AC007878.1	ENSG00000281195	ENSG00000281195
0.002717	0.8043	1.873	0.008822	PLCB2	ENSG00000137841	ENSG00000137841
0.0001443	0.8037	4.467	0.0008625	APC	ENSG00000134982	ENSG00000134982
0.0533	0.8033	1.596	0.09728	MACC1	ENSG00000183742	ENSG00000183742
1.175e-06	0.803	4.082	2.803e-05	CCNT1	ENSG00000129315	ENSG00000129315
0.001306	0.8029	7.098	0.004857	COTL1	ENSG00000103187	ENSG00000103187
5.468e-07	0.8021	3.662	1.672e-05	PDE4A	ENSG00000065989	ENSG00000065989
4.163e-05	0.8018	2.507	0.0003429	PGAM5	ENSG00000247077	ENSG00000247077
9.413e-05	0.8002	4.955	0.00062	RHOBTB3	ENSG00000164292	ENSG00000164292
0.01647	0.8002	2.35	0.03748	CD226	ENSG00000150637	ENSG00000150637
0.0001083	0.8	2.898	0.0006939	HIVEP3	ENSG00000127124	ENSG00000127124
0.02795	0.7999	7.696	0.05745	CCL4	ENSG00000275302	ENSG00000275302
0.09443	0.7996	5.264	0.1548	IL1RN	ENSG00000136689	ENSG00000136689
7.227e-07	0.7993	5.499	2.028e-05	KDM5A	ENSG00000073614	ENSG00000073614
0.0454	0.799	2.506	0.08537	ABCC9	ENSG00000069431	ENSG00000069431
6.788e-06	0.7989	5.375	9.201e-05	ASXL1	ENSG00000171456	ENSG00000171456
1.224e-05	0.7986	3.758	0.0001394	NBAS	ENSG00000151779	ENSG00000151779
2.18e-06	0.7983	3.908	4.183e-05	AGPAT3	ENSG00000160216	ENSG00000160216
0.01859	0.7982	-0.4128	0.04132	PAN3-AS1	ENSG00000261485	ENSG00000261485
0.000298	0.7976	1.981	0.001521	ZNF710	ENSG00000140548	ENSG00000140548
4.065e-05	0.797	2.531	0.0003362	ARNTL	ENSG00000133794	ENSG00000133794
0.005041	0.7964	2.626	0.01448	FZD7	ENSG00000155760	ENSG00000155760
0.0001969	0.796	2.184	0.0011	RAB11FIP3	ENSG00000090565	ENSG00000090565
0.09055	0.7956	1.718	0.1496	LAMC3	ENSG00000050555	ENSG00000050555
1.471e-05	0.7953	4.509	0.00016	CHD8	ENSG00000100888	ENSG00000100888
4.053e-05	0.7952	4.264	0.0003356	RRP1B	ENSG00000160208	ENSG00000160208
0.0002991	0.7951	2.847	0.001526	SPIRE1	ENSG00000134278	ENSG00000134278
1.831e-07	0.7942	4.228	8.263e-06	PPP6R1	ENSG00000105063	ENSG00000105063
1.41e-06	0.7941	3.828	3.162e-05	KIF3B	ENSG00000101350	ENSG00000101350
2.969e-08	0.794	3.343	2.687e-06	PLEKHM1	ENSG00000225190	ENSG00000225190
7.421e-06	0.7932	6.354	9.756e-05	ATP2B1	ENSG00000070961	ENSG00000070961
0.005519	0.7931	1.573	0.01558	PROSER2	ENSG00000148426	ENSG00000148426
0.0001769	0.793	3.853	0.001014	HDGFL2	ENSG00000167674	ENSG00000167674
2.219e-05	0.7927	3.675	0.0002142	OSBPL11	ENSG00000144909	ENSG00000144909
5.141e-06	0.7923	3.897	7.611e-05	KDM7A	ENSG00000006459	ENSG00000006459
0.0001088	0.7921	6.701	0.0006967	HIF1A	ENSG00000100644	ENSG00000100644
6.744e-07	0.7918	5.036	1.937e-05	ANKLE2	ENSG00000176915	ENSG00000176915
3.563e-07	0.7908	2.8	1.291e-05	FARP2	ENSG00000006607	ENSG00000006607
4.014e-06	0.7907	7.16	6.354e-05	STAT3	ENSG00000168610	ENSG00000168610
0.009798	0.7906	0.4396	0.02459	Z99572.1	ENSG00000213062	ENSG00000213062
0.002932	0.7904	2.27	0.009386	ADCY9	ENSG00000162104	ENSG00000162104
5.677e-05	0.7899	6.275	0.0004306	BPTF	ENSG00000171634	ENSG00000171634
2.551e-06	0.7897	4.775	4.681e-05	PKN1	ENSG00000123143	ENSG00000123143
2.453e-06	0.7896	5.291	4.55e-05	PRDM2	ENSG00000116731	ENSG00000116731
3.252e-06	0.7895	3.471	5.453e-05	E2F3	ENSG00000112242	ENSG00000112242
6.948e-05	0.7894	2.747	0.0005013	ALMS1	ENSG00000116127	ENSG00000116127
0.006406	0.7894	3.603	0.0175	MYO1G	ENSG00000136286	ENSG00000136286
6.002e-06	0.7892	3.948	8.428e-05	DRAM1	ENSG00000136048	ENSG00000136048
6.684e-06	0.7892	4.479	9.092e-05	CSNK2A2	ENSG00000070770	ENSG00000070770
0.2663	0.7888	1.715	0.3593	UTS2	ENSG00000049247	ENSG00000049247
1.246e-06	0.7884	5.516	2.907e-05	CLIP1	ENSG00000130779	ENSG00000130779
7.171e-06	0.7884	6.033	9.539e-05	SPAG9	ENSG00000008294	ENSG00000008294
0.07971	0.7882	0.6887	0.1351	TBX21	ENSG00000073861	ENSG00000073861
1.598e-06	0.7877	3.762	3.417e-05	ZNF609	ENSG00000180357	ENSG00000180357
1.718e-05	0.7877	2.605	0.000177	NKRF	ENSG00000186416	ENSG00000186416
9.382e-06	0.7875	3.726	0.0001138	CCDC57	ENSG00000176155	ENSG00000176155
5.483e-06	0.7874	4.182	7.912e-05	STAT5B	ENSG00000173757	ENSG00000173757
3.578e-06	0.7863	3.111	5.884e-05	MTOR	ENSG00000198793	ENSG00000198793
0.0002404	0.786	8.318	0.001282	AC020916.1	ENSG00000267519	ENSG00000267519
0.008988	0.7856	6.331	0.02293	STK17B	ENSG00000081320	ENSG00000081320
1.49e-07	0.7853	6.903	7.25e-06	SF1	ENSG00000168066	ENSG00000168066
0.000338	0.7853	0.8586	0.001684	SLC22A4	ENSG00000197208	ENSG00000197208
0.08242	0.785	2.836	0.1388	AC253572.2	ENSG00000287979	ENSG00000287979
0.0001225	0.7848	3.851	0.0007627	NR2F6	ENSG00000160113	ENSG00000160113
0.01284	0.7846	2.247	0.03065	DOK5	ENSG00000101134	ENSG00000101134
9.93e-06	0.7843	5.253	0.0001189	TAOK1	ENSG00000160551	ENSG00000160551
0.01077	0.7842	0.6426	0.02659	KIAA1958	ENSG00000165185	ENSG00000165185
3.907e-05	0.7841	3.539	0.0003268	AGPAT4	ENSG00000026652	ENSG00000026652
1.645e-05	0.784	5.299	0.0001716	SETX	ENSG00000107290	ENSG00000107290
0.08501	0.784	1.379	0.1422	TFEC	ENSG00000105967	ENSG00000105967
8.033e-06	0.7839	4.235	0.0001025	TMEM131	ENSG00000075568	ENSG00000075568
0.0001295	0.7834	1.349	0.0007914	AC009133.1	ENSG00000238045	ENSG00000238045
0.06557	0.7832	-0.4193	0.1154	MARCO	ENSG00000019169	ENSG00000019169
0.0002438	0.7831	1.173	0.001296	EPOP	ENSG00000273604	ENSG00000273604
0.003911	0.783	2.938	0.01178	SMAD6	ENSG00000137834	ENSG00000137834
0.0001581	0.7828	3.472	0.0009301	PVT1	ENSG00000249859	ENSG00000249859
0.0004907	0.7828	1.865	0.002256	AC018926.2	ENSG00000276533	ENSG00000276533
0.03606	0.7828	0.3421	0.07079	AC020659.1	ENSG00000174171	ENSG00000174171
0.007482	0.7825	1.511	0.01985	SEMA7A	ENSG00000138623	ENSG00000138623
0.05335	0.7825	-0.421	0.09736	NLRP2	ENSG00000022556	ENSG00000022556
0.0003579	0.7823	1.194	0.001758	EME2	ENSG00000197774	ENSG00000197774
0.01225	0.7823	2.966	0.02955	S1PR4	ENSG00000125910	ENSG00000125910
7.266e-06	0.7821	3.816	9.644e-05	MSANTD3	ENSG00000066697	ENSG00000066697
7.238e-05	0.7821	3.519	0.0005151	ATP8B2	ENSG00000143515	ENSG00000143515
0.01275	0.782	2.857	0.0305	PRKCQ-AS1	ENSG00000237943	ENSG00000237943
0.0007259	0.7819	2.424	0.003049	FGD3	ENSG00000127084	ENSG00000127084
3.249e-05	0.7818	5.651	0.0002842	NIPBL	ENSG00000164190	ENSG00000164190
0.005228	0.7817	0.491	0.01491	AL139393.3	ENSG00000272841	ENSG00000272841
0.0001246	0.7816	4.324	0.0007694	CENPB	ENSG00000125817	ENSG00000125817
2.735e-06	0.7814	3.388	4.922e-05	ZNF598	ENSG00000167962	ENSG00000167962
0.0003702	0.7812	1.228	0.001805	ZNF597	ENSG00000167981	ENSG00000167981
0.005139	0.7812	2.922	0.01472	SCUBE2	ENSG00000175356	ENSG00000175356
0.06513	0.7812	-0.4634	0.1149	HOXB3	ENSG00000120093	ENSG00000120093
0.01708	0.7811	2.32	0.03858	TRPC6	ENSG00000137672	ENSG00000137672
0.01233	0.7807	1.538	0.0297	SCAMP5	ENSG00000198794	ENSG00000198794
8.952e-06	0.7801	4.288	0.0001102	SH2B3	ENSG00000111252	ENSG00000111252
9.755e-06	0.78	4.322	0.0001174	RASA2	ENSG00000155903	ENSG00000155903
6.24e-06	0.7799	3.72	8.661e-05	PPP1R12C	ENSG00000125503	ENSG00000125503
0.003597	0.7797	1.906	0.01104	PAPLN	ENSG00000100767	ENSG00000100767
0.000609	0.7795	3.894	0.002658	STARD13	ENSG00000133121	ENSG00000133121
0.01519	0.7788	3.198	0.03503	PTGS1	ENSG00000095303	ENSG00000095303
0.04305	0.7786	1.985	0.08161	MEDAG	ENSG00000102802	ENSG00000102802
2.24e-07	0.7785	5.406	9.606e-06	BLOC1S6	ENSG00000104164	ENSG00000104164
9.314e-06	0.7781	4.648	0.0001133	TBC1D1	ENSG00000065882	ENSG00000065882
1.017e-06	0.778	2.253	2.557e-05	CLEC16A	ENSG00000038532	ENSG00000038532
3.106e-06	0.778	6.373	5.315e-05	HNRNPAB	ENSG00000197451	ENSG00000197451
0.003742	0.7774	4.368	0.01138	PLCB1	ENSG00000182621	ENSG00000182621
0.08793	0.7774	1.47	0.1463	APLN	ENSG00000171388	ENSG00000171388
0.01133	0.7766	1.256	0.02769	BACH2	ENSG00000112182	ENSG00000112182
0.001991	0.7761	2.979	0.006825	CHML	ENSG00000203668	ENSG00000203668
3.214e-07	0.776	4.362	1.198e-05	NUP58	ENSG00000139496	ENSG00000139496
0.07033	0.776	-0.4155	0.1221	FBN2	ENSG00000138829	ENSG00000138829
2.318e-07	0.7748	3.664	9.699e-06	XPO6	ENSG00000169180	ENSG00000169180
3.321e-05	0.7748	2.647	0.0002892	CLIP2	ENSG00000106665	ENSG00000106665
1.768e-06	0.7742	4.54	3.67e-05	PCNX1	ENSG00000100731	ENSG00000100731
6.779e-05	0.7742	3.92	0.0004934	RIPK2	ENSG00000104312	ENSG00000104312
0.0002828	0.7742	3.141	0.001461	SNIP1	ENSG00000163877	ENSG00000163877
0.003804	0.7741	0.5991	0.01153	ZNF782	ENSG00000196597	ENSG00000196597
5.521e-06	0.774	6.032	7.952e-05	G3BP2	ENSG00000138757	ENSG00000138757
0.001115	0.7738	3.455	0.004276	WTIP	ENSG00000142279	ENSG00000142279
0.005267	0.7737	3.362	0.015	ITPKC	ENSG00000086544	ENSG00000086544
1.62e-05	0.7732	4.709	0.0001697	SYNRG	ENSG00000275066	ENSG00000275066
2.495e-07	0.7728	3.002	1.02e-05	MRTFA	ENSG00000196588	ENSG00000196588
0.03411	0.7724	-0.2051	0.06757	LINC01358	ENSG00000237352	ENSG00000237352
1.583e-06	0.7722	4.367	3.402e-05	ING1	ENSG00000153487	ENSG00000153487
4.048e-07	0.7716	6.481	1.39e-05	TAF1D	ENSG00000166012	ENSG00000166012
0.02214	0.7715	2.389	0.04756	NRG2	ENSG00000158458	ENSG00000158458
0.001597	0.7713	5.414	0.005703	ITGB5	ENSG00000082781	ENSG00000082781
2.598e-06	0.7711	3.434	4.729e-05	SIDT2	ENSG00000149577	ENSG00000149577
0.001477	0.7711	1.023	0.005361	NPTN-IT1	ENSG00000281183	ENSG00000281183
5.202e-05	0.7709	4.994	0.000402	CHSY1	ENSG00000131873	ENSG00000131873
7.764e-05	0.7707	4.871	0.00054	SPATS2	ENSG00000123352	ENSG00000123352
0.0007901	0.77	1.753	0.003262	NDUFV2-AS1	ENSG00000266053	ENSG00000266053
0.0005828	0.7698	-0.2964	0.002564	AC007066.2	ENSG00000261094	ENSG00000261094
0.01596	0.7698	2.267	0.03653	CAMK4	ENSG00000152495	ENSG00000152495
1.121e-07	0.7696	4.23	6.033e-06	PSME4	ENSG00000068878	ENSG00000068878
5.701e-05	0.7694	4.043	0.0004316	ZDHHC5	ENSG00000156599	ENSG00000156599
0.02197	0.7693	0.1307	0.04731	PCDHGB7	ENSG00000254122	ENSG00000254122
0.001944	0.7687	3.054	0.006692	FRAT2	ENSG00000181274	ENSG00000181274
0.001899	0.7686	7.025	0.006567	SGK1	ENSG00000118515	ENSG00000118515
4.987e-06	0.7682	2.648	7.465e-05	STK35	ENSG00000125834	ENSG00000125834
0.0003071	0.7681	3.974	0.00156	TTYH3	ENSG00000136295	ENSG00000136295
2.344e-05	0.7678	4.105	0.0002222	MTR	ENSG00000116984	ENSG00000116984
1.729e-05	0.7677	3.672	0.0001779	HABP4	ENSG00000130956	ENSG00000130956
0.02005	0.7673	3.358	0.04397	FCGR2A	ENSG00000143226	ENSG00000143226
0.01854	0.7668	0.979	0.04124	ZNF486	ENSG00000256229	ENSG00000256229
0.001064	0.7666	4.267	0.004132	KAZN	ENSG00000189337	ENSG00000189337
0.0001322	0.7661	2.842	0.0008048	GPR161	ENSG00000143147	ENSG00000143147
0.009724	0.766	-0.0599	0.02442	AP000897.1	ENSG00000264596	ENSG00000264596
4.569e-05	0.765	3.046	0.0003665	ZNF618	ENSG00000157657	ENSG00000157657
6.704e-06	0.7649	3.51	9.104e-05	MAPK9	ENSG00000050748	ENSG00000050748
9.175e-05	0.7648	2.763	0.00061	CEP97	ENSG00000182504	ENSG00000182504
0.02083	0.764	1.462	0.04532	C3orf80	ENSG00000180044	ENSG00000180044
2.63e-06	0.7635	3.85	4.765e-05	PHF21A	ENSG00000135365	ENSG00000135365
0.001214	0.7628	2.271	0.004587	ANKRD16	ENSG00000134461	ENSG00000134461
1.574e-05	0.7623	4.4	0.0001669	ZC3H18	ENSG00000158545	ENSG00000158545
1.339e-05	0.7619	4.981	0.0001486	ORAI2	ENSG00000160991	ENSG00000160991
0.00223	0.7615	2.198	0.00748	PARD6A	ENSG00000102981	ENSG00000102981
0.009531	0.7613	2.221	0.02402	ZNF675	ENSG00000197372	ENSG00000197372
1.089e-05	0.7606	2.726	0.0001267	XPO5	ENSG00000124571	ENSG00000124571
0.003404	0.7606	3.47	0.01057	FAM49A	ENSG00000197872	ENSG00000197872
2.926e-06	0.7601	4.812	5.156e-05	EHBP1L1	ENSG00000173442	ENSG00000173442
1.487e-05	0.7592	3.02	0.0001608	MADD	ENSG00000110514	ENSG00000110514
0.0004951	0.7592	1.852	0.002271	NETO2	ENSG00000171208	ENSG00000171208
0.06033	0.7591	-0.3607	0.1078	KLRC4	ENSG00000183542	ENSG00000183542
3.244e-06	0.759	4.186	5.453e-05	KIAA0100	ENSG00000007202	ENSG00000007202
7.041e-07	0.7589	1.709	1.993e-05	FGFRL1	ENSG00000127418	ENSG00000127418
0.3934	0.7589	2.049	0.4911	MMP13	ENSG00000137745	ENSG00000137745
1.295e-05	0.7585	1.531	0.0001453	LETM2	ENSG00000165046	ENSG00000165046
0.0001978	0.7581	9.978	0.001104	UBC	ENSG00000150991	ENSG00000150991
0.08243	0.7581	1.433	0.1388	CLEC4E	ENSG00000166523	ENSG00000166523
6.878e-05	0.758	2.225	0.0004983	TTC7B	ENSG00000165914	ENSG00000165914
0.0007092	0.7579	2.622	0.002992	LRIG1	ENSG00000144749	ENSG00000144749
0.00134	0.7578	3.05	0.004948	GPR157	ENSG00000180758	ENSG00000180758
3.49e-05	0.7576	3.599	0.0003011	RASA3	ENSG00000185989	ENSG00000185989
0.001357	0.7573	2.039	0.004999	PPP2R3B	ENSG00000167393	ENSG00000167393
3.904e-06	0.7566	3.541	6.237e-05	POM121	ENSG00000196313	ENSG00000196313
2.168e-05	0.7566	3.198	0.0002102	SRRD	ENSG00000100104	ENSG00000100104
3.131e-07	0.7565	6.894	1.184e-05	CFLAR	ENSG00000003402	ENSG00000003402
0.0341	0.7562	0.5584	0.06757	CCDC163	ENSG00000280670	ENSG00000280670
0.0003761	0.7556	4.791	0.001826	ARHGAP21	ENSG00000107863	ENSG00000107863
0.0001185	0.7553	2.878	0.0007435	NCAPD3	ENSG00000151503	ENSG00000151503
0.0009964	0.7549	1.517	0.003922	ITPRIPL1	ENSG00000198885	ENSG00000198885
0.00919	0.7545	0.9385	0.02334	CACNA2D4	ENSG00000151062	ENSG00000151062
9.117e-06	0.7542	2.303	0.0001117	ASAP1-IT2	ENSG00000280543	ENSG00000280543
0.04427	0.7542	0.4769	0.08353	SP6	ENSG00000189120	ENSG00000189120
6.402e-06	0.754	5.629	8.838e-05	SEC61A1	ENSG00000058262	ENSG00000058262
0.01238	0.754	2.083	0.02978	FZD10	ENSG00000111432	ENSG00000111432
0.1517	0.7536	-0.2849	0.2276	KLK1	ENSG00000167748	ENSG00000167748
2.443e-06	0.7534	3.379	4.542e-05	NPC1	ENSG00000141458	ENSG00000141458
3.528e-06	0.7531	3.894	5.814e-05	ILRUN	ENSG00000196821	ENSG00000196821
0.01942	0.7531	0.9973	0.04281	GNAO1	ENSG00000087258	ENSG00000087258
0.0006897	0.753	2.133	0.002928	SLFN13	ENSG00000154760	ENSG00000154760
0.01988	0.7528	2.435	0.04366	ITGB8	ENSG00000105855	ENSG00000105855
0.007448	0.7527	1.689	0.01978	SOX5	ENSG00000134532	ENSG00000134532
0.004359	0.7526	2.468	0.01289	PCED1B	ENSG00000179715	ENSG00000179715
0.0002243	0.7518	2.031	0.001217	QSOX2	ENSG00000165661	ENSG00000165661
2.134e-06	0.7515	3.677	4.14e-05	CHFR	ENSG00000072609	ENSG00000072609
1.67e-05	0.7512	4.152	0.0001737	STK11	ENSG00000118046	ENSG00000118046
0.06243	0.751	4.629	0.1109	C3	ENSG00000125730	ENSG00000125730
0.0005768	0.7508	1.819	0.002548	SENP3	ENSG00000161956	ENSG00000161956
0.005629	0.7501	6.655	0.0158	CTSS	ENSG00000163131	ENSG00000163131
0.004324	0.7496	1.215	0.0128	AL133243.2	ENSG00000276334	ENSG00000276334
7.973e-06	0.7482	2.936	0.0001021	TESK1	ENSG00000107140	ENSG00000107140
5.817e-06	0.7477	5.28	8.234e-05	CUX1	ENSG00000257923	ENSG00000257923
0.01416	0.7475	1.441	0.03316	PIK3CD-AS2	ENSG00000231789	ENSG00000231789
0.007733	0.7474	3.049	0.02037	AZIN1-AS1	ENSG00000253320	ENSG00000253320
0.03212	0.7474	0.5035	0.06432	ANKRD44-IT1	ENSG00000236977	ENSG00000236977
4.657e-05	0.7473	4.705	0.0003712	GNPTAB	ENSG00000111670	ENSG00000111670
8.794e-06	0.747	2.003	0.0001093	BICRA	ENSG00000063169	ENSG00000063169
1.579e-05	0.7468	3.316	0.0001669	SLC41A1	ENSG00000133065	ENSG00000133065
0.03116	0.7466	-0.3448	0.06274	AL512274.1	ENSG00000261068	ENSG00000261068
0.01352	0.7464	0.4279	0.03197	AP001462.1	ENSG00000269038	ENSG00000269038
0.008434	0.7462	5.099	0.02181	ACAP1	ENSG00000072818	ENSG00000072818
0.0005905	0.746	1.598	0.002592	RAB15	ENSG00000139998	ENSG00000139998
0.001639	0.746	3.503	0.005825	PLEKHH3	ENSG00000068137	ENSG00000068137
0.007065	0.7457	1.247	0.01894	FZD2	ENSG00000180340	ENSG00000180340
1.268e-07	0.7456	3.127	6.49e-06	AEN	ENSG00000181026	ENSG00000181026
1.14e-06	0.7454	3.971	2.758e-05	ZCCHC8	ENSG00000033030	ENSG00000033030
8.297e-07	0.7452	2.68	2.224e-05	PLEKHM3	ENSG00000178385	ENSG00000178385
0.0006399	0.745	6.292	0.002758	PDGFRB	ENSG00000113721	ENSG00000113721
0.05387	0.7449	-0.4099	0.09802	AC024560.4	ENSG00000286909	ENSG00000286909
0.03441	0.7443	4.578	0.06809	IGFLR1	ENSG00000126246	ENSG00000126246
0.01108	0.7435	1.214	0.0272	HIST1H2BD	ENSG00000158373	ENSG00000158373
0.0001957	0.7434	4.233	0.001095	LPIN1	ENSG00000134324	ENSG00000134324
0.0002964	0.7434	5.686	0.001515	EML4	ENSG00000143924	ENSG00000143924
0.06527	0.7431	0.9811	0.1151	AC016405.1	ENSG00000253372	ENSG00000253372
3.874e-06	0.7428	2.873	6.215e-05	TTC7A	ENSG00000068724	ENSG00000068724
3.893e-07	0.7427	5.431	1.354e-05	UBE2R2	ENSG00000107341	ENSG00000107341
4.718e-05	0.7427	5.031	0.0003742	TSPYL2	ENSG00000184205	ENSG00000184205
0.0096	0.7425	4.902	0.02417	UCP2	ENSG00000175567	ENSG00000175567
0.03336	0.7422	-0.4043	0.06635	AC009812.4	ENSG00000260317	ENSG00000260317
6.812e-05	0.742	4.127	0.0004949	LARP1B	ENSG00000138709	ENSG00000138709
0.01455	0.7418	1.469	0.03389	KCNQ1	ENSG00000053918	ENSG00000053918
0.03124	0.7416	0.1318	0.06285	Z82206.1	ENSG00000225528	ENSG00000225528
0.0006317	0.7412	3.701	0.002731	SEMA6B	ENSG00000167680	ENSG00000167680
1.694e-05	0.741	6.807	0.0001752	RPL22L1	ENSG00000163584	ENSG00000163584
1.255e-05	0.7403	4.329	0.0001419	GFPT1	ENSG00000198380	ENSG00000198380
0.002231	0.7402	3.437	0.007484	STRBP	ENSG00000165209	ENSG00000165209
0.004621	0.74	3.66	0.01348	ARHGAP45	ENSG00000180448	ENSG00000180448
0.001884	0.7398	1.016	0.006528	PAK3	ENSG00000077264	ENSG00000077264
1.495e-05	0.7397	6.534	0.0001612	HDLBP	ENSG00000115677	ENSG00000115677
0.006318	0.7397	1.878	0.01733	AMPD3	ENSG00000133805	ENSG00000133805
0.0002777	0.7394	12.23	0.001441	MT-CYB	ENSG00000198727	ENSG00000198727
0.01828	0.7393	1.687	0.04078	SV2A	ENSG00000159164	ENSG00000159164
0.0002568	0.7391	3.826	0.001353	NEDD4	ENSG00000069869	ENSG00000069869
0.005084	0.7391	2.733	0.01457	LDB1	ENSG00000198728	ENSG00000198728
6.579e-05	0.739	3.993	0.0004827	PTK2B	ENSG00000120899	ENSG00000120899
0.01455	0.7387	0.5197	0.03389	CDK5R1	ENSG00000176749	ENSG00000176749
3.062e-06	0.7386	4.493	5.29e-05	ZNF281	ENSG00000162702	ENSG00000162702
0.0006808	0.7386	3.747	0.002898	SAP30	ENSG00000164105	ENSG00000164105
0.06439	0.7381	3.714	0.1138	TNFRSF11B	ENSG00000164761	ENSG00000164761
2.794e-06	0.738	4.762	5.006e-05	HELZ	ENSG00000198265	ENSG00000198265
0.0002817	0.7379	6.071	0.001457	SKIL	ENSG00000136603	ENSG00000136603
5.984e-07	0.7375	4.369	1.789e-05	CCNK	ENSG00000090061	ENSG00000090061
0.0005061	0.7373	1.515	0.002308	BCORL1	ENSG00000085185	ENSG00000085185
0.0005558	0.7372	5.188	0.002481	CDKN1B	ENSG00000111276	ENSG00000111276
1.312e-05	0.7371	5.973	0.0001462	TGFB1	ENSG00000105329	ENSG00000105329
0.00913	0.7371	1.564	0.02321	A2M-AS1	ENSG00000245105	ENSG00000245105
0.07663	0.737	0.7261	0.1308	USP30-AS1	ENSG00000256262	ENSG00000256262
3.298e-05	0.7365	5.349	0.0002877	TUT4	ENSG00000134744	ENSG00000134744
0.0006592	0.7363	2.823	0.002818	TBCEL	ENSG00000154114	ENSG00000154114
8.725e-06	0.7362	3.074	0.0001088	CAPN15	ENSG00000103326	ENSG00000103326
0.1712	0.7362	0.447	0.2512	FOXE1	ENSG00000178919	ENSG00000178919
1.708e-07	0.7358	5.096	7.911e-06	CYTH1	ENSG00000108669	ENSG00000108669
7.658e-05	0.7357	3.481	0.0005357	RUBCN	ENSG00000145016	ENSG00000145016
0.0001962	0.7357	3.247	0.001097	BICD1	ENSG00000151746	ENSG00000151746
0.0003754	0.7355	2.922	0.001823	AC005332.6	ENSG00000278730	ENSG00000278730
0.001762	0.7352	2.495	0.006175	AC099343.3	ENSG00000271646	ENSG00000271646
0.02473	0.7351	1.997	0.05194	CD5	ENSG00000110448	ENSG00000110448
5.9e-06	0.735	5.269	8.329e-05	MKNK2	ENSG00000099875	ENSG00000099875
0.001434	0.735	3.385	0.005229	LMF1	ENSG00000103227	ENSG00000103227
4.514e-05	0.7349	7.668	0.0003626	DDX3X	ENSG00000215301	ENSG00000215301
2.04e-06	0.7348	5.374	4.018e-05	KMT2C	ENSG00000055609	ENSG00000055609
1.578e-05	0.7347	5.562	0.0001669	DNAJC21	ENSG00000168724	ENSG00000168724
7.343e-07	0.7346	3.715	2.053e-05	INTS1	ENSG00000164880	ENSG00000164880
0.01496	0.734	-0.5102	0.03459	MYO7A	ENSG00000137474	ENSG00000137474
3.978e-06	0.7338	2.309	6.31e-05	BRPF1	ENSG00000156983	ENSG00000156983
0.01113	0.7337	2.973	0.02732	PDE10A	ENSG00000112541	ENSG00000112541
5.547e-05	0.7336	3.201	0.0004236	RNGTT	ENSG00000111880	ENSG00000111880
0.07468	0.7334	1.131	0.1282	EBI3	ENSG00000105246	ENSG00000105246
2.243e-06	0.733	4.725	4.282e-05	MLXIP	ENSG00000175727	ENSG00000175727
0.01004	0.733	1.235	0.02509	AC096733.2	ENSG00000273472	ENSG00000273472
5.594e-05	0.7329	4.008	0.000426	SMG6	ENSG00000070366	ENSG00000070366
0.06414	0.7327	-0.2861	0.1134	PDE1C	ENSG00000154678	ENSG00000154678
4.708e-05	0.732	3.775	0.0003737	NUP153	ENSG00000124789	ENSG00000124789
0.0008919	0.7317	3.46	0.003599	GSR	ENSG00000104687	ENSG00000104687
0.07495	0.7315	0.3008	0.1286	AC021016.2	ENSG00000261338	ENSG00000261338
0.01815	0.7309	3.523	0.04055	BDKRB2	ENSG00000168398	ENSG00000168398
0.003402	0.7306	0.9637	0.01057	AC010336.8	ENSG00000286138	ENSG00000286138
0.0009002	0.7305	1.203	0.003624	GINS4	ENSG00000147536	ENSG00000147536
0.05083	0.7305	0.63	0.09364	BTLA	ENSG00000186265	ENSG00000186265
0.002293	0.7301	2.061	0.00765	DTX4	ENSG00000110042	ENSG00000110042
6.971e-06	0.7299	4.449	9.361e-05	DYRK1A	ENSG00000157540	ENSG00000157540
0.04816	0.7295	-0.2113	0.08963	LINC00311	ENSG00000179219	ENSG00000179219
0.0003378	0.7293	3.55	0.001684	STXBP5	ENSG00000164506	ENSG00000164506
0.0001211	0.7292	4.269	0.0007578	SNX29	ENSG00000048471	ENSG00000048471
0.004312	0.7292	0.6783	0.01277	KCTD21	ENSG00000188997	ENSG00000188997
0.000313	0.7289	2.771	0.001581	AL031595.3	ENSG00000280434	ENSG00000280434
2.524e-06	0.7288	3.498	4.652e-05	VTI1A	ENSG00000151532	ENSG00000151532
0.000645	0.7288	2.363	0.002771	ZNF282	ENSG00000170265	ENSG00000170265
2.946e-07	0.7285	3.291	1.132e-05	MTF1	ENSG00000188786	ENSG00000188786
1.496e-05	0.7285	2.674	0.0001612	NLK	ENSG00000087095	ENSG00000087095
0.000246	0.7282	4.236	0.001305	AHCTF1	ENSG00000153207	ENSG00000153207
0.001447	0.7277	5.017	0.00527	SH3PXD2A	ENSG00000107957	ENSG00000107957
0.04595	0.7275	5.697	0.08623	GAS1	ENSG00000180447	ENSG00000180447
1.456e-05	0.7274	4.332	0.0001587	EDEM3	ENSG00000116406	ENSG00000116406
0.0001428	0.7273	3.708	0.0008553	MOGS	ENSG00000115275	ENSG00000115275
5.016e-06	0.7264	5.17	7.473e-05	EIF3B	ENSG00000106263	ENSG00000106263
0.03625	0.7263	3.775	0.07112	COL8A1	ENSG00000144810	ENSG00000144810
0.0001231	0.7261	1.156	0.000765	LINC01004	ENSG00000228393	ENSG00000228393
1.021e-06	0.726	6.115	2.557e-05	BAZ1A	ENSG00000198604	ENSG00000198604
0.0005204	0.726	3.459	0.002357	KCNAB2	ENSG00000069424	ENSG00000069424
2.191e-06	0.7258	6.431	4.194e-05	MLEC	ENSG00000110917	ENSG00000110917
1.22e-06	0.7257	4.665	2.863e-05	ASCC3	ENSG00000112249	ENSG00000112249
0.003971	0.7255	1.2	0.01193	SLC19A2	ENSG00000117479	ENSG00000117479
1.746e-05	0.7253	3.083	0.0001789	IQCG	ENSG00000114473	ENSG00000114473
0.04385	0.7247	0.2421	0.0829	LTK	ENSG00000062524	ENSG00000062524
0.02492	0.7239	2.608	0.05224	SRPX2	ENSG00000102359	ENSG00000102359
0.05622	0.7238	7.785	0.1015	CCN1	ENSG00000142871	ENSG00000142871
0.003627	0.7231	5.435	0.01109	TUBA4A	ENSG00000127824	ENSG00000127824
1.256e-08	0.7222	5.329	1.573e-06	AKIRIN1	ENSG00000174574	ENSG00000174574
4.679e-06	0.722	6.519	7.126e-05	RNF213	ENSG00000173821	ENSG00000173821
0.0001433	0.7216	1.63	0.0008583	SLC19A1	ENSG00000173638	ENSG00000173638
2.575e-07	0.7213	5.118	1.036e-05	BTBD7	ENSG00000011114	ENSG00000011114
1.508e-06	0.7207	8.309	3.303e-05	CALR	ENSG00000179218	ENSG00000179218
0.01881	0.7205	0.06933	0.04173	IQCJ-SCHIP1	ENSG00000283154	ENSG00000283154
0.07902	0.7205	6.49	0.1341	GPR183	ENSG00000169508	ENSG00000169508
2.113e-05	0.7199	5.361	0.0002063	KAT6B	ENSG00000156650	ENSG00000156650
0.0001062	0.7195	2.455	0.0006829	STK39	ENSG00000198648	ENSG00000198648
0.0214	0.7195	2.281	0.0463	LINC01943	ENSG00000280721	ENSG00000280721
3.253e-05	0.7193	2.825	0.0002844	LIMK1	ENSG00000106683	ENSG00000106683
0.005202	0.719	4.923	0.01486	CDC42EP5	ENSG00000167617	ENSG00000167617
0.02223	0.7189	5.862	0.04773	VCAM1	ENSG00000162692	ENSG00000162692
0.0002939	0.7186	5.348	0.001507	MXRA7	ENSG00000182534	ENSG00000182534
0.002617	0.7186	0.6623	0.008539	CCDC96	ENSG00000173013	ENSG00000173013
0.006407	0.718	0.8574	0.01751	ZNF93	ENSG00000184635	ENSG00000184635
0.000477	0.7178	3.087	0.002203	USP13	ENSG00000058056	ENSG00000058056
0.05286	0.7178	0.11	0.09662	SCG5	ENSG00000166922	ENSG00000166922
2.681e-05	0.7171	3.975	0.0002468	TRAF4	ENSG00000076604	ENSG00000076604
0.4844	0.7166	4.657	0.5795	SPRR2A	ENSG00000241794	ENSG00000241794
0.0003334	0.7159	2.678	0.001668	DNAJC27	ENSG00000115137	ENSG00000115137
0.03335	0.7159	-0.1224	0.06635	ACPP	ENSG00000014257	ENSG00000014257
1.05e-05	0.7154	3.174	0.0001237	CDR2	ENSG00000140743	ENSG00000140743
0.01867	0.7154	4.007	0.04146	CLMP	ENSG00000166250	ENSG00000166250
0.007494	0.7153	7.415	0.01987	SLC2A3	ENSG00000059804	ENSG00000059804
2.34e-05	0.7152	5.163	0.000222	MDFIC	ENSG00000135272	ENSG00000135272
0.001111	0.715	6.345	0.004263	CD55	ENSG00000196352	ENSG00000196352
0.02016	0.7148	4.249	0.04413	TNFRSF18	ENSG00000186891	ENSG00000186891
0.1249	0.7143	7.237	0.1939	RGS1	ENSG00000090104	ENSG00000090104
0.03154	0.7137	4.743	0.06338	TFRC	ENSG00000072274	ENSG00000072274
0.2193	0.7133	0.9839	0.307	CCL11	ENSG00000172156	ENSG00000172156
7.752e-05	0.7127	1.719	0.0005397	AC083799.1	ENSG00000203644	ENSG00000203644
7.144e-05	0.7125	4.86	0.0005112	CREBBP	ENSG00000005339	ENSG00000005339
6.642e-06	0.7123	4.766	9.066e-05	USP3	ENSG00000140455	ENSG00000140455
0.0009059	0.7118	4.597	0.00364	DSE	ENSG00000111817	ENSG00000111817
0.003852	0.7115	2.415	0.01165	PLCL1	ENSG00000115896	ENSG00000115896
7.676e-05	0.7113	3.745	0.000536	DENND11	ENSG00000257093	ENSG00000257093
0.3759	0.7107	0.8937	0.4741	CYP24A1	ENSG00000019186	ENSG00000019186
6.265e-07	0.7106	3.364	1.844e-05	PPP2R1B	ENSG00000137713	ENSG00000137713
6.308e-06	0.7101	4.053	8.724e-05	TENT4B	ENSG00000121274	ENSG00000121274
0.01609	0.71	1.369	0.03675	FO393401.1	ENSG00000230155	ENSG00000230155
0.0001286	0.7099	5.483	0.0007875	SNX9	ENSG00000130340	ENSG00000130340
0.002608	0.7097	3.083	0.008517	SHB	ENSG00000107338	ENSG00000107338
4.075e-07	0.7094	3.116	1.393e-05	ELK1	ENSG00000126767	ENSG00000126767
7.438e-06	0.7094	4.485	9.757e-05	KIF1B	ENSG00000054523	ENSG00000054523
0.002326	0.7089	0.8476	0.007731	MCF2L2	ENSG00000053524	ENSG00000053524
0.06276	0.7089	1.064	0.1114	HOXB4	ENSG00000182742	ENSG00000182742
1.117e-06	0.7087	3.522	2.724e-05	TGIF2	ENSG00000118707	ENSG00000118707
0.001017	0.7083	5.389	0.003988	GABPB1-AS1	ENSG00000244879	ENSG00000244879
[truncated: 34,502 more rows]

## Sheet: Fibroblast_expression_change
p_val	logFC	AveExpr	p_val_adj	gene_names	Gene	_row
0.000218	5.941	2.824	0.00145	MMP1	ENSG00000196611	ENSG00000196611
3.497e-05	5.385	5.236	0.0003885	SAA1	ENSG00000173432	ENSG00000173432
0.003625	5.178	4.411	0.01236	MTRNR2L1	ENSG00000256618	ENSG00000256618
0.001528	5.088	3.391	0.006356	SAA2	ENSG00000134339	ENSG00000134339
0.01616	4.741	2.964	0.04026	MTRNR2L10	ENSG00000256045	ENSG00000256045
4.9e-07	3.946	5.669	2.33e-05	CXCL6	ENSG00000124875	ENSG00000124875
4.43e-09	3.585	4.565	1.979e-06	NR4A3	ENSG00000119508	ENSG00000119508
1.12e-08	3.502	7.987	2.74e-06	C11orf96	ENSG00000187479	ENSG00000187479
2.237e-05	3.275	2.009	0.0002809	LIF	ENSG00000128342	ENSG00000128342
0.0003815	3.155	5.39	0.002188	MMP3	ENSG00000149968	ENSG00000149968
2.356e-06	3.15	5.665	6.571e-05	RRAD	ENSG00000166592	ENSG00000166592
[truncated: 36,490 more rows]

## Sheet: VEC_expression_change
p_val	logFC	AveExpr	p_val_adj	gene_names	Gene	_row
[truncated: 36,501 more rows]

[truncated: 7 more sheets: Keratinocyte_expression_change, DEG_Basal_JK, DEG_SB_JK, DEG_Basal_SK, DEG_SB_SK, DEG_GM_KC, Mycoplasma_testing]
